# Supplementary material for: Assessing the relationship between early maladaptive schemas and interpersonal problems using interpersonal scenarios depicting rejection
Source: PLoS One. 2023 Oct 24;18(10):e0288543. doi: 10.1371/journal.pone.0288543 (PMC10597527; doi:10.1371/journal.pone.0288543)
Supplement: S1 Dataset — Inductive content analysis including all responses, codes and categories for the qualitatively coded behavioural responses. (XLSX) [file pone.0288543.s003.xlsx]

## Sheet: (130) Probably ask the w
Cognition				Emotion				Action					No Valid Respone (Missing)
Description:				Description: Expression of a feeling				Description:					Description:
Category	Description	Examples	Score	Category	Description	Examples	Score	Category		Examples	Score		Category	Description	Examples	Score	Items scored purely to response to written situation. Not situations posed hypothetically by participants
Liking (situation)		(3) I like bumping into friends (10) I like spending time with them (3) would be glad to catch up (23) Because I love spending quality time with my loved ones. (5) Cause I like hanging out with my friend and having a good time (6) Because it was nice to have a little catch up with a friend (16) i generally like the idea of catching up (27) Thats great (31) Because it was nice to have a little cat…	1	Happy		(1) laugh smile & be happy (3) Happy to see them (20) I would be happy we could have a chat (29) I would be extremely happy that my long time friend came up with a time and date (7) we have always been happy to see and spend time together in the past (34) Because I would be happy to see them (39) be happy look forward to next time (40) Happy accept the catch up (50) I would feel happy and connect…	1	Thank		(1) I would thank my friend (4) thank them for a lovely time (72) Thanks for hanging out with me (85) Thanking them for the great time we spend together (93) Id thank my friend ... (120) I would send a message thanking them for a great time. (158) I would express my happiness and thank him/her for spending some time with me. (173) I'd send a text message to say I had a great time and thanks for a…	1		N/A			0
Busy (Assumption)		(6) but is also very busy so for the most part I would assume she had a lot to do. CONTROL FAMILY (95) Because we understand that both of us are busy CONTROL ROMANTIC (140) Because our lives are busy and 1:1 time doesn't happen very often AMBIGUOUS FRIEND (3) I'd just think they were busy but would say HI. I wouldn't take it personally. (5) I wouldn't worry, they may be busy with work or family. …	2	Excitement		(9) excited to catch up (14) I would be excited to see them (59) Because i was excited to catch up with them (65) I would be excited to go (69) Feeling excited to be able to catch up (70) excited (101) Because I was excited to see them the first time. So I am now even happier that we are meeting again. (108) I would be excited to reconnect with an old friend (141) i may be a little nervous about …	2	Invite other person		(1) invite her to do it again sometime (4) say that we should do it again soon (17) talk to them to plan another catch-up at a time that works for both of us (23) I would likely try to arrange for more of the same to happen soon. (32) I'd probably use the opportunity to suggest we make a time to have a coffee and catch up sometime in the near future. The scenario would act as an opportunity to or…	2	*n	?			0
Person not acting normally (Assumption)		(6) She would normally chat with me more AMBIGUOUS FRIEND (60) Because my friend isn't normally like that. REJECTION FRIEND (5) Because it's not normally like them to feel this way.	3	Pleased		(11) Would be pleased (108) I would be pleased that I have reconnected with an old friend (116) I would be pleased that they had responded with an affirmative action CONTROL FAMILY (18) I would be extremely pleased and thank them for attending. (30) Very pleased to catch up (76) I'd be very pleased we both made the tie to catch up. So would she. (113) pleased that I have somebody to talk to. CONT…	3	Engage in Conversation		(2) happy big chats (5) catching up with my friend (10) I would stand and chat until we both needed to go (17) I would enjoy the time together and talk (20) we could have a chat, even if brief (32) I believe a brief exchange is more than appropriate considering there could be all sorts of variables that could stop you from having a longer chat. I'd probably use the opportunity to suggest we make …	3		Vague response			0
Desire to Engage		(8) I wanted to see them (15) I wanted to go out and asked them to come (3) I would be happy we could have a chat (26) Because I'd genuinely want to catch up with them. (60) Because I wanted to catch up with this person (65) Because I would be eager to see this person again (71) want to continue enjoying the friendship (72) someone that I would want to share experiences with again (80) Because I …	4	Good		(2) Both feeling good catching up CONTROL FAMILY (144) It is good manners and it feels good to show gratitude towards others. CONTROL ROMANTIC (3) Feel good (93) Id fell good.	4	Express Physical affection		(2) Hug laugh smile & be happy big chats CONTROL FAMILY (20) I would hug them and I would imagine them lagging me back (42) I would say hi generally with a hug and kiss and continue conversation. Thanks for coming etc. (51) Would give them a big hug and thank them for coming and sharing this special moment with me. (96) Hug them and ask how they are going (144) I would say hi, give them a hug and…	4	*n
Wanting to know more information		AMBIGUOUS FRIEND (88) I’m hurt and probably more curious as to why they haven’t contacted me AMBIGUOUS FAMILY (93) I would be quite upset, yet would want to know why they didnt turn up. AMBIGUOUS ROMANTIC (5) To see what had to be discussed. (11) Would want to know if it was something serious. (14) Try to call them. I would want to know if they wanted to spend time with me (15) to understand, to …	5	Not Upset		(30) I am not angry or upset (44) I would not be negatively effected by this scenario REJECTION FAMILY (70) Typical. Learned not to get upset over the years. REJECTION ROMANTIC (121) I wouldn't be upset, I'd just do something else instead	5	Initiate Contact		(4) I would text them (27) Because I text and she text back with a suggested date and time, thats great. (71) organise another day out in a few weeks to catch up again (72) we should do this again it was fun AMBIGUOUS FRIEND (18) I would send a final text saying to let me know if they wanted to catch up anytime AMBIGUOUS ROMANTIC (35) Call them on the phone as this would be highly unusual to not …	5	*n
Enjoyment/Good Time/Fun		(4) a lovely time (5) Enjoy the company (7) I had such a great time (15) I enjoy hanging out with my friends (17) I would enjoy the time together (6) Because I had a good time (19) Enjoy the quality time with your friend (8) you're having a good time (9) I would enjoy it (32) I would enjoy the surprise of seeing my friend at an unexpected moment whilst doing a fairly mundane task (food shopping) …	6	Surprise		(32) I would enjoy the surprise of seeing my friend at an unexpected moment CONTROL FAMILY (70) Surprised. My family member never really listens to me in order to find out how I'm coping. Just doesn't happen. REJECTION FRIEND (137) because i would be shocked and surprised and would want to know the reason they acted that way. REJECTION FAMILY (50) I would be surprised and hurt and their blunt rem…	6	Clarify Situation		(6) I would ask if she was okay (135) Ask the friend at another time if something has upset them or if I have upset them (149) If I felt they didn't speak for very long I would follow up with a message checking if they were ok CONTROL FAMILY (69) Chat with them and share the moments and check how they are enjoying the event or not CONTROL ROMANTIC (100) Check they were okay and agree on a time to…	6	*n
Predicted Enjoyment		(11) Would look forward to getting together (15) I would have a good time (24) Have a good time (29) look forward to catching up CONTROL FAMILY (28) I would enjoy it (39) be happy look forward to next time (82) Because we always have fun together (86) I would want to spend more time with them. (87) Because I would be exciting to catch up and talk (107) I would be just as excited to talk to them. …	7	Panic		(36) I panic with social situations and feel uncomfortable CONTROL FAMILY (36) I would panic, over think and cry (162) Panic	7	Contact (Reciprocate)		(8) Reply back by text (9) respond with a place and time (12) I would reply saying that the date and time would be fine (14) Text them back to confirm the time (15) I would go and meet them as planned (26) I'd make a time to catch up with them (29) I would message back with the response immediatly. (40) Happy accept the catch up (42) I would either accept those dates and times or if I am busy try…	7	*p
Missing Someone		(12) I missed my old friend (79) Because I miss them (83) Because I have missed this friend (142) because im excited and missed my friends company (175) because it reminds me of missing them CONTROL FAMILY (142) because they mean alot and i have missed them AMBIGUOUS FAMILY (4) I would leave message detailing how much i miss them and how sad i am feeling that we have missed talking REJECTION FRIE…	8	Uncomfortable		(36) I panic with social situations and feel uncomfortable	8	Express Liking - Situation		(8) telling them that I am keen (149) If I felt they didn't speak for very long I would follow up with a message checking if they were ok (173) I'd send a text message to say I had a great time and thanks for an awesome afternoon and that it was great to catch up. CONTROL FAMILY (23) I would tell him how happy I am that we have caught up. I'd arrange to have this catch up more regularly, or at le…	8	*p
Situation is normal (Perception)		(13) This seemed like a normal friendly encounter (18) This is an everyday scenario when I am shopping (25) normal situation (63) It seems fine and normal (73) this is a normal encounter (81) I dont think I would notice anything wrong with the situation. My friend didnt ignore me. We said Hi, had a quick chat and then continued shopping (102) We had a conversation and continued on our way - its n…	9	Relaxed		(37) relax stay cool (153) I would have a good time and feel relaxed afterwards	9	Agree (Willingly)		(59) I would go with their suggestion. (60) Agree to the time and date. (79) Agree and meet up (80) I would see if I was available at that date and time and if I was, I'd agree to the hang out. (148) I would be happy to agree to catching up (167) I’d check if the date and time suited and say yes!	9
Casual Interaction is Draining		(16) the small talk can be draining (41) Because even when I enjoy myself, social interaction is draining CONTROL FAMILY (79) Answer honestly but dont drain them	10	Grateful/Thankful		(88) I would feel grateful for having wonderful friends. (120) Because I was grateful for the friendship and the experience. CONTROL FAMILY (99) I would be happy they were there and be grateful they had taken time to enjoy this occasion with me (100) Being grateful for there effort when it mean so much to me (108) This is the response I wanted from my close family member when calling and so I wou…	10	Continue/Resume (doing what you were doing prior to interaction)		(13) I would go about my day (18) I would just continue shopping (21) Keep shopping (31) Continue on and enjoy my day. (37) I would continue on with my shopping (44) I would go about continuing my shopping as usual (47) I would continue to walk off (58) I'd go about my day. (73) I wouldn't do anything just go about my business (102) Continue my shopping (103) Continue shopping happily (104) Conti…	10	*p
Being Wanted		(16) its enough just to feel wanted (75) They want to catch up (155) i would be excited to see them again and happy that they wanted to catch up with me too CONTROL FAMILY (19) You feel wanted and cared about. CONTROL ROMANTIC (104) He seems invested in my wants.	11	Upset		(105) but still being upset (149) I would be feeling a little bit upset that we didn't get to speak for longer CONTROL FAMILY (110) I would be very upset initally until I found them, then probably relived that what I thought was happening eg they wernt there hadnt happened AMBIGUOUS FAMILY (27) I would be upset and let down. (143) I'd be upset that I hadn't spoken to them in a while, and didn't g…	11	Not think about it		(13) not think much of it. (18) think no more about it. (127) Keep shopping and not think about what happened (146) I would go on with my day and probably not think about it much again	11
Interaction = Effort		(16) I now have to commit to going out with them like discussed	12	Anxious/Nervous/Scared/Worried		(110) I woudl be nervous tha friend wouldnt tex (141) i may be a little nervous about actually meeting up but i would be excited to catch up with them CONTROL FAMILY (41) Because excitement makes me nervous and I'd be full of nervous energy but also nervous for no known reason AMBIGUOUS FRIEND (145) I would approach my friend and join in, but later I would be filled with anxiety about being left …	12	Hesitate/Unsure of Response		(16) hesitate to respond	12
Time w. Others = Important		(17) it's important to spend time with people you love and enjoy CONTROL FAMILY (12) because keeping in contact with close family members is important (168) I think I would be really happy in this situation, seeing a loved one at an event that is important to me. AMBIGUOUS ROMANTIC (141) Time is valuable and i appreciate my partners time. i would hope he communicates with me the way i do with him…	13	Relieved		(110) then very relieved they texted back so quickly CONTROL FAMILY (110) I would be very upset initally until I found them, then probably relived that what I thought was happening eg they wernt there hadnt happened (169) I would be relieved they have turned up to the right place!	13	Avoid Responding/Sharing		CONTROL FAMILY (105) i would say to them that i am doing fine and that i just wanted to talk to them, but that they are not to worry about me at all. (138) I would just stop sharing or feel a bit frustrated and react to my sister and feel let down by the person. (160) I would make a note not to vent to that person again in future	13	*n *p IP
Sometimes Time, Sometimes not (Situation Conditional)		(18) Sometimes friends and I have time to talk; sometimes we don't.	14	Fulfilled		(122) After the outing I would go home and feel content and fulfilled.	14	Enjoy Experience - Used as verb		(5) Enjoy the company (2) I would enjoy the time together (19) Enjoy the quality time with your friend (15) Have a good time (24) Have a good time (6) enjoy it (46) I'd just have a good time with this friend. (49) have fun (62) enjoy the moment (74) Enjoy my friend's company. (82) Go out, have fun. (96) Have fun and ejoy spending time with them (99) I would enjoy the night out for what it was (12…	14	*n
Want to make the most of situation		(19) Enjoy the quality time with your friend because you dont know when you'll see them next REJECTION FAMILY (161) It makes sense to make the best of a situation.	15	Content		(122) After the outing I would go home and feel content and fulfilled.	15	Avoid Situation (e.g. interaction, conflict)		(22) Would not go to the party in the first place (53) Leave (107) The quicker I can get out of there, the better (174) Walk away. AMBIGUOUS FRIEND (4) I would sms again saying something has come up could we change the plan. it gives a reasonable excuse to contact a person without seeming like a stalker and a second opportunity for them to respond (11) Pretend did not see them. (19) Just keep wal…	15
Nothing Wrong		(20) Because there is nothing wrong with having a brief chat (24) Because why not? (133) i don't see the negative part of this scenario? (146) there was nothing upsetting or wrong about the interaction (151) This isn't a negative encounter. There wasn't an issue that elicited an emotional response. (163) Fine. Part of life. CONTROL FAMILY (27) We arranged a time for a call, we had a good catch up…	16	Irritation		(137) I would say yeah thats fine or not, but I would also feel a bit of irritation for why she just suggested a time and date rather than asking me of what might work for me first. CONTROL ROMANTIC (138) I would be irritated and say, so you dont know me enough to plan things for us, or does it have to be me all the time? AMBIGUOUS FAMILY (32) If it was my husband, I'd be very direct and would pr…	16	Express appreciation for other		(23) Again, I would express appreciation for the chance to reconnect and spend some quality time with my friend (34) show appreciation and excitement CONTROL FAMILY (122) I would speak about all the things on the phone that I had wanted to. I would then ask them about how they were going and how they were feeling. Then I would tell them I loved them and am grateful for them. (165) I would express…	16	*p
Preference for Non Social Activity		(21) they where engaged in shopping not socialising	17	Concerned		(149) concerned because we are friends and they are not usually that distracted/indifferent AMBIGUOUS ROMANTIC (42) I would be concerned about what we needed to talk about. (50) I would be interested and concerned about what my partner wanted to talk about (72) Because I would be concerned that it was something serious about our relationship as it is out of character. Hoping that everything was o…	17	Express positive affect		(34) Show appreciation and excitement (41) When I got home I would smile and take time to relax and be by myself (76) I would smile and be happy to see her (158) I would express my happiness and thank him/her for spending some time with me. (159) I would walk away smiling, CONTROL FAMILY (2) Acknowledge by name greet hug ... happy smile (4) I would be ecstatic that they came and supported me and …	17	*p
Dislike - Situation		(22) do not like parties (107) I hate going to the supermarket. The quicker I can get out of there, the better CONTROL FAMILY (121) It's highly unusual for me to talk to family on the phone as I hate talking on the phone. REJECTION FAMILY (165) I hate talking on the phone anyway REJECTION ROMANTIC (96) I dont like being told no	18	Calm		(162) I would be calm. CONTROL FAMILY (127) I would probably be calm but also a bit annoyed at them, but would go on with our phone call as normal REJECTION ROMANTIC (127) Ask them why they feel that way but be calm	18	Leave them after an exchange		(33) I will leave them after saying goodbye CONTROL FAMILY (146) I would feel satisfied and secure in the relationship and hang up and get on with my day.	18	*n
Questioning the Question		(1) Why would I be upset, if I text the friend and she text me back to organise a time and date? What is there to be upset about (63) I don't understand the impact of the Q (91) I don't understand the question. The scenario posits a positive experience and the answers infer a negative one was had. Can't answer. (94) I can’t seem to be understanding the issue with the above scenario...sorry CONTRO…	19	Sad		(176) I'de feel happy, and maybe a bit sad we didn't get to hang out, so I might send her a text and ask if she is free for a coffee soon. AMBIGUOUS FRIEND (36) I would feel safe to be sad at home (93) I would be sad, but i wouldn't keep bothering this friend as it may make me feel sadder. (146) I would feel sad to realise that perhaps the freindship didn't mean as much to ther other person as mu…	19	Greet the other		(35) chat but most likely continue our shopping together (170) Yes I will go and try to have a quality time with my friend. Eating or drinking and talking about our lives. CONTROL ROMANTIC (6) Figure out what to do with the afternoon (9) I would tell my partner what we should get up to such as go for a walk and we can talk about our days (18) I would think of a lovely way to spend the afternoon a…	19	*n
Positive Past Expectations		(30) Past experience has always been positive and we have never had an argument.	20	Valued		CONTROL ROMANTIC (30) I feel valued. (129) Feel loved and valued. (154) I would feel grateful and supported and valued.	20	Do something alone		(41) When I got home I would smile and take time to relax and be by myself AMBIGUOUS ROMANTIC (2) wait until back or if a long time do my own thing (39) get up and go and do something else (45) stay home. i would be alone at home, that's not a bad thing (81) I probably would not talk to my partner for the rest of the weekend and go out and do my own thing (86) Get up and go to bed, go and be inti…	20	*p
Appreciation/Thankfulness		(2) appreciation of each others company (51) I enjoy spending time with my friends and I would be so grateful that they were available on such short notice for some fun. CONTROL FAMILY (2) Appreciation of attendance & quality time sharing special moment event with me (4) Because i would be genuinely happy that someone has taken time out of their day to share something that is important to me (6) …	21	Loved		CONTROL FAMILY (37) I would feel validated and loved by my family. (122) I would speak about all the things on the phone that I had wanted to. I would then ask them about how they were going and how they were feeling. Then I would tell them I loved them and am grateful for them. (129) Because I'd feel supported and loved. (154) I would feel grateful and supported and valued. I would feel loved. C…	21	Engage in limited/breif interaction		(27) I would say hi to my friend and then would continue on my way. (51) Be happy to see them but wouldn't want to chat for too long. (172) We were both there for a reason. While it was nice to meet them in store, we both had an agenda in the shop. It makes sense to keep the encounter brief and go about our original business. CONTROL FAMILY (79) Answer honestly but dont drain them AMBIGUOUS FRIEN…	21	*p
Intent to reinforce behaviour		(4) To reinforce the behaviour	22	Confused/Uncertain		CONTROL FAMILY (38) bit uncerain AMBIGUOUS ROMANTIC (16) confused, it could be anything they want to discuss (35) confused to the reason, worried about him (76) I would be very confused and concerned as he would never usually leave the house without telling me why. I would call him right away and ask if he was ok. I would feel a heightened sense of worry / fear. I might ask myself briefly if I di…	22	Do Nothing/Stop doing what you were doing		(64) I wouldn't do anything differently (66) Nothing (114) ?nothing to do? (161) Nothing. CONTROL FAMILY (28) nothing (38) bit uncerain - let it be AMBIGUOUS FRIEND (46) I would just leave it. (81) I would not do anything. (118) Nothing. Dont try to contact and get over it. You made the effort (159) Say hello if they see you, otherwise keep going about my day, do something nice. AMBIGUOUS ROMANTI…	22	*n
Make other feel good intent		REJECTION ROMANTIC (36) So that he doesn't see me be upset and can still enjoy his weekend	23	Awkward		AMBIGUOUS FAMILY (11) Would be awkward for us all. REJECTION FRIEND (50) I would respect the persons decision to only spend time with their close friends however I would feel rejected, awkward and inadequate with the blatant rejection from them.	23	No Response		(66) There is no response needed to this scenario.(68) Nothing (94) I wouldn’t react to this scenario at all (105) not respond at all. CONTROL ROMANTIC (62) wouldn't really respond in any specific way. I always get up early and my partner likes sleeping in. (63) No response to this. They sleep in and then agree to do a thing. No problem?AMBIGUOUS FRIEND (63) I wouldn't really do anything. (66) Af…	23	**n
Hope for repeat in future		MERGE WITH INTENT TO REINFORCE	24	Hatred			24	Agree to meet up		(70) Go ahead with the meet up (86) Meet up with friend at said time and date.	24	*n *p IP
Busy (Acknowledgement of circumstances)		(5) we don't get to catch up much with work and family life. (42) People are sometimes busy. Lift happens. There is always a next time. (107) I would take it as it was. We are all busy. (140) Because down time with the friend doesn't happen very often (146) Because we both have busy lives and stuff to do and there was nothing upsetting or wrong about the interaction (170) Life is busy and we all …	25	Hurt		AMBIGUOUS FRIEND (18) I would feel disappointed and a little hurt (88) I’m hurt and probably more curious as to why they haven’t contacted me (127) I would probably message them and ask if they had a good time and say that I had tried to orgagnise a catch up. Because I would be a little hurt (165) Despite feeling hurt, there are many reasons that this situation could be the way it is... and I wou…	25	Conditional Responses based on need for more information		CONTROL FAMILY (131) Hard to say. I probably wouldn't do anything. Depends on who it is. I imagined my Dad, but he wouldn't do this generally. I might have a whinge to my partner or siblings about it CONTROL ROMANTIC (122) I would ask them how they were feeling to gauge what we could do as an activity. If they were feeling happy and energetic then we would go and eat and have a drink or go for a …	25
Questioning the scenario iteself		(27) Why would I be upset, if I text the friend and she text me back to organise a time and date? What is there to be upset about CONTROL FAMILY (101) Is this one a mistake? What are we supposed to be answering? Ive started talking to them and???? I continue to do so??? (123) ...Honestly, I don't really understand the scenario. Is this meant to be negative? Am I misreading it? They turned up, rig…	26	Annoyed		CONTROL FAMILY (127) I would probably be calm but also a bit annoyed at them, but would go on with our phone call as normal CONTROL ROMANTIC (118) Want to explain to them how annoyed I was and why (150) be annoyed but try to enjoy the outing AMBIGUOUS FRIEND (31) I'd feel upset and annoyed but just leave it (130) I would feel rejected and annoyed AMBIGUOUS FAMILY (18) I'd be somewhat annoyed but …	26	Explain own situation/perspective		(95) I would have a reason why I haven't stayed in contact with my friend CONTROL ROMANTIC (47) I would tell them what I felt like doing AMBIGUOUS FRIEND (105) I would go up to my friend and say a happy "hi, sorry for interrupting you both, I just saw and wanted to say hi, tried to call you today, I would love to get together with you soon yeah? ' then I would smile and leave them.CONTROL ROMANTI…	26	*n
The situation is casual or colloquial		(33) It's colloquial	27	Frustrated		CONTROL FAMILY (138) I would just stop sharing or feel a bit frustrated and react to my sister and feel let down by the person. CONTROL ROMANTIC (67) Because I was frustrated. AMBIGUOUS FAMILY (16) i feel very frustrated, i trusted that they would listen and help and they didnt (29) I would probably end the call feeling frustrated that they could not give me the respect that I gave them. (118) Re…	27	Make a joke		(100) Probably joke about how hard it can be to spot things sometimes that are right in front of your nose CONTROL FAMILY (104) Make a joke about whatever achievement i was getting. AMBIGUOUS FRIEND (87) I would approach them and probably give them some banter about ignoring me (108) I would be slightly confused at first as this is a close friend of mine. Secondly I would most likely walk up to t…	27	*p
Percieved reciprocity of feelings		(34) know they felt the same as I did. (57) thye were just as excited to catch up with me so i know it is mutual (74) Enjoy my friends company. Because they are (most likely) enjoying mine/the situation. (157) It seems mutual we want to catch up CONTROL FAMILY (28) They are interested in me, just as I am interested in them (33) because we both agreed and want to do it (40) because we both got wha…	28	Glad		(7) Feel glad (12) glad to catch up CONTROL FAMILY (145) Because I'm glad to see them CONTROL ROMANTIC (134) Because I’m glad he is wanting to spend time with me	28	Involve another person in the problem		(105) i would complain to my husband but then accept it and not respond at all. CONTROL FAMILY (131) Hard to say. I probably wouldn't do anything. Depends on who it is. I imagined my Dad, but he wouldn't do this generally. I might have a whinge to my partner or siblings about it AMBIGUOUS FRIEND (145) I would complain to my partner. I would also feel sad and perhaps put my phone away so I didn't …	28	*p IP only
Perception of strong relationship/connectedness		(35) we have an easy friendship that would allow for us to fill the entire time in the shop with conversation (30) Past experience has always been positive and we have never had an argument. (50) I would feel happy and connected to my friend. I would be full of joy. (76) Because she's a very close friend and we love each other's company and have a lot in common.(85) because it's nice to do someth…	29	Jealous		AMBIGUOUS FRIEND (75) Because I would be jealous they are not spending time with me (115) It is normal for people to have more than 1 friend and friends who aren't a part of the same circle of friends. I think a small amount of jealously is only natural but I don't feel this friend responded like this on purpose. They were just busy with another friend.	29	Repeatedly go over scenario in head/Overthink		(118) Over think the experience and want to replicate for next meeting (36) I would panic, over think and cry REJECTION FRIEND (26) I would be mortified. I would not be able to speak and would want to get out of the shop as quickly as I could. I would dwell on this for a very, very long time. (62) more than likely think about it for a while and then just get on with my shopping (162) I would stew…	29	*p
Perceptions of love/respect		(23) Because I love spending quality time with my loved ones. (93) Because i respect them and the time they spent with me (123) I love my friends (126) i would be happy and cherish this friend. Because they are a good friend CONTROL FAMILY (37) I am confused by this scenario as it seems to be a very positive interaction. I would feel validated and loved by my family. (51) Because I love and admir…	30	Upset		CONTROL FAMILY (153) I may be a little upset that I had to look for them. CONTROL ROMANTIC (109) I think I would say I was upset. (175) Be upset that that they were not more enthusiastic AMBIGUOUS FRIEND (120) I would be upset but I wouldn't attempt to contact them again (129) walk away upset. (133) don't like confrontation, feel upset (138) I would feel a bit upset but I would brush it off (143)…	30	Offer Support/Help		(135) Clear up any possible misunderstandings or offer help	30
Prediction - negative emotional reaction		(36) Social situations in general are stressful and I find that coupled with the stress I feel in a grocery store would amplify my feelings.	31	Dissapointed		CONTROL ROMANTIC (11) Would be a bit disappointed but would give them time to get ready. AMBIGUOUS FAMILY (11) Would be disappointed and upset. (13) I would leave a message and try again later. I'd be disappointed (17) This is unlike them, so there would be a reasonable explanation for this - but it would be a little disappointing (23) I would likely feel disappointed that my family member was no…	31	Engage in conversation (vent)		CONTROL FAMILY (3) Nice to be heard, vent (10) Talk to my family member and let off some steam (80) I would vent openly to them about my problems, and answer questions as they arose. (157) I am venting and they are listening, thats what I wanted..	31	*p EMS *n IP
Intent to maintain relationship		(38) to maintain a good relationships REJECTION FAMILY (53) To keep a close relationship (83) Because I care about having good relationships	32	Angry/Cranky/Furious		CONTROL ROMANTIC (110) I would probably be a bit cranky throughout the day AMBIGUOUS FAMILY (20) postpone anger until after event (44) Because I was looking forward to them being there, and it was a very important and personal event for me. But I would not be angry/upset at them directly, just at the fact they weren't there (169) I would probably feel angry because this person is hopeless about a…	32	Engage in conversation (share)		CONTROL FAMILY (7) I would continue talking and sharing with them. (17) Discuss the situations pertinent to my life until I felt it was appropriate we stop - then change the subject (24) I would continue to vent? (30) Very pleased to catch up on how things are going and share our feelings and thoughts. (47) I would answer the questions on how I am coping (53) Be open about it (54) I would talk to…	32	*n
Focus on doing the "right"/"Logical" thing		(40) that is the right thing to do AMBIGUOUS FRIEND (33) that is the most logical thing to do AMBIGUOUS ROMANTIC (21) rationality (92) It's the logical thing to do. REJECTION FRIEND (74) Being rational rather than reactive. (92) Because this is the logical thing to do. REJECTION FAMILY (92) Because that is the logical thing to do (114) its logical REJECTION ROMANTIC (33) It is rational way of thi…	33	Elated		CONTROL FAMILY (175) i would feel elated	33	Make an effort to increase contact		CONTROL FAMILY (12) I would try to keep regular contact with this family member (73) I would be likely to call again (141) I would have a good chat with my family member - maybe discuss ways we could try and talk more	33	*n
Intent to engage relationships		(45) catch up with my friend because I want to (117) I'm excited to rekindle a friendship. Always room for more friends.. CONTROL FAMILY (69) Happy to see they could come to the event and wanting to catch up with them and see if they are enjoying themselves at the event	34	Bored		CONTROL ROMANTIC (68) Because I am bored and I want her to be quick	34	Would not do what is in scenario		CONTROL FAMILY (22) cant imagin - would never do this (91) I wouldn't experience a negative situation, so almosts impossible to answer.	34
Dislike surprise/unexpected situations		(51) Not much of a person that likes to bump into people rather it be planned.	35	Eager		CONTROL ROMANTIC (87) Being to enthusiastic and a little eager to go out	35	Give attention/Listen		CONTROL FAMILY (32) Give each other our undivided attention. (49) talk and listen (71) give them a chance to talk too AMBIGUOUS ROMANTIC (25) sit and listen (28) Sit down and hear what they want to talk about (41) I would sit across from them and ask them to explain what was wrong (42) I would say ok. Let’s talk. What’s going on etc. (50) I would listen to my partner and hear what they had to say…	35	*n
Negative perceived outcome		(53) Avoid immediate conflict AMBIGUOUS ROMANTIC (57) Just ask what they wanted to talk about, knowing it wouldnt be anything good. (60) I would assume that this is a serious issue (68) Because most likely she found out that I have done something wrong (75) Because I would assume it is bad news (102) To be honest I would be more terrified than anything and would want them to get to the point (109…	36	Despondent		REJECTION ROMANTIC (110) I would feel despondant and probably withdraw a little eg, not communicate and go to bed	36	Enquire about other		CONTROL FAMILY (35) Just start our catch up conversation, ask how they have been (84) Assess the conversation and maybe next time ask more questions directed at her. (89) I would have a talk with them and make sure I am asking things about them, not just talking about me. I would consider things that we both like to talk about. (96) Hug them and ask how they are going (105) i would say to them th…	36
Peception of safety or security		(55) I feel safe and comfortable CONTROL FAMILY (55) I feel safe, heard and cared CONTROL ROMANTIC (41) Because being accepted and wanted means its safe to relax	37	Scared/Terrified		AMBIGUOUS ROMANTIC (102) To be honest I would be more terrified than anything and would want them to get to the point REJECTION ROMANTIC (9) because i would feel rejected and scared to be rejected again	37	Over-react		CONTROL FAMILY (36) I would probably over react and think I did something wrong, that it was my fault	37
Met expectations		(58) My expectations were met. CONTROL FAMILY (31) Because everything went as planned. (58) My expectations were met. They did what they said they were going to do. (165) Because they followed through with what they said they would (174) What was planned, actually happened. CONTROL ROMANTIC (58) She acted how I expected. Was warm and appreciative of my presence. (130) Because it is what I would e…	38	Overwhelmed		REJECTION ROMANTIC (69) Too overwhelming to discuss at moment need sometime to calm down and redress the issue later on	38	Express negative affect (e.g. cry)		CONTROL FAMILY (36) I would panic, over think and cry (158) I would cry knowing that there is someone who still care about me. AMBIGUOUS FAMILY (162) Panic AMBIGUOUS ROMANTIC (9) probably cry and be upset (133) I would text them any angry text or wait for them to get home (140) Be upset, maybe have a cry. Message them and ask what they are up to. REJECTION FRIEND (36) I would say that it is ok to…	38	*p
Satisfaction with outcome		(64) the level of engagement was sufficient. CONTROL ROMANTIC (13) This is the response I was wanting. REJECTION FRIEND (91) Feel a sense of satisfaction that there is one less negative person in my life.	39	Embarrassed/Mortified		REJECTION FRIEND (26) I would be mortified. I would not be able to speak and would want to get out of the shop as quickly as I could. I would dwell on this for a very, very long time. (88) I’m hurt and embarrassed (108) I probably wouldn't make myself known to my friend when I saw them out in public as I would feel almost embarrassed for both of us in this situation. I would feel embarrassed of t…	39	Greet the other		CONTROL FAMILY (39) Greet them warmly (52) I would greet my family member and be excited that they came. (114) be excited and wave (144) I would say hi, give them a hug and thank them for coming. (170) I will welcome them and thanked them for coming over. AMBIGUOUS FRIEND (6) I'd walk up and say hi and either join if it seemed appropriate or let them do their thing (69) Say hi to them and confron…	39
Flexible cognitions - Many Reasons/Explanations		(64) There could be many reasons why the person didn't want to engage in a longer conversation. I wouldn't see that interaction as a reflection on me nor would I expect them to react the same way next time I see them. (135) To ascertain if her reaction was related to me persaonally or soenthing unrelated to me. Clear up any possible misunderstandings or offer help AMBIGUOUS ROMANTIC (37) there ar…	40	Not Happy		REJECTION FRIEND (34) I would ignore my friend at the time and make them aware I am not happy. Then later when I am ready to talk I would calmy confront them and question why they didn't tell me the truth. REJECTION FAMILY (43) No worries give me a call when you have time. We both have kids so anything can pop up. But if this ia regular theme not so happy	40	Alternate between responses		CONTROL FAMILY (41) I would probably alternate between talking animatedly and going silent	40
Doing what you agreed/planned to do		(67) because you discussed this when you last saw them. (132) thats why im at the shops (144) Because they suggested a date and time.	41	Disheartened		REJECTION FAMILY (65) I would likely keep going but I would feel very disheartened. I would likely leave the event as soon as I could.	41	Acknowledgement of others needs		CONTROL FAMILY (74) Engage in conversation/acknowledged family member as being busy.	41
Nothing happened		(68) Because nothing happened.	42	Despair		REJECTION FAMILY (162) I would despair.	42	Communicate respect		CONTROL FAMILY (89) Because I value the relationship and want to enjoy speaking and show respect. REJECTION ROMANTIC (54) I would feel a bit upset but I would understand and respect them (33) Ask for more explanation, explain my perspective and respect my friend's wishes.	42	**n
Re-establish bonding		(69) excited to be able to catch up with them again and reestablish the bonding	43	Satisfied		CONTROL FAMILY (146) I would feel satisfied and secure in the relationship and hang up and get on with my day.	43	Not sure		CONTROL FAMILY (90) not sure CONTROL ROMANTIC (90) Not aure. AMBIGUOUS FRIEND (162) I wouldn't know what to do.	43	**p
Liking (person)/Value Relationship		(70) Great friend (72) Because they are a valuable friend (128) I value the relationship & the opportunity to catch up (129) Because they are a valued friend. (130) It is a normal friend to friend relationship and it is what I would expect from a good friend CONTROL FAMILY (43) They are family (85) they invested time and care in our relationship (89) Because I value the relationship and want to e…	44	Unhappy		AMBIGUOUS ROMANTIC (89) I would be really unhappy with the partner as they did not tell me what they were doing and would speak to them about it on their phone. It is not that they are necessarily doing something else, because it may be unavoidable, it would be unacceptable because we are in a relationship and should know what's happending on the weekend. The weekend is a time you anticipate spen…	44	Reassuring about self		CONTROL FAMILY (105) Because i think it is just that my family member is worried about me, not that they are trying to be mean. So I just inform them I am ok.	44
Conditional Response based on situation/outcome		(84) If she enjoyed my company and we both had a good time then we should do it again. (149) If I felt they didn't speak for very long I would follow up with a message checking if they were ok (176) Usually we would shop together if this happened, its unlikely we would go our seperate ways so quickly unless we were insanely busy. CONTROL FAMILY (131) Hard to say. I probably wouldn't do anything. …	45	Deflated		REJECTION FRIEND (58) I'd be a little deflated, as I was looking forward to catching up, and their reaction to seeing me did not match my expectations.	45	Try again to engage/Re-engage		AMBIGUOUS FRIEND (1) I would give them another call and see if we could schedule something (2) Mayb text again or call in case mayb phone no. incorrect ? Give the benefit of the doubt mayb a reason why I havent heard back from them (4) I would sms again saying something has come up could we change. it gives a reasonable excuse to contact a person without seeming like a stalker and a second opport…	45	*n
No Problem/Nothing Negative/Not a big deal		(89) Because I do not think there was any problem with this incident. (96) Because it is not a negative experience (115) There was nothing negative about our interaction CONTROL FAMILY (20) Maybe I am not understanding these scenarios, but I don't see how this behaviour is negative (44) Not sure I understand the question - seems to be a positive scenario? (106) I don't see an issue. I'd be very h…	46	Miserable		(4) I would not call again for a while, i would not confront them, but would be miserable for days, might even have one to many wines	46	Wait for other person to do something/respond		CONTROL ROMANTIC (19) Wait for them to get ready (28) Wait for them to get ready, make a "quick sticks" kind of comment (31) I'd give them time to wake up and get ready, no need to rush them. (39) I would humphy but patient and then start looking forward (40) Wait for him to get ready (42) I would wait until they get ready. (57) I would just go and get ready and wait for him. (115) I would wait f…	46
Not offended		(89) I would not be offended as we acknowledged each other and were both busy doing someting. AMBIGUOUS FRIEND (3) I'd just think they were busy but would say HI. I wouldn't take it personally.	47	Validated		CONTROL FAMILY (37) I would feel validated and loved by my family. (175) because they were also missing me which makes me feel validated	47	Avoid Person		AMBIGUOUS FRIEND (13) I would avoid them. (68) Most likely stop answering calls from that person and stop meeting up with them for sometime (75) Ignore them, feel rejected (80) I'd just walk away and continue shopping. (129) I would hope they didn't see me and walk away upset. (132) text them back again then ignor any further contact if they try or if they dont. (137) i would go back home. becaus…	47	*p
Decided as percieved next logical step		(92) Because that is the next logical step in the conversation. CONTROL FAMILY (92) That is the logical way to approach the situation AMBIGUOUS FRIEND (92) It's the logcal response. CONTROL ROMANTIC (92) Because that is the logical way to respond. AMIGUOUS FAMILY (91) It's the logical thing to do (101) because thats how phones work. If nobody picks up then you try again later. Are these scenarios…	48	Cut/Cut up		(110) feel a bit cut, then just shrug it off and get on with things	48	Ask to be included or invited		AMBIGUOUS FRIEND (40) I would ask if i can join them (145) I would approach my friend and join in, but later I would be filled with anxiety about being left out and complain to my partner.	48
Understanding for other perspective		(95) understand that we all have reasons why we haven't been in contact (147) As I am a very understanding person and do not project myneeds onto others AMBIGUOUS FRIEND (1) Sometimes people open texts and forget to respond - have to cut people some slack. (87) Feeling a little rejected but also completely understand if they didn't answer their phone due to being in the moment and enjoying themse…	49					Stop contacting the person		AMBIGUOUS FRIEND (49) Stop the texting and calling (73) I wouldn't call them or text (89) I would not bother to contact them again. (120) I would be upset but I wouldn't attempt to contact them again (140) Stop and cease any further contact. (152) Do my own thing and not contact them again (169) I wouldn't write again. I would figure they probably were just too busy with their family to catch up.…	49	*p
Focus on achieving interpersonal goal		(97) Because that was the goal and it's coming into fruition.	50					Seek advice		CONTROL FAMILY (143) I'd keep chatting to them and seeking their advice	50
Make light of a situation		(100) To make light of a common situation for everybody	51					Retaliate to percieved negative actions		AMBIGUOUS FRIEND (68) Because that person could have at least answered the phone and informed me of his or hers prior engagement rather than ignoring my phone call which I can only respond to by ignoring them as well AMBIGUOUS ROMANTIC (8) I would go out and ensure that I was not home when they arrived home. To show that I am independent of their behaviour REJECTION ROMANTIC (88) Say something hu…	51
Prioritise task over relationship		(104) We had a brief conversation and did not ignore one another, however we were here to shop not socialise (161) We were both shopping not sharing company. So we shopped (172) We were both there for a reason. While it was nice to meet them in store, we both had an agenda in the shop. It makes sense to keep the encounter brief and go about our original business. (174) Walk away. Because i'm focu…	52					Try to explain self/situation		AMBIGUOUS FRIEND (26) I would go up and say hi and say I was trying to call her to see if she wanted to go out, what a coincidence (70) Say hello and tell my friend I tried to get in touch but see you two got together first. That's great! (155) I might mention that i had tried to call them but even though i might feel rejected in this scenario i would try not to jump to conclusions and think that…	52
Acceptance of situation		(105) accept it. All things happen for a reason (147) I would just accept it AMBIGUOUS FRIEND (32) if they didn't respond after the second contact I'd then leave it at that and accept the outcome. (43) your friends . just move on and get in first next time (71) That is how it goes sometimes with old friends, its great catching up and you revert back for a bit but then you remember that your life …	53					Assert percieved issue		AMBIGUOUS FRIEND (89) If we did have contact later at a common place or something I would say "did you get the text?" just to make them accountable. (150) Keep walking, wondering what I have done. Maybe bring it up at a later date. (165) I would approach them and maybe throw in a joke to ease any tension.. but I would definitely confront the issue AMBIGUOUS FAMILY (9) tell them if they are busy i…	53
Other Is acting positive toward participant		(110) it seems by old friend is acting positively towards me so I would be relieved	54					Question who is more important		(112) I would get annoyed and question who was more important	54
Reasons - trust in response of other		(127) Because i know that they would have a reason for acting the way they did AMBIGUOUS FAMILY (171) This family member is reliable and trustworthy REJECTION FAMILY (134) Because I trust my family REJECTION ROMANTIC (82) We have no friends who are 'his' or 'mine' and we genuinly enjoy time together so i would trust it was for a good reason (176) Becasue I want to hang out with him, and I want hi…	55					Make passive aggressive comment		CONTROL ROMANTIC (138) I would be irritated and say, so you dont know me enough to plan things for us, or does it have to be me all the time? AMBIGUOUS FRIEND (127) I would probably message them and ask if they had a good time and say that I had tried to orgagnise a catch up. Because I would be a little hurt (70) Leave a message saying 'called as we'd arranged, you're obviously busy. Talk later. …	55	*p
Assumption - Self-Blame		(135) Ask the friend at another time if something has upset them or if I have upset them AMBIGUOUS FRIEND (36) I would probably over react and think I did something wrong, that it was my fault (143) I would be so confused as to why they were not engaging with me, worried I had done something to upset them (150) Keep walking, wondering what I have done. Maybe bring it up at a later date. AMBIGUOUS…	56					Avoid raising an issue despite reporting negative affect		AMBIGUOUS FRIEND (133) Probably suffer silently and not say anything AMBIGUOUS FAMILY (27) I would wait until they called me and then I would wait for their excuse. I would keep how I was feeling to myself, as it wouldnt change things with them anyway.	56	*n
Assumption - feeling controlled		(137) I feel the person is just sharing a time and date but a little part in me would think that this person is trying to dectate her terms on me.	57					Repeatedly attempt to contact		AMBIGUOUS FRIEND (139) Keep on calling them AMBIGUOUS FAMILY (6) I would continue to attempt to contact him and look for him. (112) I would worry and keep trying to contact them (123) I would try to assume they forgot or were busy or couldn't get to the phone etc and try again. If they never picked up I'd send them a message asking what's up. If they still didn't respond after a while I'd try to …	57	*p
Keep needs to self		(147) As I am a very understanding person and do not project myneeds onto others	58					Confront other and percieved issue		AMBIGUOUS FRIEND (143) I'd keep saying hello and ask why they were ignoring me REJECTION FRIEND (12) I would confront my friend (14) I would ask them why they had told me they were to busy to come out (34) I would ignore my friend at the time and make them aware I am not happy. Then later when I am ready to talk I would calmy confront them and question why they didn't tell me the truth. (42) I wo…	58	*p
Unmet expectations		(149) I would be feeling a little bit upset that we didn't get to speak for longer (16) why didn't they come and find me as it was my birthday CONTROL FAMILY (153) I may be a little upset that I had to look for them. (108) I consider my close family members and I to support each other always but especially in times of achievement. I would not do this to one of my close family members if I was exp…	59					Try to cover up action as accidental		AMBIGUOUS FRIEND (149) I would just keep waiting for a response. If after a lot of time I had received nothing I may try messaging again a long time later making it look like I wanted to talk about something else	59
Negative perception - Acting differently/Out of character		(149) concerned because we are friends and they are not usually that distracted/indifferent (82) it would be out of character for them to ignore me intentionally I would be concerned that something was wrong AMBIGUOUS FAMILY (3) I'd be worried, it wouldn't be like them to do that. Or they must have a good reason. I'd just want to make sure they're ok. (6) I would be very worried because it would …	60					Join person in activity		AMBIGUOUS FRIEND (6) I'd walk up and say hi and either join if it seemed appropriate or let them do their thing (42) I would walk up and say hi. If I was invited to stay and hang out then I would, if not I would continue on with what I was doing after saying hi. (151) I would probably go and say hi to my friend and join them for a drink. (154) Say hi to the friends and may tag along with their ac…	60	*n
Value of socialising and relationships (general)		(154) Because human interaction and quality friendship make us glow :-) CONTROL FAMILY (154) It seems time is a mythical unicorn these days and for someone to take the time to truly listen to you about what is happening is rare and beautiful. REJECTION FRIEND (21) I have my group of close friends that would happily catch up with me REJECTION ROMANTIC (125) I would not be greatly upset because I u…	61					Involve another person in the problem		AMBIGUOUS FRIEND (176) I'de feel a little rejected but then I would just text a different friend to catch up. If I feel rejected by one friend I just hang out with others. If I was worried I'd text or call a mutual friend and ask if they know if that person is ok. (99) I would get off the phone to them and go and talk to someone else like a friend or partner about what I was going to say to the f…	61	*n
Statement of Situation		(156) We were both there for a particular purpose. We both have things that we wanted to do. (160) Because I went to the store to buy groceries just like they did (162) I got a chance to chat with a friend. CONTROL FAMILY (24) Because that's why I called in the first place? (35) that was the set out reason for the phone call (40) They turned up for your event (67) Because I am very close to them …	62					Seek reassurance about worry		AMBIGUOUS FAMILY (3) I'd be worried, it wouldn't be like them to do that. Or they must have a good reason. I'd just want to make sure they're ok. (7) I would call them as my main concern is that something is wrong or something has happened. If I couldnt get through or it went to voice mail, I would leave a message saying I just wanted to check they were OK. Then id wait for the night to happen to…	62
Perception - cannot control what other people do		(156) I cannot control whether someone continues a conversation with me, or follows me. For all I know, getting the shopping done is as important to them as it is to me. Regardless of what happens, all I can control is how I respond to things like this. CONTROL ROMANTIC (156) I can't control what people do. All I can do is control how I respond. AMBIGUOUS ROMANTIC (156) Because I cannot control w…	63					Communicate feelings and needs		CONTROL ROMANTIC (72) Are you sure that you want to do this? I was hoping that we could have fun and spend sometime together so I hope your okay with that. (109) I think I would say I was upset. (118) Want to explain to them how annoyed I was and why (123) I would give em a kiss and tell them to get back on the phone!! You can't just disappear like that without saying anything omg!! But also I'd …	63
Intention - treat others as they want to be treated		(165) Because I chose to follow through and treat you there as I wish to be treated	64					End conversation		AMBIGUOUS FAMILY (11) Would want to end call. (16) be quite heated in talking further. Asking them why they are not listening, and then hang up (29) I would probably end the call feeling frustrated that they could not give me the respect that I gave them. (36) I would hang up and get upset (58) Depending on my mood, I'd either become upset and explain that I listened to them and deserve the same …	64	*n
Socialising - good for winding down		(170) Life is busy and we all need to wind down a little on and off, Seeing people and socialising is a very normal and human behaviour and we don't necessarily have to create a reason for that. CONTROL ROMANTIC (80) Because I find that a lovely and intimate way of unwinding with my partner	65					Accuse other of problematic behaviour		CONTROL ROMANTIC (138) I would be irritated and say, so you dont know me enough to plan things for us, or does it have to be me all the time? AMBIGUOUS FRIEND (69) Say hi to them and confront them why they didn't ask if I am available AMBIGUOUS FAMILY (16) be quite heated in talking further. Asking them why they are not listening, and then hang up (34) Ask them what they were doing and why they w…	65	*p
Reflect on feelings and thoughts		(173) Cause it would reflect my feelings and thoughts in this situation REJECTION FAMILY (34) I would have a think about my anger and why I am feeling that way, most likely disappointed, and follow up with them afterward to express my disappointment and hope for an explanation and apology. (97) I'd want to reflect before coming to a firm judgment	66					Engage other people/someone else		AMBIGUOUS FAMILY (17) I've done all I can do so I would speak to other people until they arrive (131) Id probably be really disappointed, but not surprised. I would call and see if anyone else could come and be with me REJECTION ROMANTIC (20) I would show my disappointment but then make plans with friends (122) I'd remind them that we hadn't spent time together in a while and that I had some good…	66	*n
Cathartic interaction		CONTROL FAMILY (3) Cathartic	67					Refocus on something else		AMBIGUOUS FAMILY (19) I'd try and have a good time and try and ignore the fact they didn't turn up AMBIGUOUS ROMANTIC (152) I would make alternative plans for myself.	67	**p
Perception - felt listened to/supported		CONTROL FAMILY (3) Nice to be heard, vent (13) They had been supportive (15) To feel better and talk things through. To see if they had any insights. To help manage stress by letting it out (32) I'd be happy that we both had an opportunity to give each other our undivided attention. Because I don't have to worry about whether I am imposing on her time. She has picked this time to give attention t…	68					Hide feelings/perspective		AMBIGUOUS FAMILY (31) I'd probably just not worry about it and keep everything to myself, put on a happy face because they're either busy or not in the mood to listen to my problems. (38) dont get upset. because it will be better for the relationship (39) I would not confine my feeling to these members, (121) I'd be a bit annoyed but would pretend I didn't care. I'd say to her that it was OK that…	68	*p
Long time since last contact		CONTROL FAMILY (14) Because it has been a long time since we have spoken	69					Pretend as if there is no problem (when indicated that there is an issue)		CONTROL FAMILY (148) act normal - I am used to how they are AMBIGUOUS FAMILY (31) I'd probably just not worry about it and keep everything to myself, put on a happy face because they're either busy or not in the mood to listen to my problems. (133) I would probably carry on with the phonecall and not even act like it was an issue	69	*p
Desire to feel special		CONTROL FAMILY (16) I would want to feel special and important on my birthday	70					Accomodate others needs		CONTROL FAMILY (176) I would be smiling lots and give her a big hug and maybe hook my arm around hers and enjoy talking with her and her company. Also I would look for a seat for her. CONTROL ROMANTIC (11) Would be a bit disappointed but would give them time to get ready. (49) Make them breakfast and coffee (54) I would go and put the kettle on for them to help them get ready (65) I would usually…	70
Concern - being centre of attention		CONTROL FAMILY (17) I like to have a thorough conversation but not make myself the centre if the other person is not engaged	71					Introduce to others		CONTROL FAMILY (159) I would give them a big hug, thank them for coming, make sure they have people to talk to if they don't know the crowd etc.	71
Perception - good communication		CONTROL FAMILY (21) good communication AMBIGUOUS ROMANTIC (23) I know how easy it is to get lost in trivial things and know how to get his attention. He loves me and would almost certainly pay me at least some attention. If he couldn't be as intimate as I want then he would say so and explain why, then we'd probably make a deal that would see us both happy. He's good like that, we trust each othe…	72					Express concern for the other		AMBIGUOUS FAMILY (72) Leave a message and let them know that I called, I hope your okay but we were going to talk. Call me back when you can (105) I would leave a message on there phone saying "hi, oh I am sorry we missed each other, I was so looking forward to talking to you. I understand how time can get away from us all though, but i hope you are going ok?	72	*p
Expected outcome		CONTROL FAMILY (25) Everything was expected	73					Forgive other		AMBIGUOUS FAMILY (79) Forgive them, organise another time REJECTION FRIEND (113) Forgive if good reason not to come otherwise negative residue will be left. REJECTION FAMILY (41) Because I've accepted that this is how dad is, it isn't really personal and even if it is it's his choice, I forgive him for being easily side tracked	73	*p
Not worried		CONTROL FAMILY (32) Because I don't have to worry about whether I am imposing on her time. She has picked this time to give attention to our relationship. (43) NO Worries its fine REJECTION FAMILY (21) no concern	74					Reciprocate actions		CONTROL ROMANTIC (2) respond back (8) Continue with the intimacy (10) I would be affectionate back (21) Reciprocate (34) Reciprocate the same thing back. (37) Continue the affection and intimacy (45) smile back (50) I would be pleased and feel love. I would reciprocate the attention. (71) continue the affection (97) Continue with affection (129) continue intimacy. (146) I would respond to them ap…	74
Perception - imposing/bothering other person		(79) They could be going through their own problems, no need to unload everything onto them CONTROL ROMANTIC (72) Because I would want to make sure that they wanted to do this with me as much as I would with him. I would not want to bother if he was not enthusiastic about doing it .AMBIGUOUS FRIEND (80) They probably didn't want to talk, so it's better to just leave it and move on. AMBIGUOUS FRIE…	75					Ask other to do something		CONTROL ROMANTIC (5) Ask them to hurry up. (12) I would rush my partner to get ready (28) Wait for them to get ready, make a "quick sticks" kind of comment (68) I will say, be quick because I am really bored. (82) Because if we are both home, he or I always ask eachother this (87) I would probably hurry them up as I would be keen for whatever event I had planned (143) I'd just hurry them along so…	75	*n
Perception participant is acting respectfully		CONTROL FAMILY (34) Because it is respectful. (102) because it's polite (144) It is good manners and it feels good to show gratitude towards others. AMBIGUOUS FREIND (42) To be polite (47) Because it's polite to say hello and she didn't answer the phone because she was already out. No harm done. (47) Because it's polite to say hello and she didn't answer the phone because she was already out. No …	76					Plan an activity together		CONTROL ROMANTIC (7) I would tell them Id love to spend the afternoon together and tell them about my day, ask them about theirs and do something fun together. (20) I would plan the afternoon (70) Plan with him. Happily follow his suggestion. (89) I would go with the flow and ask what they wanted to do and come to some agreement. (122) I would ask them how they were feeling to gauge what we could…	76
Unsure/Uncertain about actions		CONTROL FAMILY (38) bit uncerain - let it be AMBIGUOUS ROMANTIC (16) confused, it could be anything they want to discuss. i'm intrigued, but a little scared about what they are about to say	77					Explain negative feelings		AMBIGUOUS FAMILY (93) If no one should up i would leave them a message saying "It was really disappointed to not see you there today" (108) I would try and go about my special day as if nothing had upset me when I realised my close family member was not there AMBIGUOUS ROMANTIC (89) I would be really unhappy with the partner as they did not tell me what they were doing and would speak to them abo…	77	*n
Intention - prevent issues (e.g. conflict)		CONTROL FAMILY (38) to keep the peace (127) Because i am naturally a very calm person and don't like to cause strife. REJECTION FAMILY (52) I do not like conflict and will never want someone to listen to me out of pity or because they feel forced. If the family member wants to listen to me genuinely that's great, if not then i would not be sharing my emotional thoughts in the future as i do not w…	78					Validate other perspective/situation		AMBIGUOUS FAMILY (105) I would leave a message on there phone saying "hi, oh I am sorry we missed each other, I was so looking forward to talking to you. I understand how time can get away from us all though, but i hope you are going ok?	78
Low insight - unsure of reasons		CONTROL FAMILY (41) Because excitement makes me nervous and I'd be full of nervous energy but also nervous for no known reason AMBIGUOUS FAMILY (97) I have no idea why they didn't answer the phone. (156) I have no idea what caused the person to be delayed/not respond to the SMS.	79					Not share information/disclose		AMBIGUOUS FAMILY (106) Sounds like my friend is busy - I'd call someone else with a far less selfish reason. It's self-centred to clock-watch through other people's conversations just to wait for an opportunity to vent personal problems. (165) I would probably not repeat myself - instead I would just sum it up with how life tests us can take its toll REJECTION FRIEND (146) I would get on with my …	79	*p
Desire to be open/honest		CONTROL ROMANTIC (72) Are you sure that you want to do this? I was hoping that we could have fun and spend sometime together so I hope your okay with that. (109) I think I would say I was upset. I think it's important to be honest. (119) talk about my feelings and why it is important to me for open communication REJECTION FAMILY. (123) It's important to me that my relationships are clear and hone…	80					Offer suggestions		CONTROL ROMANTIC (56) Offer suggestions for the afternoon/evening (79) Suggest some ideas and decide what we want to do together (80) I would suggest getting a bottle of wine and some food and talking about each other's days (88) I would be delighted by his response and would suggest activities for the afternoon. (92) Suggest that we can postpone the event as they are obviously tired, and would s…	80
Perception - normal thing to do		CONTROL FAMILY (52) Because it feels like the normal thing to do. CONTROL ROMANTIC (21) standard behaviour (115) I feel it is a normal response to the scenario and is the way that I would react in this circumstance. (159) Because families do this! You can let it all hang out, no filters, and it's better not to be too hurt, although it is at the time. You don't know who else they have been listeni…	81					Communicate acceptance for situation		CONTROL ROMANTIC (84) I would say ok. AMBIGUOUS ROMANTIC (151) This is fairly normal behaviour and so it wouldnt surprise me. So rather than get upset about it, I would choose to just accept it and get on with things. REJECTION FRIEND (15) I would text them back. something along the lines of: No worries, I understand life gets pretty busy. It was good seeing you the other night. (50) I would acce…	81
Intention - help seeking		CONTROL FAMILY (53) To get help and feel better	82					Talk to other about issue		AMBIGUOUS ROMANTIC (1) I would talk to them - clearly its important otherwise they wouldn't have been acting weird/look preoccupied. They're important and communication is important. Only way to resolve the issue. (60) Focus my attention on my partner and talk about the issue (131) Id sit down and brace myself for the worst. I wouldn't say much at first, but Id try to make sense of it and try to …	82	*p EMS only
Value - keeping commitments		CONTROL FAMILY (57) Because they kept the agreement of the time we chose to set aside to talk. REJECTION FAMILY (149) I would want to ensure they know that I felt upset and believe it is important to keep commitments but I would also want to be understanding to the fact that things change without your control and life is busy (170) If I keep my promise I except from a close family member to respe…	83					Try something different to get desired outcome		AMBIGUOUS ROMANTIC (18) I would make sure I discuss my plans with my partner next time to ensure they can schedule time as well. (29) I would be somewhat annoyed that they could not take time away from their phone. I would ask my partner what is so interesting on their phone and find another way to connect. (113) Try harder to get attention if no response get on phone myself. (135) Draw his atten…	83	*p
Expect ulterior motives		CONTROL FAMILY (59) I would think there was an ulterior motive in their listening CONTROL ROMANTIC (4) my current partner generally asks what i might like to do if he already has a suggestion up his sleeve, so that is why i might be a little defensive	84					Ask for what is wanted		CONTROL ROMANTIC (35) say it doesnt matter what we do, let him suggest some options AMBIGUOUS ROMANTIC (33) actions can't always be reciprocated. I can always ask my partner if I want intimacy (36) I would just talk to them about wanting some intimacy - he probably just didn't notice me (63) I would ask for him to be present with me - If he doesn't feel like intimacy he will let me know either ve…	84	*n
Supiciousness due to past behaviour		CONTROL FAMILY (59) Because I am suspicious when it comes to their behaviour in the past.	85					Move within close proximity of other		CONTROL ROMANTIC (132) go sit on the couch (176) I would give him a hug and maybe lean or sit on him and ask him if he had any ideas. And I would maybe offer some of our favourites. REJECTION FRIEND (67) Observe my friend. Walk past so they see me. Go about my way.	85	*p
Lack of perceived support from other		CONTROL FAMILY (70) Surprised. My family member never really listens to me in order to find out how I'm coping. Just doesn't happen. (166) Continue talking, but still aware that they will not make me feel any better. (88) I have had a toxic relationship with most family members.the only rational one has cancer and I wouldn’t burden him with my problems. (107) I would ask her to stop and listen. T…	86					Compromise		AMBIGUOUS FAMILY (163) Ask are they busy, may be we can talk another time REJECTION ROMANTIC (4) I would be extremely vocal and pointed. I would say how hurt i was and try find a compromise (i would end up letting him go with the friend as i would feel guilty if he didn't) (6) I would ask when we could spend some time together as a compromise (7) I would say to them that thats cool but I was hopi…	86	*p
Communication = Closeness		CONTROL FAMILY (71) because it is how we stay close - communication. (103) Having my family member actively listen to my problems is a good thing and has a positive impact on our relationship	87					Give space to other		AMBIGUOUS ROMANTIC (56) Back off (80) I would probably just leave the situation and not make a big deal out of it. (92) I'd leave them be, obviously they are engaged with something that interests them. (130) I would get annoyed and sigh and walk away. REJECTION ROMANTIC (16) move physically away and go back to watching tv (28) I would probably crack it a bit and move away from my partner (40) I w…	87	*p
Perception - other is supportive		CONTROL FAMILY (83) I would talk to my family member about what is going on in my life and I would feel better after talking to them as they generally give good advice and make me feel better (108) I would be happy family member was asking me questions about how I was feeling as that shows they are actively listening.	88					Sulk		AMBIGUOUS ROMANTIC (59) I would pout (67) I would stop watching TV and go and do something else - sulk and stew for a while. Then I would come back and ask if they wanted to show affection - draw their attention to it, saying I did. (145) I would sulk until he asked what is wrong. Then I would tell him that I felt hurt. Or I would tell him straight away but struggle to find the desire for intimac…	88	*p
Other more interested in me than them		CONTROL FAMILY (84) She is more concerned about what is happening with me then herself	89					Attempt to change others mind		REJECTION ROMANTIC (170) I will most likely will get annoyed and try to convince him logical to get on board, and if answer is same I will feel rejected.	89
Enjoyment from feeling recognised		CONTROL FAMILY (88) Things are going well for me. I like recognised and for that to be in front of people I care about would be huge.	90					End relationship		AMBIGUOUS ROMANTIC (79) Ask them what is more possibly important than me, probably break up with them. REJECTION FRIEND (8) I would dismiss the person as a friend and never ask them to go out again (25) Cut them off (56) Leave it at that and move on. Because the clearly don't want to continue a friendship (68) I wiĺl say thanks for being honest, Goodbye. Because, that person might have had a bad …	90	*p
No reason to not engage		CONTROL FAMILY (98) Because there was nothing keeping me from the situation.	91					Cancel plans with other		AMBIGUOUS ROMANTIC (138) I would call him and ask him where he is and why did he leave without telling me. I would also share how dissapointed I am with the whole thing. If it was an emergency he should tell me and if it is not an emergengy then he doesnt love me enough. I would cancel my planning for the day with him.	91
Positive Attribution		AMBIGUOUS FAMILY (42) I’m patient and I don’t chase after people. They will call back.	92					Ignore the behaviour		REJECTION FRIEND (4) Ignore the behaviour and gauge their reaction the next time we met up (11) Would pretend I didn't notice. (34) I would ignore my friend at the time and make them aware I am not happy. Then later when I am ready to talk I would calmy confront them and question why they didn't tell me the truth. (45) i would ignore the behaviour (165) I would just disregard it mostly - if someo…	92	*p
Positive expectations in future		CONTROL FAMILY (104) My dad is a humorous man (42) There’s always next time. Patience.	93					Keep walking/walk away		REJECTION FRIEND (88) Leave the shop minus the soup (118) Keep walking and let them explain later if they want to, would text eventually however after a long period of time (119) walk away (125) I would walk away and possibly talk to my friend on a later date. (140) Keep walking. (141) I would keep on walking	93
Perception - other is concerned		CONTROL FAMILY (105) Because i think it is just that my family member is worried about me, not that they are trying to be mean. So I just inform them I am ok.	94					Limit interation with other		REJECTION ROMANTIC (31) I'd leave them alone and hope they make it up to me later or at least have a good reason, if they don't I'd probably be a bit short with them.	94
Perception - give second chances/cut slack		AMBIGUOUS FAMILY (152) It would give them a chance to redeem themselves. REJECTION FRIEND (21) Give them a couple of more chances (170) I will contact them again and ask If they are doing alright, and give it a second chance. If they still don't want contact I will leave them alone. REJECTION FAMILY (37) People get busy. Family can be complicated. I can express my feelings and also give them a ch…	95					Make a comment based on negative perception		AMBIGUOUS FAMILY (70) Leave a message saying 'called as we'd arranged, you're obviously busy. Talk later. (155) I would tell them that i was upset that they were not really listening and ask if maybe we should talk another time. Depending on how annoyed i was i might point out that i had listened to them AMBIGUOUS ROMANTIC (47) I would say something such as "whats wrong with you, aren't I better …	95	*p
Assume good - give benefit of the doubt		CONTROL FAMILY (141) Because they are my family and life is busy AMBIGUOUS FRIEND (2) Give the benefit of the doubt mayb a reason why I havent heard back from them (5) If they can and want to get in contact at some stage they will. (7) I dont know if they have foregotten to message back, or they havent seen the message or they have been really busy or something else came up. If someone is my frie…	96					Demand		AMBIGUOUS FAMILY (122) I would tell them to stop what they are doing and to listen to me because I am struggling and need some help. AMBIGUOUS ROMANTIC (129) Call my partner and demand answers. (84) I would tell him to get off his phone.	96	*n EMS *p IP
Perception - good at finding people		CONTROL FAMILY (106) I'm alot better at finding people in a crowd than my other family members - I wouldn't expect them to find me	97					Give an opinion		REJECTION ROMANTIC (37) I think that I would ask why this was his response. Did he realise that it would be good for us to have some time together?	97
Perception that there is a good explanation for other actions		AMBIGUOUS FRIEND (2) Give the benefit of the doubt mayb a reason why I havent heard back from them AMBIGUOUS FAMILY (1) I would wait for a response to the text - theres no reason to believe they are not there. Logically theres no reason to be mad. Its not your family members fault that you can't find them - maybe they're looking for you too. AMBIGUOUS ROMANTIC (70) My partner is very considerate …	98					Non-verbally express confusion		REJECTION FRIEND (20) I would approach her and show being puzzled about seeing her out and about	98
Fearful of offending/upsetting		(4) I would sms again saying something has come up could we change the plan. it gives a reasonable excuse to contact a person without seeming like a stalker and a second opportunity for them to respond (76) I would question if they wanted to spend time with me although I am confident they do, it is just life's tasks getting in the way of responding. I would reflect that it often takes me 3 days t…	99					Argue with other person		REJECTION FAMILY (127) I would probably get very upset and start arguing with the family member REJECTION ROMANTIC (130) I would be mad and it would start an argument (99) I would have an argument with my partner and I think I would be so upset that I would end up speaking irrationally and letting all my emotions take over	99
Satisfaction with own actions		CONTROL FAMILY (109) I've caught up as per agreed time and I'm happy about that. REJECTION FAMILY (126) I think its a good way to respond	100					Accuse other of being busy and suggest to speak later		(9) tell them if they are busy i can speak to them another time (18) I'd be somewhat annoyed but I'd say if they're busy we could continue the discussion at another time. (68) I will say, it seems to me that you are busy now let me call you back later. Because most of the time they will start paying attention when I do that. (70) Leave a message saying 'called as we'd arranged, you're obviously b…	100	**n
Catastrophising		CONTROL FAMILY (110) I would be very upset initally until I found them, then probably relived that what I thought was happening eg they wernt there hadnt happened AMBIGUOUS FAMILY (157) I would believe something serious has happened, and if not I would want to know why they aren't there nor answering calls.(162) I would assume something bad had happened to prevent them from attending. AMBIGUOUS R…	101					Remind other about their responsibiities to them		(122) I'd remind them that we hadn't spent time together in a while and that I had some goodideasabout what we could do. If she still decided to see her friend then I would say ok but continue in the state of being upset for sometime and then probably go and and spend time with my friends instead. (170) I will ring back a bit later and remind them about their commitment. I only respond this way t…	101	*n
Worry about relationship problem		AMBIGUOUS FRIEND (8) To find out where I stood in terms of our friendship (12) to see if my friend was angry at me or not (16) to confirm that there are no issues in our friendship that i'm unaware of (151) This would be highly unusual and so I would be worried more about their mental health than take it as an indication of the state of our relationship.	102					Point out what they have done for the other		(155) I would tell them that i was upset that they were not really listening and ask if maybe we should talk another time. Depending on how annoyed i was i might point out that i had listened to them	102	**n
Percieved lack of closeness		AMBIGUOUS FRIEND (10) We werent close friends anymore and havent been for a while so I wouldnt be that upset (28) Let it ride - probably not a close friend (35) it had been awhile since we've seen each other, lives are busy and stuff happens, we are no longer daily priorities to each other (37) Perhaps life has changed and we aren't the friends I thought we were. AMBIGUOUS FAMILY (50) I would acc…	103					Tell them to do what you want in a joking way		(175) I would tell them to listen to me jokingly	103
Intent - Avoid awkwardness		AMBIGUOUS FRIEND (11) Would be awkward for us all. (83) I don't want confrontation or awkwardness with my friend (172) To avoid making my friend feel awkward. As much as I would like to hangout with them, they are entitled to have and hangout with friends of their own. Besides, I only wanted to hangout with them as an afterthought. I cannot hold their plans against them. AMBIGUOUS FAMILY (26) I'm…	104					Question why undesired behaviour occurred		(15) I would write back and ask why they could not make it and why they could let me know earlier (60) Say "ok and ask them why they don't want o talk about it" (68) Call them an find out why they did not show up. (76) I would be mildly offended. And curious as to what was making them want to opt out of that conversation. I would ask that question and probably retort that I'd just listened to all…	104	*n
Perception - rejected		(3) I'd feel a little rejected but give them space (7) I would understand that like me, my partner has made plans for the weekend. I would understand I didnt make a time or talk to my partner about my assumptions that I would spend the weekend with them. I can't just assume they wil spend their weekend with me if I haven't asked what the are doing.I would proably feel a bit rejected but I would k…	105
Perception - disappointment		AMBIGUOUS FRIEND (18) I would feel disappointed and a little hurt AMBIGUOUS FAMILY (59) I would be curious about why he was late ... I would feel disappointed that he would miss such an important occasion for me; and I would feel that there was no one to witness my BIG event. (140) Because I wanted someone special with me to celebrate my achievement. AMBIGUOUS ROMANTIC (9) because i would be very…	106
Perception - loss of connection		AMBIGUOUS FRIEND (18) I'd assume they had moved on or no longer felt a connection with me. I would send a final text saying to let me know if they wanted to catch up anytime. (147) As we have not seen each other for quite a while they have probably moved on even if they do not want to make it obvious (163) She might be happier without me, I have other friend. (131) Because I would feel sad. Let d…	107
Perception - person/relationship not worth it		AMBIGUOUS FRIEND (19) they aren't worth your time amd effort if they cant even say hello REJECTION FRIEND (2) not worth spending energy time on people like this (6) Because I don't want people in my life who don't value me (8) They were not displaying the same values of friendship that I think would be appropriate for a friendship with me (13) Their response made it clear that I was not a close f…	108
Respect for other's rights/needs/perspectives		CONTROL FAMILY (131) I would probably be quite understanding as I know how hard it is to make time to for phone calls myself. I don't really get angry. (151) This is not a scenario that would elicit a negative emotional response in me. I would have loved the conversation I had, and regularly arrange time to speak to my loved ones when I am able to give them 100% of me, because I feel that is what…	109
External/Circumstantial reason for response		AMBIGUOUS FRIEND (28) They might have been distracted (31) Because they may be busy or sick, it's nothing to make a big deal of yet. (34) I assumed they didn't hear me or needed to find the soup first. (35) it had been awhile since we've seen each other, lives are busy and stuff happens, we are no longer daily priorities to each other (41) I would assume they hadn't heard me. (45) they may have j…	110
Assumption - positive intent		AMBIGUOUS FRIEND (29) I can not imagine my friend would not allow me to join them.	111
Intent hide feelings		AMBIGUOUS FRIEND (36) I wouldn't want to be seen by them and then I would feel safe to be sad at home AMBIGUOUS FAMILY (38) dont get upset. because it will be better for the relationship AMBIGUOUS ROMANTIC REJECTION ROMANTIC (122) Because I have an aversion to speaking about vulnerable emotions in me sometimes. So I tend to keep them inside hoping that the other person will see the errors of thei…	112
Let fate decide		AMBIGUOUS FRIEND (46) if it's meant to be, our paths will cross again. (63) If we were meant to connect we will.	113
Other not interested in relationship		AMBIGUOUS FRIEND (49) They are to busy and or not interested, if they want to talk they will call back (99) I would let it go and accept that maybe this person didn't have time for me in thier life. I wouldn't let it bother me as I would move on from the situation and not dwell on it (146) I would feel sad to realise that perhaps the freindship didn't mean as much to ther other person as much as …	114
Need to clarify situation		AMBIGUOUS FRIEND (8) To find out where I stood in terms of our friendship (12) to see if my friend was angry at me or not (32) I need to rule out that they just didn't get busy and forget to reply (which can happen to us all) (33) I should also try to understand his side of the story (53) To make sure they heard me (55) Want to find out what happen (158) I would tap her/his shoulder to make sure …	115
Assumption - other does not want to engage		AMBIGUOUS FRIEND (57) if i hadnt heard in a week or so just assume they didnt want to catch up again	116
Perception - being negatively evaluated by other		AMBIGUOUS FRIEND (118) selfishness with a aense that I am only in contact when there are problems, hence not listening as heard it all before	117
Assume something is wrong		AMBIGUOUS FRIEND (60) see what was wrong. (82) it would be out of character for them to ignore me intentionally I would be concerned that something was wrong (134) To resolve the issue REJECTION FRIEND (7) I would assume something was wrong if they roll their eyes and turn away. I would want to make sure they are ok. (27) for them to roll their eyes would inidicate something was wrong, so instead…	118
Intent to disengage due to perceievd low interest from other		CONTROL FAMILY (138) I would just stop sharing or feel a bit frustrated and react to my sister and feel let down by the person. AMBIGUOUS FAMILY (27) I would be upset and let down. REJECTION FAMILY (63) I would in the moment compartmentalise my feelings of let down and disappointment so I could enjoy the event and then later would take some time to process my disappointment through fully acknowle…	119
Percieved negative intent from other		AMBIGUOUS FRIEND (68) Because that person could have at least answered the phone and informed me of his or hers prior engagement rather than ignoring my phone call AMBIGUOUS FAMILY (25) little consideration AMBIGUOUS ROMANTIC (81) I would be angry that they didnt talk to me about there plans and decided to be 'sneaky' REJECTION FAMILY (31) Because it's awful to get someone's hopes up and then can…	121
Disengage due to low effort from other		AMBIGUOUS FRIEND (81) Dont want to make an effort if the other party is not interested. (89) I do not chase people who do not want to engage with me. AMBIGUOUS FAMILY (170) If they are busy and least interested in listening my side of story it is pointless to insist them and keep repeating myself. REJECTION ROMANTIC (12) because i would not want to stick around (172) I would not want to stay wher…	122
Intent - Avoid confrontation		AMBIGUOUS FRIEND (83) I don't want confrontation or awkwardness with my friend (120) Because there is no point creating a situation or argument with someone. (129) Because I don't like confrontation. (133) don't like confrontation, feel upset (133) don't like confrontation (134) Don’t want to cause an argument (165) I wouldn’t want to confront anything negative over the phone... it’s too imperson…	123
Wanting to know more information		AMBIGUOUS FRIEND (88) I’m hurt and probably more curious as to why they haven’t contacted me AMBIGUOUS FAMILY (93) I would be quite upset, yet would want to know why they didnt turn up. AMBIGUOUS ROMANTIC (5) To see what had to be discussed. (11) Would want to know if it was something serious. (14) Try to call them. I would want to know if they wanted to spend time with me (15) to understand, to …	124
Assumption - Other blame		AMBIGUOUS FRIEND (89) I would just realise they are not a good friend and not worry about it (130) I would assume they don't want anything to do with me and that they are not a nice person. (135) I gave the friend the oppurtuity to respond. She hasn't so that is the message - I don't really want to talk to you AMBIGUOUS FAMILY (32) draw attention to their thoughtless behaviour (43) Happened all t…	125
Respect for own needs		AMBIGUOUS FRIEND (91) I see no reason to be responsible for someone else's irresponsibilitiy AMBIGUOUS FAMILY (141) My time is valuable and i took the time to support them they should be the same. It is mutual respect. If it wasn't a good time, perhaps we could have arranged another time. AMBIGUOUS ROMANTIC (165) I would want to make sure I am in a comfortable place so that I could sit and active…	126
Acceptance responsibility for own actions		AMBIGUOUS FRIEND (96) Because I made my choice to go out alone and I should of asked my friend earlier. REJECTION FAMILY (63) My responsibility is how I respond to a situation regardless of the circumstances. What I feel is important but this changes once the emotional energy has been acknowledged and healthily released. I also would preference enjoying the event.	127
Worry about other person		AMBIGUOUS FRIEND (100) For concern that they might not be contactable due to an accident/issue (139) I would be worried something was going on (176) If I was worried I'd text or call a mutual friend and ask if they know if that person is ok. AMBIGUOUS FAMILY (3) I'd be worried, it wouldn't be like them to do that. Or they must have a good reason. I'd just want to make sure they're ok. (6) I would…	128
Avoid making situation bigger than it needs to be		AMBIGUOUS FRIEND (104) I don't like to make matters bigger than they are. (166) To avoid a possibly complicating a situation more than I need to. REJECTION FAMILY (42) I would definitely be upset and end the conversation maybe for another day. I would think to myself was I overreacting, was my problems really that big.	129
Unhlepful thoughts		AMBIGUOUS FRIEND (109) I would notice the feelings - friends are a trigger for me. I would try and unhook from any unhelpful thoughts.	130
Reflect on own actions and how the contributed		AMBIGUOUS FRIEND (114) Did i do something at the party? I always refelct on my own behaviour first REJECTION ROMANTIC (166) Leave her to herself, letting her know she can always talk when she is ready. Then I contemplate why it happened and think of how I can repair the situation.	131
Intent - send message by actions		CONTROL ROMANTIC (112) To suggest I wanted to be a little more intimate AMBIGUOUS FRIEND (135) I gave the friend the oppurtuity to respond. She hasn't so that is the message - I don't really want to talk to you AMBIGUOUS FAMILY (68) I will say, it seems to me that you are busy now let me call you back later. Because most of the time they will start paying attention when I do that. AMBIGUOUS ROMAN…	132
Perception - easier to avoid than address		AMBIGUOUS FRIEND (137) i would go back home. because it is easier avoiding a problem than trying to get out of one. REJECTION FRIEND (132) easier then confrontation REJECTION FAMILY (153) I don't take rejection well and find it easier to cut them off rather than risking rejection again	133
Perception - Low self-worth		AMBIGUOUS FRIEND (145) I have low self-esteem - interpret someone else's behaviour as me not being good enough. (145) Low self-esteem so I would feel that the person didn't care about me as much as I care about them. I would also have anxiety about the reason they didn't answer and despite knowing it was most likely a mistake I would feel hurt and anxious and therefore avoid the phone to reduce m…	134
Relationship not priority to other		AMBIGUOUS FRIEND (149) I wouldn't want to pester them as I would feel they are busy, forgot or meeting up isn't a top priority for them (169) I wouldn't write again. I would figure they probably were just too busy with their family to catch up. I wouldn't feel great but recognise that this is how people are (172) I would start to get worried that something had happened to them, but would be unabl…	135
Percieved Breach of Trust/Lying		AMBIGUOUS FRIEND (152) They have shown not to want to meet and, on top of that, lied about feeling that way. AMBIGUOUS FAMILY (16) i feel very frustrated, i trusted that they would listen and help and they didnt REJECTION FRIEND (89) I would bring it up with the person when they next made contact with me. I probably would not want to see them as they had broken trust. (157) If someone can blatant…	136
Assume - Person needs space		AMBIGUOUS FRIEND (161) Obviously my friend needs some space. REJECTION FAMILY (56) It would sound like they didn't want to talk anymore at that time (176) Becasue she is the only member of my family I feel comfortable being myself with and I don't want to loose that on a misunderstanding. Also she is still grieving my grandpa's death and so sometimes she can find things hard and just need some ti…	137
Acceptance of multiple explanations for situation (good and bad)		AMBIGUOUS FRIEND (162) The other person might be busy or completely rejecting. (165) Despite feeling hurt, there are many reasons that this situation could be the way it is... and I wouldn’t want to make assumptions without doing my homework first (175) They may not want to be friends anymore, or if they are just busy they will contact me eventually	138
Perception - Time wasted		CONTROL ROMANTIC (120) Because I am a morning person so I wouldn't want to waste anymore time. AMBIGUOUS FRIEND (174) I've wasted enough time. (143) I wouldn't want to waste any more of the day or quality time with them AMBIGUOUS FAMILY (163) no point wasting time (170) If they are busy and least interested in listening my side of story it is pointless to insist them and keep repeating myself. AM…	139
Perception - they are not listening		AMBIGUOUS FAMILY (2) Ackowledge they are maybe not listening - pull up & ask are they busy at the moment .... do they havethe time ? (36) I would feel like I wasn't being listened to after I put in the effort for them (57) because i would rather they actually listen when they have time rather than be busy and me just annoy them. (67) Because I would prefer not to talk about my concerns if they di…	140
Perception - other actions rude		AMBIGUOUS FAMILY (18) The behaviour appears rude but they are family so I'd give them an opportunity to talk when they weren't so busy. (130) Because it is rude not to concentrate and listen and return the favour of listening and caring. AMBIGUOUS ROMANTIC (89) Because it is very rude behaviour and would indicate that they do not share my value for the relationship or expectations. (130) Because …	141
Making other aware of feelings feels weak		AMBIGUOUS FAMILY (27) I dont like family to know if I am upset, as it makes me feel weaker and it wouldnt change the situation anyway	142
Perception - other is disrespectful		AMBIGUOUS FAMILY (29) I would probably end the call feeling frustrated that they could not give me the respect that I gave them. (58) I reached out for support, ended up providing it and then wasnt treated with the same respect. REJECTION FRIEND (80) It's clear they don't respect me, or want to hang out with me. They could've said they already had plans, and I'd be fine with that. I wouldn't want…	143
Perception - sharing makes you vulnerable		CONTROL FAMILY (147) It is a human fraility to want to open up to family and close friends about our individual situation REJECTION ROMANTIC (144) Because I have an aversion to speaking about vulnerable emotions in me sometimes. So I tend to keep them inside hoping that the other person will see the errors of their ways before I end up spilling my emotions out.	144
Perception - own feelings are not important or valid		AMBIGUOUS FAMILY (31) Because I sometimes struggle to feel that my emotions are valid, so if I feel like someone else isn't validating them I assume I'm overreacting or my feelings are wrong.	145
Preference to be alone/not involved in social events		AMBIGUOUS FAMILY (33) I am a loner and I like my privacy. (62) I know my family members well and I could probably deal with my situation without their input (131) This is hard for me to imagine as I generally don't miss people. I may take it personally, but it would really depend on the relationship we had in the past. Generally, I don't think I would be too upset. They have to be a dick to say s…	146
Discomfort in social situation		CONTROL FAMILY (153) I am uncomfortable around other people and they are like my anchor	147
Distrust in other - not being open		AMBIGUOUS FAMILY (40) i am not an open person	148
Perception - situation problem not person		AMBIGUOUS FAMILY (44) Because I was looking forward to them being there, and it was a very important and personal event for me. But I would not be angry/upset at them directly, just at the fact they weren't there	149
Desire to know more		AMBIGUOUS FAMILY (59) I would be curious about why he was late ... I would feel disappointed that he would miss such an important occasion for me; and I would feel that there was no one to witness my BIG event. (161) It makes sense to understand the situation. (10) I would approach my friend and say hello and say to her "i thought you were busy with work" and let the conversation play out from th…	150
Perception - other not good at listening		AMBIGUOUS FAMILY (64) This describes my family perfectly. I'm the listener in the family! My family is often doing multiple things at once as am I, so I would be offended by their behaviour at all. If I really needed them to listen to me, I would say so and ask them to give me their full attention. REJECTION FAMILY (76) I would be mildly offended. And curious as to what was making them want to op…	151
Perception - poor communication		CONTROL FAMILY (166) Communication between myself and this family member is not our strong point. AMBIGUOUS ROMANTIC (10) I would be worried about where he is, if he is ok, but also to tell him im upset that he left without telling me where he was (44) Because I would feel that they didn't communicate with me, and I would feel upset, lonely and unwanted (89) I would be really unhappy with the par…	152
Expectations met based on past behaviour		AMBIGUOUS FAMILY (70) Typical of previous behaviour. Not worth getting in a flap about. Just theway it is.	153
Percieved negative experience impact future of relationship		AMBIGUOUS FAMILY (89) I would just tell them how it is but as I am already feeling stressed I would probably not start an argument and tell them I am hurt by their behaviour. I would take this incident on board and be aware of this when I feel like speaking to someone in the future. (120) I would probably tell them don't worry about it and end the conversation. I wouldn't rush to go to them for s…	154
Intent to improve relationship		CONTROL ROMANTIC (38) improve relations REJECTION ROMANTIC (53) In attempt to make the relationship more pleasant.	155
Perception - other people available to provide better support		AMBIGUOUS FAMILY (99) I know I have a lot of support around so would go and talk to someone who had the time to listen	156
Percpetion - burden or selfish to talk to others about issues		AMBIGUOUS FAMILY (106) Sounds like my friend is busy - I'd call someone else with a far less selfish reason. It's self-centred to clock-watch through other people's conversations just to wait for an opportunity to vent personal problems. REJECTION FAMILY (52) I do not like conflict and will never want someone to listen to me out of pity or because they feel forced. If the family member wants to l…	157
Value - honesty		AMBIGUOUS FAMILY (109) Honesty. AMBIGUOUS ROMANTIC (26) I don't like beating around the bush. I'd prefer honesty straight up. I'm not a game player and I'm not dramatic.	158
Consider situation with respect to bigger perspective - not a big deal		AMBIGUOUS FAMILY (110) because although it isnt ideal, life is busy and there are much more important things to worry about (176) Becasue she probably has a good reason for doing what she did, and we have had much bigger problems in life and friendship. I still want her to know I'm hurt, but our friendship isn't very good with open negative feelings	159
Person acting consistent with the way they usually do		CONTROL ROMANTIC (57) Because that's just what he is like and i know he will eventually get ready to go out. (62) I'm used to the way my partner and I live our lives AMBIGUOUS FAMILY (121) She disappointed me so much as a child by being absent that small things she does now upset me. (129) Because it's a regular occurrence. (131) Id probably be really disappointed, but not surprised. I would call…	160
Fear of abandonment		AMBIGUOUS FAMILY (138) Becasue I still want to speak to the person and also becasue I will have a fear of that the person might not love talking to me anymore, so I would want to cling into them.	161
Perception - other person does not care about them		AMBIGUOUS FAMILY (145) Low self-esteem so I would feel that the person didn't care about me as much as I care about them. I would also have anxiety about the reason they didn't answer and despite knowing it was most likely a mistake I would feel hurt and anxious and therefore avoid the phone to reduce my anxiety.	162
Perception - intimate moment		CONTROL ROMANTIC (45) it's an intimate moment (80) Because I find that a lovely and intimate way of unwinding with my partner	163
Perception - helping other		CONTROL ROMANTIC (49) Help them wake up (101) to help them wake up	164
Perception - not good at intimacy		CONTROL ROMANTIC (52) I'm not very good with intimacy so hugging be just enough.	165
Obvious way to respond to situation		CONTROL ROMANTIC (66) It is the obvious response to the scenario.	166
Enjoy/Value physical affection		CONTROL ROMANTIC (71) because i love him and showing affection is good for a relationship (107) Because I like cuddles (121) He's indicating that he'd like some intimacy too. (123) They're cute and I love them!!! Kinda weird they just put the phone down like that but honestly that's pretty cute because they wanted to snuggle enough that they were mildly rude to someone else (147) As I am a very a…	167
Perception - makes situation easier		CONTROL ROMANTIC (86) Make it easier to get out the door quickly, wake them up with a coffee.	168
Intent - protect self from being hurt		AMBIGUOUS FAMILY (174) To protect myself from furthur hurt. REJECTION FRIEND (91) Self preservation. Why waste effort on those who aren't interested. REJECTION FAMILY (50) I would be surprised and hurt and their blunt remark however, I would accept that they didn't care enough to listen to story and close off the conversation as a self preservation technique. REJECTION ROMANTIC (39) I would turn …	169
Desire to communicate feelings		(118) Want to explain to them how annoyed I was and why (119) talk about my feelings and why it is important to me. REJECTION ROMANTIC (99) I would have an argument with my partner and tell him how I feel about the situation. I would want the issue to be resolved before leaving (118) Sit and listen. No point avoiding the conversation and best to get out in the open. I dont enjoy having things loo…	170
Percpetion - accidental		AMBIGUOUS ROMANTIC (3) I'd be upset, but it must have been accidental as this would be highly out of character.	171
Perception - I'm good at communicating needs		AMBIGUOUS ROMANTIC (4) because I am always good at articulating what i want from my partner even if I often go with what he might need	172
Act to communicate negative feelings		AMBIGUOUR ROMANTIC (8) I would go out and ensure that I was not home when they arrived home. To show that I am independent of their behaviour REJECTION FAMILY (27) that would possibly indicate to them that I was not happy, without me having to directly tell them I was upset.	173
Intent - to be supportive or help other		(135) To ascertain if her reaction was related to me persaonally or soenthing unrelated to me. Clear up any possible misunderstandings or offer help AMBIGUOUS ROMANTIC (15) to understand, to see if their is anyway i can help them or us depending on what the conversation revealed. I would feel some anxiety until i understood the issue (121) I'd think something bad happened and need to know what it…	174
Statement - this is a common scenario for everyone		AMBIGUOUS ROMANTIC (21) There are often issues in life to be discussed	175
Action used has worked in the past		AMBIGUOUS ROMANTIC (31) Because it's been effective in the past.	176
Able to see perspectives from both people		AMBIGUOUS ROMANTIC (32) I think I'd be hurt because it signal to me that perhaps he didn't prioritise me to the same extent as I did. Then again, perhpas I could have communicated my ideas earlier than the morning in question. This would have given him an opportunity to share his plans and ideas. I would have felt secure enough to express my disappointment when I finally spoke to him; but probabl…	177
Acknowledgement that other could have handled it better		(21) be a bit miffed. perhaps they could have pre warned me	178
Lack of patience		CONTROL ROMANTIC (102) Im impatient	179
Perspective - verbal communication best way to resolve issue		AMBIGUOUS ROMANTIC (33) verbal communication in this scenario will be more effective (71) because talking about it will help understand the issue.	180
Desire to make other aware of issue		AMBIGUOUS ROMANTIC (34) Because I would want him to be aware and also clarify if he just forgot or did it on purpose. REJECTION ROMANTIC (135) To let him know how I felt	181
Perception - other is not interested or care about self feelings		CONTROL ROMANTIC (110) as even though they were gettign up and getting ready, they showed little regard to wanting to spend time with me or to make the most of the day together (175) Feeling like they are uninterested in me or not wanting to spend quality time together AMBIGUOUS ROMANTIC (39) because there is no point in wasting energy on the situation, if he wants the phone and instagram he be i…	182
Expectation of respect from other		AMBIGUOUS ROMANTIC (40) He needs to respect the relationship	183
Compromise is important		CONTROL ROMANTIC (122) By having options, it leaves from for the inner states of both people. A compromise whilst still valuing time together.	184
Perception of self - outspoken		AMBIGUOUS ROMANTIC (47) Because I am assertive and outspoken	185
Perceived interest from actions		CONTROL ROMANTIC (137) hug them tightly. because of the way they looked at me.	186
Intent to stay positive		CONTROL ROMANTIC (164) to be positive and cherry and start the fun weekend happy, i'm sure their just tired and will be excited once they are up. REJECTION FRIEND (43) think that you enjoyed the moment and it is their loss not yours move on with the important things in your life. Karma always catches up with these people and maybe it is for the best and you can do without them in your life right …	187
Perception - physically attracted to other		CONTROL ROMANTIC (165) As this is mirroring my current situation, I would be absolutely smitten and I would voice this gratitude immediately - and hug him tight	188
Perception - other wants to spend time together		CONTROL ROMANTIC (167) Because it means that he wants to spend time with me. (168) I'd be really happy that my partner actively wanted to spend time together	189
Perception - not about participant		REJECTION FAMILY (3) Something must be going on, I'd hope they're ok. Not about me, (39) because its not always about me other people have lives as well and we all have turns at being strung out REJECTION ROMANTIC (3) It's not about me.	190
Perception - other will come around		REJECTION ROMANTIC (18) Because I know she will come around and it's fun pestering her when she's trying to be serious on the phone	191
Acceptance of responsibility on self		REJECTION ROMANTIC (20) Because I should have made sure to make plans earlier	192
Perception - other is acting unusual		AMBIGUOUS ROMANTIC (72) Because I would be concerned that it was something serious about our relationship as it is out of character. Hoping that everything was okay. (155) I would find it strange that they didnt tell me where they were going. I would probably call them REJECTION FRIEND (57) because it is something unusual i would be worried there might be something wrong. REJECTION FAMILY (30) Su…	193
Perception - other should fix situation		AMBIGUOUS ROMANTIC (88) Not point talking straight away, always nds up in an argument. I would rather he stewed for a bit until he realised I was upset. REJECTION ROMANTIC (34) Because I would have felt he needed to fix the way he made me feel.	194
Hoping to change others mind		REJECTION ROMANTIC (56) So they knew what I was hoping we'd do and see if that changed her mind (149) I would be annoyed that they can't be intimate at all when 'not in the mood' and I would want to change the association they have between me wanting to be intimate and this having to lead into something more (164)because i know they are just distracted by their phone and would probably change the…	195
Wanting to calm down before addressing situation		REJECTION FRIEND (63) I would notice acknowledge if there was any feelings of let down, sense of betrayal that float up, but I would probably be curious about what had happened and once I felt clear emotionally, check in the the friend and see if something came up after I had asked. I'd want to have more information before anything else. (109) So that i had time to manage my feelings of rejection…	196
Insecure in relationship		AMBIGUOUS ROMANTIC (79) Because it would be an ongoing thing, they wouldnt consider me at all. Feel rejected and insecure. (166) Because I would feel very insecure and as if something is wrong in our relationship. REJECTION FAMILY (65) insecurity REJECTION ROMANTIC (65) Firstly out of concern second response out of insecurity in relationship	197
Intent to upset or hurt other		AMBIGUOUS ROMANTIC (138) I will feel rejected and unloved, also I would want to punish him. REJECTION ROMANTIC (88) To hurt their feelings (138) Becasue I want to show him how angry I am and want to punish him as well.	198
Perception - others actions don't affect me		REJECTION FRIEND (154) I would not make a public scene over someones choice or behaviour nor would I allow someones eye rolling bother me. REJECTION FAMILY (101) Because I do not react or worry about others actions. I have studied Dr. Wayne Dyer for years. I find it amazing that people might react to something as trivial as this scenario. REJECTION ROMANTIC (101) I do not attach my happiness to a…	199
Expected negative evaluation from other		REJECTION ROMANTIC (118) Nothing. They probably assume I am only affectionate when I want something (Ie. intimacy)	200
Perception - people are more important than technology		AMBIGUOUS ROMANTIC (84) I am more important than a phone. (100) Make a sarcastic remark about excessive use of electronic devices. Feeling that the use is excessive and interfering with our relationship REJECTION ROMANTIC (140) Because technology shouldn't take precedence from people (143) I would feel like they were more interested in their phone than intimacy with me, which I believe is more im…	201
Perception - your partner is more important than your friends		REJECTION ROMANTIC (158) Because people should put their partner first before their friend(s).	202
Negative past reaction/experience		AMBIGUOUS ROMANTIC (147) As I have little faith in human nature having been let down so many times before REJECTION FRIEND (150) Its happened too many times for me to worry about it REJECTION ROMANTIC (165) Due to past traumas, I hav found I always react with no reaction	203
Intent - understand others actions		AMBIGUOUS ROMANTIC (104) To understand what is so interesting to them. REJECTION FRIEND (12) because im angry and what to know why they lied (107) I deserve an explanation (113) Try to understand and reschedule to other date if possible. (114) To let her know I was there and see if she explains why she is also there. (130) I would be curious to understand why their behaviour is so immature (137) …	204
Perception - technology is addictive		AMBIGUOUS ROMANTIC (113) Phone very addictive have problem myself. (159) Because you can't fight the phone...	205
Fear of communicating needs		AMBIGUOUS ROMANTIC (122) I would pull away and perhaps say something sarcastic under my breath or just pull away and brood for a while and leave the room. I would feel desperate if I spoke up about wanting intimacy and them not giving it. And then it would be hard to receive it if I had to ask.	206
Perception - other should give me what I want		AMBIGUOUS ROMANTIC (130) Because they are being rude and should give me the intimacy I desire. REJECTION FAMILY (175) They should be there knowing the event meant a lot to me	207
Respect others wishes		REJECTION FRIEND (3) I'd feel a little hurt, but I'd respect their wishes. (33) Ask for more explanation, explain my perspective and respect my friend's wishes. (39) well people go their separate ways and I would do the same if I didnt want to see them. Better to be honest then drag out an unwanted situation (67) Because if they choose to do that I will leave them to their choice. However, I prob…	208
Perception - other has betrayed me		REJECTION FRIEND (9) because i would be angry and feel betrayed (51) I don't like people that are disloyal. I prefer honesty over a lie (59) Because i was feeling hurt and betrayed (100) A betrayal of trust	209
Think about ending relationship		REJECTION FRIEND (38) I think I would rethink our friendship.	210
Intent - to let other know they have been caught out		REJECTION FRIEND (54) So that they knew they had been caught out (110) I would want them to know I caught them, and am upset, but wouldt want to make a scene while out (114) To let her know I was there and see if she explains why she is also there. (135) So my friend knew that I had seen her (149) I would want to give them the benefit of the doubt, however, I would also want them to know that I s…	211
Perception - life is short		REJECTION FRIEND (73) Because life is too short	212
Wanting resolution		REJECTION FRIEND (75) Because I don't like things being unresolved	213
Perception - not a friend		REJECTION FRIEND (79) No need for a friend to ignore you and roll their eyes, obviously not a friend (118) Not much of a friend if thats their attitude. I would really want to know why they did it though (129) Because that's not really a friend I'd like anyway. (145) That's extremely unacceptable and rude behaviour for anyone, let alone a friend. (162) I would feel that there was something wrong …	214
Assumption - thoughts do not reflect reality		REJECTION FRIEND (97) I know that my thoughts do not reflect the possible reality of the situation REJECTION FAMILY (122) Id make sure that they were alright because there would always be a reason for them not showing up. OnceI made sure they were ok, I would allow the emotions to pass through me by not engaging in the mental rhetoric. then allow myself to merge with the present	215
Don't like confrontation		REJECTION FRIEND (103) Once again dont like confrontation but a bit sassy as losing a close friend would be a big deal (125) I do not like confrontation generally, and I would be too upset in the moment to attempt to talk to my friend rationally. I may make matter worse (133) because i don't like confrontation but want to know what I've done wrong	216
Intent - correct any misunderstandings		(135) To ascertain if her reaction was related to me persaonally or soenthing unrelated to me. Clear up any possible misunderstandings or offer help REJECTION FRIEND (106) Because I value our friendship and would want to correct any misunderstanding. I would not do anything deliberately to get this sort of reaction from a friend - this eye-rolling might be my friend trying to ask me for help over…	217
Scenario difficult to imagine		REJECTION FRIEND (131) This is hard for me to imagine as I generally don't miss people. I may take it personally, but it would really depend on the relationship we had in the past. Generally, I don't think I would be too upset. They have to be a dick to say something like that.	218
Intent - do not want to hurt other		REJECTION FAMILY (4) Impotent rage, unable to summon up the courage to confront my family member, i would just stew and be miserable. i don't want to hurt their feelings or have them angry with me (85) Because I care for them and don't want them to be hurt, they mostly come to these event for support. (131) It isn't worth the energy or the argument. She always has to be right. I wouldn't want to …	219
Perception - other is selfish		REJECTION FAMILY (13) There's no point confronting the person as they are too wrapped up in themselves and their own problems. Perhaps mine aren't as important. (44) Because they have been selfish and uncaring, and do not value the relationship as much as I do (60) Because my family can be selfish sometimes (74) Viewing the relationship as a 'one way street'.	220
Struggle to control emotions		REJECTION FAMILY (36) I struggle to control those emotions (103) As i dont express emotion very well and bottling most things and slowly release my emotions	221
Perception - others reaction is justified		REJECTION FAMILY (45) if i am the person complaining their reaction is justified	222
Don't like change		REJECTION FAMILY (95) I don't like last minute changes	223
Perception - to be the bigger person		REJECTION FAMILY (139) To be the better person	224
Hopelessness about situation		(135) To let them know.how hurt I feel. although inmy experinece it makes no difference	225
Perception that this way of responding is usually most effective		(93) I usually respond claim to must situations that are like this as responding in any other way generally makes it worse.	226
Perception - other is annoyed with me		(71) curious on what happened to make them annoyed. because talking about it will help understand the issue.	227
Intent to be patient		(38) just let it pass. i like to be patient (42) There’s always next time. Patience.	228

## Sheet: Data QUALITATIVE Coding P4 ACTI
id	CF	CF_beh1	CF_beh2	Cognition	Emotion	Action	CFam	CFam_beh1	CFam_beh2	Cognition	Emotion	Action	SF	CS_beh1	CS_beh2	Cognition	Emotion	Action	AF	AF_beh1	AF_beh2	Cognition	Emotion	Action	AFam	AFam_beh1	AFam_beh2	Cognition	Emotion	Action	AS	AS_beh1	AS_beh2	Cognition	Emotion	Action	RF	RF_beh1	RF_beh2	Cognition	Emotion	Action	RFam	RFam_beh1	RFam_beh2	Cognition	Emotion	Action	RS
1	CF3	I would thank my friend for a lovely night and invite her to do it again sometime.	I had a good time and want to see my friends more.	6	0	1! ,2!	CFam2	Thank them for being such a good listener and friehd	They are listening to my problems and being a good friend. The least I can do is thank them.	29	0	1!	CS2	I would go have a fantastic day with my partner doing lots of fun and exciting thing.	Everyone needs a sleep in sometimes.	109	0	14	AF2	I would give them another call and see if we could schedule something.	Sometimes people open texts and forget to respond - have to cut people some slack.	49	0	45	AFam3	I would wait for a response to the text - theres no reason to believe they are not there.	Logically theres no reason to be mad. Its not your family members fault that you can't find them - maybe they're looking for you too.	98	0	46	AS1	I would talk to them - clearly its important otherwise they wouldn't have been acting weird/look preoccupied.	They're important and communication is important. Only way to resolve the issue.	170	0	82	RF1	I would walk up to them and talk to them. Ask them if everything was okay/whether there was something up between us.	They're important to me and I want to know why they responded in that way.	44	0	6!	RFam1	Ask them why they can't talk and rearrange to chat later.	People usually have reasons for their actions.	96	0	2! ,6!	RS3
2	CF3	Hug laugh smile & be happy big chats	Both feeling good catching up & seeing each other - appreciation of each others company	21	1,4	3! ,4!	CFam3	Acknowledge by name greet hug ... happy smile	Appreciation of attendance & quality time sharing special moment event with me	21	1	17	CS3	respond back	show affection back	0	0	74	AF2	Mayb text again or call in case mayb phone no. incorrect ?	Give the benefit of the doubt mayb a reason why I havent heard back from them	96, 98	0	45	AFam2	Ackowledge they are maybe not listening - pull up & ask are they busy at the moment .... do they havethe time ?	Importance of honesty when communicating respect for each other	109140	0	6!	AS2	wait until back or if a long time do my own thing	maybe he is not aware of what I had researched for day out so need to share to get buy i when comes back	110	0	20 , 46	RF1	would continue on my way & ignore	not worth spending energy time on people like this	108	0	10 ,47	RFam1	Ask why unable to commit to set appointment & express disappointment make an alternative arrangement get them to mayb call & take rsponsibility	Honest & open communiaction - may be a reason why unable to meet original appoint made	80,96,106	0	2! ,6! , 38	RS1
3	CF1	Happy to see them	I like bumping into friends	1	1	0!	CFam2	Cathartic	Nice to be heard, vent	67,68	0	31	CS3	Feel good	It feels good to connect	1	4	0	AF3	I'd just think they were busy but would say HI. I wouldn't take it personally.	They had other plans, they have a life, it's not about me.	2, 47	0	0	AFam1	I'd be worried, it wouldn't be like them to do that. Or they must have a good reason. I'd just want to make sure they're ok.	No point getting angry or upset when I don't know what's going on.	60, 96, 128	12	62	AS2	I'd be upset, but it must have been accidental as this would be highly out of character.	Must have been a mistake because we make a point of saying goodbye to each other.	60, 171	11	0	RF2	I'd feel a little hurt, but I'd respect their wishes.	They were being honest and I have to respect that.	80208	25	0	RFam3	I'd be upset but they'd have a good reason which I'd want to know about. Also i'd check they're ok as it would be out of character.	Something must be going on, I'd hope they're ok. Not about me,	60,98,124,190	11	6!	RS1
4	CF3	I would text them and thank them for a lovely time and say that we should do it again soon	To reinforce the behaviour and hope that it happens again and make my friend feel appreciated	6, 21, 22	0	1! ,2! ,5!	CFam3	I would be ecstatic that they came and supported me and would make a fuss about them being there	Because i would be genuinely happy that someone has taken time out of their day to share something that is important to me	21	1	17	CS1	I would say that i would like to spend time telling them about my day and relax, i might feel defensive that he wanted to do something else	my current partner generally asks what i might like to do if he already has a suggestion up his sleeve, so that is why i might be a little defensive	84	0	32	AF2	I would sms again saying something has come up could we change the plan. it gives a reasonable excuse to contact a person without seeming like a stalker and a second opportunity for them to respond	it gives a reasonable excuse to contact a person without seeming like a stalker and a second opportunity for them to respond	99	0	15 ,45	AFam1	I would leave message detailing how much i miss them and how sad i am feeling that we have missed talking	Because i would feel down and sad and know it is not purposeful but that life gets busy	8, 110	19	63	AS3	I would ask him to put the phone away and say i am feeling neglected	because I am always good at articulating what i want from my partner even if I often go with what he might need	172	0	77 , 84	RF1	Ignore the behaviour and gauge their reaction the next time we met up	I believe if they are my friend then their reaction is based on something going on in their life at that moment and we all have bad days	110	0	92	RFam2	I would not call again for a while, i would not confront them, but would be miserable for days, might even have one to many wines	Impotent rage, unable to summon up the courage to confront my family member, i would just stew and be miserable. i don't want to hurt their feelings or have them angry with me	219	46	29 ,49	RS2
5	CF3	Enjoy the company and catching up with my friend.	Because we don't get to catch up much with work and family life.	6	0	3! ,14	CFam3	I would be happy to see them and that they made it to celebrate with me.	We can spend time together and celebrate together.	4	1	0	CS2	Ask them to hurry up.	Because we were looking froward to a day out together.	7	0	75	AF2	I wouldn't worry, they may be busy with work or family. I have a close circle of great friends already.	If they can and want to get in contact at some stage they will.	2, 29, 96	0	0	AFam2	I would ask them if they're ok? Is there a better time to chat.	Because they are distracted and may have things happening or be busy at that time.	110	0	6!	AS1	Make a hot drink and sit down, ask what he wanted to talk about.	To see what had to be discussed.	124	0	6!	RF1	I would ask them are they ok? Do they need help looking for something.	Because it's not normally like them to feel this way.	3	0	6!	RFam1	I would send them a message to check if they're ok and check in with a call later on.	My family are all very close and there would be a reason they had to cut the phone call short.	29,96	0	6! , 45	RS3
6	CF1	I would ask if she was okay.	She would normally chat with me more but is also very busy so for the most part I would assume she had a lot to do.	2,3	0	6!	CFam2	Enjoy the conversation and appreciate the time to chat with him	Because we support one another	21,29	0	3!	CS1	Figure out what to do with the afternoon	It sounds quite normal to me.	9	0	19	AF3	I'd walk up and say hi and either join if it seemed appropriate or let them do their thing	Because I understand that he has other friends and that's totally fine.	45	0	39 ,60	AFam3	I would continue to attempt to contact him and look for him.	I would be very worried because it would be unlike him to not show up or tell me he couldn't, so I would be concerned something had happened to him.	60, 128	12	57	AS3	I would ask if everything was okay and find out what was going on	Because I think it's better to talk about things than let issues boil up under the surface	170	0	6!	RF2	I would stop trying to meet up with her	Because I don't want people in my life who don't value me	108	0	22	RFam1	I would try to arrange another time to talk with them	Because I'd be disappointed but there's no point in creating a fight.	106123	0	2!	RS2
7	CF3	Feel glad I rang them as I had such a great time	I enjoy spending time with my friends and because I had a good time	6	28	0	CFam2	I would continue talking and sharing with them.	Because they clearly care and are interested in whats going on.	29	0	3! ,32	CS1	I would tell them Id love to spend the afternoon together and tell them about my day, ask them about theirs and do something fun together.	My partner cares about me and I care about them and love sharing things with them	30	0	32 , 36 , 76	AF2	I would re-message them and then see what happens.	I dont know if they have foregotten to message back, or they havent seen the message or they have been really busy or something else came up. If someone is my friend then I assume the best in them, we all get busy or have things that happen, or just straight up forget to reply.	96	0	45	AFam3	I would call them as my main concern is that something is wrong or something has happened. If I couldnt get through or it went to voice mail, I would leave a message saying I just wanted to check they were OK. Then id wait for the night to happen to re check in with them..	It would be my assumption that something came up, or something went wrong, I wouldnt assume they would not turn up to hurt me or becuase they didnt want to. I would mostly me worried about them at that moment.	128	12	62	AS3	I would most likely snuggle up to him and leave him to continue on his phone until he is ready to snuggle with me	because he is doing something else and I would leave him to do what he is doing until he is ready to spend time with me. I dont see this as anything personal. He has his own thoughts and feelings and things he is doing and thinking about	109	0	4! , 46	RF1	I would most likely ask if they were ok. I would assume as a close friend that they most likely wouldn't try to hurt my feelings on purpose, and as it seems uncharacteristic of my friends to roll their ees and turn away from me, I would stop to see if they were OK.	I would assume something was wrong if they roll their eyes and turn away. I would want to make sure they are ok.	60,96,118	0	6!	RFam1	I would tell the that was totally fine and for them to call me back when they get an opportunity	I can't change or do anything about what is happening so I would accept it in this circumstance. I would feel a bit disappointed after I was looking forward to talking to them however clearly something has come up for them right now, and we all get busy and caught up from time to time.	106109	0	2! ,81	RS2
8	CF2	Reply back by text by telling them that I am keen to meet and confirm the text	As it was a positive reaction to my initial text and I wanted to see them	4	0	7! ,8!	CFam3	Would give them a hug and talk to them excitedly	I invited them specifically to see them so it is great to see them finally!	1	2	17	CS3	Continue with the intimacy	This is what I wanted in the first place	1	0	74	AF1	I would continue to the checkout and send them a text later on asking them if there was a problem	To find out where I stood in terms of our friendship	102, 115	0	6!	AFam1	I would leave it to them to contact me at another time	AS I had already made the effort - now it is their turn	0	0	46	AS2	I would go out and ensure that I was not home when they arrived home. To show that I am independent of their behaviour	To show that I am independent of their behaviour	173	0	47 , 51	RF3	I would dismiss the person as a friend and never ask them to go out again	They were not displaying the same values of friendship that I think would be appropriate for a friendship with me	108	0	90	RFam2	Would just agree with what they are saying and finish the conversation	Clearly they were not interested in what I had to say and it was more about them	182	0	64	RS1
9	CF2	respond with a place and time and be excited to catch up	because she made an effort to message me to plan something	5	2	7!	CFam3	keep talking to them	because they have made an effort to come	21	0	3!	CS1	I would tell my partner what we should get up to such as go for a walk and we can talk about our days	because there is nothing wrong with how he approached me	16	0	19	AF1	i wouldn't be judgmental as they probably did not hear me or notice me.	because it is accidental	96	0	0	AFam2	tell them if they are busy i can speak to them another time	because clearly they are busy doing things	110	0	100	AS2	probably cry and be upset	because i would be very disappointed	106	11	38	RF3	i would approach them and tell them how rude they are and why they needed to lie when they could of just said they already had plans	because i would be angry and feel betrayed	141209	32	95	RFam1	wait for them to make the next phone call rather than make the effort to call them again	because i would be disappointed and upset by them	106	11	46	RS3
10	CF1	I would stand and chat until we both needed to go	I like spending time with them	1	0	3!	CFam2	Talk to my family member and let off some steam	She is someone i trust and want to talk to	4	0	31	CS3	I would be affectionate back	Because I love him	30	0	74	AF2	Wait for their reply, if they reply thats great if not, its not that big of a deal.	We werent close friends anymore and havent been for a while so I wouldnt be that upset	103	0	46	AFam1	Call back another time, its not a big deal	I wouldnt be that upset so its not a big deal, we ll talk again soon	46	0	45	AS2	I would ring them and ask them why they left without telling me as he never does this.	I would be worried about where he is, if he is ok, but also to tell him im upset that he left without telling me where he was	60, 128, 152	44541	6!	RF3	I would approach my friend and say hello and say to her "i thought you were busy with work" and let the conversation play out from there. I would want to give her an opportunity to explain herself but also see that she has upset me by lying	I would want to give her an opportunity to explain herself but also see that she has upset me by lying	136, 150	11	6!	RFam3	I would reply to the message and say "it's ok and sometimes things come up"	Because I know she would definitely be there if she could and there must be a more important reason for her to not attend if she said she would	98	0	81	RS1
11	CF2	Would look forward to getting together.	Would be pleased.	7	3	0	CFam3	Do not understand this question.	n/a	0	0	0	CS2	Would be a bit disappointed but would give them time to get ready.	As it was a surprise they did not know about my plans.	109	31	70	AF3	Pretend did not see them.	Would be awkward for us all.	104	23	15	AFam2	Would want to end call.	Would be disappointed and upset.	0	31	64	AS1	Ask them what they want to talk about	Would want to know if it was something serious.	124	0	6!	RF1	Would pretend I didn't notice.	Would not want to confront.	123	0	92	RFam1	Ask them to call back.	Would understand that something came up for them.	98	0	84	RS3
12	CF2	I would reply saying that the date and time would be fine.	I missed my old friend and would be glad to catch up	8	28	7!	CFam1	I would try to keep regular contact with this family member	because keeping in contact with close family members is important	13	0	33!	CS2	I would rush my partner to get ready	because i had a slow week and was eager for the weekend	62	0	103	AF1	i would text my friend later to see if they saw me at the shop	to see if my friend was angry at me or not	102, 115	0	6!	AFam3	After the event i would find out why they did not show up	Because i would need to know why	0	0	6!	AS3	would leave them alone	because i would be slightly annoyed	0	26	47	RF3	I would confront my friend	because im angry and what to know why they lied	204	32	58	RFam2	i would say fine and hang up	because i would be angry	0	32	64	RS1
13	CF1	I would go about my day and not think much of it.	This seemed like a normal friendly encounter	9	0	10 ,11	CFam3	I would be happy that they had come to the event.	They had been supportive	68	1	0	CS3	Enjoy the moment and attention from my partner.	This is the response I was wanting.	39	0	14	AF3	I would avoid them.	I would feel left out and not thought about, rejected and would not want to confront them.	105	0	47	AFam1	I would leave a message and try again later. I'd be disappointed	I would be upset but would wait for the explanation from them as to why they missed the call before making assumptions.	0	31	6! ,45	AS1	I would jump to the most negative, worrying conclusions and start to get upset, worried about what they want to talk about.	I expect the worst and panic	101, 128	30	0	RF2	I would not contact them again	Their response made it clear that I was not a close friend so I would try not to pursue the friendship anymore as it would probably just cause hurt	108	0	49	RFam2	I would leave the conversation and complain about it later to my husband.	There's no point confronting the person as they are too wrapped up in themselves and their own problems. Perhaps mine aren't as important.	182220	0	28 ,64	RS2
14	CF2	Text them back to confirm the time	I would be excited to see them	0	2	7!	CFam1	I would talk to them	Because it has been a long time since we have spoken	69	0	3!	CS3	I would kiss them	I want to be close to them	4	0	4!	AF1	I would move closer to them and say hello again	I would assume they had not heard or recogised me	96	0	45	AFam3	Try to call them	I would be wondering why they weren't there and want to make sure they are ok	128	12	45	AS2	Try to call them. I would want to know if they wanted to spend time with me	I would want to know if they wanted to spend time with me	124	0	6!	RF3	I would ask them why they had told me they were to busy to come out	I would feel angry	0	32	6! , 65	RFam2	I would ask them if they wanted to talk about something else	I would be upset but also a bit worried about if they were ok	128	11	70	RS1
15	CF3	I would go and meet them as planned and have a good time	I wanted to go out and asked them to come. I enjoy hanging out with my friends	4, 6,7	0	7! ,14	CFam2	I would chat with them and see how they are going and talk to them about what is going on at the moment	To feel better and talk things through. To see if they had any insights. To help manage stress by letting it out	68	0	3!	CS3	I would smile back and lean in to give them a kiss	They seemed receptive to it and i would want to see where things go	28	0	4!	AF1	I would stop and tap them on the shoulder if i thought they were just too busy concentrating on whatever they were looking for. If i felt they heard me i would still do the same thing but ask what was up	To get their attention. I can sometimes not notice things if im really concentrating or have my ear phones in so i figure tapping their shoulder gives more of a cue to draw their attention	96	0	45	AFam1	I would leave a message saying : Hi just calling to catch up. Ill try you again later. If I don't catch you tonight give me a call when you are free	I know people get busy and can sometimes forget or have unexpected things come up	110	0	45	AS1	i would sit down with them and ask them what was wrong, if something serious has happened	to understand, to see if their is anyway i can help them or us depending on what the conversation revealed. I would feel some anxiety until i understood the issue	124, 174	12	6!	RF2	I would text them back. something along the lines of: No worries, I understand life gets pretty busy. It was good seeing you the other night.	I would feel disappointed and a bit upset but not angry and i know making them feel guilty or angry wont change the situation. It wont make me or them feel good so id be polite and wish them all the best. I have better things to do with my time than chase people who don't want to spend time with me.	106139	11	81	RFam3	I would write back and ask why they could not make it and why they could let me know earlier	I would want to understand if something suddenly came up or happened to them or someone else. It would be uncharacteristic of them to do this	60204	0	104	RS2
16	CF2	hesitate to respond I now have to commit to going out with them like discussed	i generally like the idea of catching up, its enough just to feel wanted, and the small talk can be draining	1,10,11,12	0	12	CFam3	why didn't they come and find me as it was my birthday	I would want to feel special and important on my birthday	59,70	0	0	CS2	excited that they are now up and we can go out	i look to go out and do things	4	2	0	AF1	tap them on the shoulder and say hi again, maybe they didn't see me	to confirm that there are no issues in our friendship that i'm unaware of	102	0	45	AFam2	be quite heated in talking further. Asking them why they are not listening, and then hang up	i feel very frustrated, i trusted that they would listen and help and they didnt	136	27	64 , 95	AS1	confused, it could be anything they want to discuss. i'm intrigued, but a little scared about what they are about to say. i'm intrigued, but a little scared about what they are about to say	i'm intrigued, but a little scared about what they are about to say	77, 124	12, 22	0	RF3	ignore them and probably not call them again - if they called me at a later day i'd bring it up then	i'd be too upset to confront them rationally at the time	123	11	25 ,47	RFam1	arrange another time to speak, they may be busy	things come up in people's lives and they need to work through them	2109	0	2!	RS3
17	CF3	I would enjoy the time together and talk to them to plan another catch-up at a time that works for both of us	Because I had a good time, as did my friend, and it's important to spend time with people you love and enjoy	6, 13	0	2! ,14	CFam2	Discuss the situations pertinent to my life until I felt it was appropriate we stop - then change the subject	I like to have a thorough conversation but not make myself the centre if the other person is not engaged	71	0	32	CS3	I would kiss her and we would hug	Because we love each other and enjoy being close	30	0	4!	AF2	I would try to contact them to organise something	Because we had a good experience when we met again and it's most likely that we would both enjoy catching up	6,7	0	2!	AFam3	I've done all I can do so I would speak to other people until they arrive	This is unlike them, so there would be a reasonable explanation for this - but it would be a little disappointing	60, 96	31	66	AS2	I'd give them a call to see where they were and then evaluate if it's worth doing something	I would be annoyed at the situation - but more myself as I didn't organise it properly	56	26	6!	RF1	I would again say 'hi' and if they reacted in the same way again I would ask them what is wrong	My friends never act in this way and something has clearly caused it	60	0	6! ,45	RFam1	I'd say 'that's fine - why's that?' as they most probably have another commitment - and possibly organise another time to chat	Because they would typically talk to me unless there was something else more pressing	96	0	2! ,6!	RS1
18	CF1	I would just continue shopping and think no more about it.	This is an everyday scenario when I am shopping. Sometimes friends and I have time to talk; sometimes we don't.	9, 14		10 ,11	CFam3	I would be extremely pleased and thank them for attending.	Because I would feel honoured that they took the time to share my event with me.	21	3	1!	CS1	I would think of a lovely way to spend the afternoon and discuss it with my partner	Because I love being in their company and enjoy every moment we are together.	6,30	0	19	AF2	I would feel disappointed and a little hurt but, as I hadn't seen them for a long time, I'd assume they had moved on or no longer felt a connection with me. I would send a final text saying to let me know if they wanted to catch up anytime. They may have just had other issues to deal with when I texted them initially.	We were once good friends, but people move on. I'd leave the door open for further contact if they wished for it.	4, 106, 107	25	5!	AFam2	I'd be somewhat annoyed but I'd say if they're busy we could continue the discussion at another time.	The behaviour appears rude but they are family so I'd give them an opportunity to talk when they weren't so busy.	141	26	100	AS2	I would make sure I discuss my plans with my partner next time to ensure they can schedule time as well.	Because communication underpins all good relationships. By not talking to my partner about my plans I have set myself up for disappointment	56, 170	31	82	RF3	I'd approach him and say hi.	We are good friends. It also provides him with a way engage without feeling guilty or the need to invent a story.	29	0	45	RFam1	I would ask them if everything is okay. If so I would reschedule the phone call.	Because their haste would generally mean something has come up they need to deal with immediately.	96	0	2! ,6!	RS3
19	CF3	Enjoy the quality time with your friend because you dont know when you'll see them next	They are your friend and you're having a good time	6,15	0	14	CFam2	Say thank you for listening	You feel wanted and cared about. That is a good thing	11	0	1!	CS2	Wait for them to get ready	Just be happy they are going to participate in the activity you have been researching	21	1	46	AF1	Just keep walking and pretend nothing happened	they aren't worth your time amd effort if they cant even say hello	108	0	15	AFam3	I'd try and have a good time and try and ignore the fact they didn't turn up	The celebration is about yiur achievements so try and have the best time possible and deal with the problem the next day	0	0	67	AS3	I would ask them to get off their phone and just enjoy the moment but if they didn't do that then id be disapointed	You have to at least ask them first, your partner cannot be a mind reader. They probably think they are doing nothing wrong	109, 170	31	75	RF2	I would just block their number and move on with life	They aren't worth your time and effort, you know deep down you did the right thing and its them that has the problem	108125	0	49	RFam1	I would just make another time to call and talk but if the same thing keeps on happening then there is a problem then	Theres no need to worry at that particular time, you are both already pretty busy living your own lives. They only cancelled once just try again for another time	2	0	2!	RS1
20	CF1	I would be happy we could have a chat, even if brief	Because there is nothing wrong with having a brief chat	4, 16	1	3!	CFam3	Maybe I am not understanding these scenarios, but I don't see how this behaviour is negative. I would hug them and I would imagine them lagging me back	Because we would be excited to see each others	46	2	4!	CS1	I would plan the afternoon	Because I would interpret his question as a way to look after me	68	0	76	AF2	I would wait a few more days	Because there might have been something else was going on in her life	96	0	46	AFam1	I would hang up and try again later	Because something must have come up	110	0	45	AS3	I would ask what he was doing on his phone	Because it could be important or urgent	109	0	6!	RF3	I would approach her and show being puzzled about seeing her out and about	Because I would rather clarify things straight away	0	0	6! ,98	RFam2	I would ask them if anything was wrong	Because I would assume that something is happening in their life to show disinterest in what is happening in my life	98182	0	6!	RS2
21	CF1	Keep shopping	they where engaged in shopping not socialising	17	0	10	CFam2	Sounds like normal behaviour	good communication	9, 72	0	0	CS3	Reciprocate	standard behaviour	81	0	74	AF3	For a good friend that likely had reasoning	human nature	96	0	0	AFam3	postpone anger until after event	practicality	0	32	0	AS1	There are often issues in life to be discussed	rationality	33, 175	0	0	RF2	Give them a couple of more chances	friendship worth trying to salvage	44,95	0	73	RFam1	no concern	shit happens	74,96	0	0	RS2
22	CF2	Would not go to the party in the first place	do not like parties	18	0	15	CFam2	cant imagin - would never do this	no someting I would do	0	0	34	CS3	not something that would happen	not something that would happen	19	0	0	AF3	?	?	0	0	0	AFam1	?	?	0	0	0	AS1	?	?	0	0	0	RF1	?	?	0	0	0	RFam3	?	?	0	0	0	RS2
23	CF3	Again, I would express appreciation for the chance to reconnect and spend some quality time with my friend. I would likely try to arrange for more of the same to happen soon.	Because I love spending quality time with my loved ones.	1, 30	0	16 ,2!	CFam1	I would tell him how happy I am that we have caught up. I'd arrange to have this catch up more regularly, or at least to stay in touch more.	I would feel very happy and satisfied to have reconnected.	1	1	2! ,8!	CS2	I'd probably be all impatient and excited. I might be a bit annoying at first but would probably find a productive way to channel that energy, like maybe help them get ready (e.g. grab them some clothes or make them a coffee)	Because I'm excited to go out but respect my partner's need for rest and recovery (after all, it may not have been a slow week at work for them). Also, I didn't really tell them what I had planned so I can't expect them to meet expectations they weren't aware of.	109	2	70	AF1	I'd probably laugh and get her attention some other way (e.g tap her on the shoulder, tickle her or grab the can of soup right in front of her)	Because I love her and she loves me and we are good friends; but we are also very busy people and sometimes get distracted. She probably has her headphones in or is lost in thought.	29, 96	0	45	AFam3	I would likely feel disappointed that my family member was not there but also concerned for them. I would likely tell myself they have probably just run into a bit of trouble (e.g. traffic or getting lost) and will soon arrive, but deep down I'd be a little worried that is was a more serious misadventure.	Because I love and trust my family member. If they said they would come, they were sincere. They love me and would likely feel happy at being invited. So, if they didn't turn up, it would be more than likely due to some circumstance outside their control, or perhaps a breakdown in communication.	29, 110, 128	31	0	AS3	I would probably just escalate my attention-seeking behaviour until he had no choice but to pay attention. Unless it was something really important (unlikely! and if it was, he would say so) I would just keep at him until he put his phone down. If he was really absorbed in what he was doing, and didn't pay me any attention, I might get bored an go do something else.	I know how easy it is to get lost in trivial things and know how to get his attention. He loves me and would almost certainly pay me at least some attention. If he couldn't be as intimate as I want then he would say so and explain why, then we'd probably make a deal that would see us both happy. He's good like that, we trust each other and communicate pretty well.	29, 72	0	45	RF2	I doubt I would respond at all. Maybe a short message acknowledging that I read and understood their message, but otherwise I'd leave it at that. If it came up in conversation I might mention it to our mutual friend, just to get their perspective on the situation, but unless they had some radical insight or information that I hadn't considered or known I doubt I'd make contact again.	I don't see the point in throwing my energy into a relationship that has clearly run its' course. If they don't have time for me, then that is that. I might be open to contact later down the track, if they were to get in touch, but that would depend on how they approached me.	108	0	25 ,28 , 49	RFam2	My initial reaction would be anger! But, as this is out of character, I'd probably wonder where this behaviour is coming from. So, I'd probably say something along the lines of "Excuse me?! I called you because I needed to check in with you. I'm happy to hear about your life, but don't cut me off when it's my turn to tell you what's going on for me. Since when don't you have time for me? What's g…	Because I try to set firm boundaries in all my relationships. If someone, especially someone so close to me, is being rude or hurtful I'll tell them. But, I also realise that we all have bad days and hurtful or "bad" behaviour usually comes from a place of pain or fear. With that in mind, I'd see that behaviour as hurtful, but also indicative of something going on in her that is out of the norm -…	60	25,32	6! , 65	RS1
24	CF3	Have a good time?	Because why not?	7, 16	0	14	CFam2	I would continue to vent?	Because that's why I called in the first place?	62	0	32	CS1	I'd proceed to tell them about my day	Because I wanted to?	0	0	3!	AF1	Turn back and wave my hand in their face	Shopping for soup can be engrossing. This friend in particular is often a little 'spaced' in general. Annoying, but natural.	96	0	45	AFam1	Wait for a call back	Life happens. Unexpected complications etc.	110	0	46	AS2	I'd message them and ask where they went	Maybe they forgot to do something important and didn't have time to let me know. eg. Hand in an assignment etc.	110	0	6!	RF2	I'd text back something like: "No worries, was great catching up though. Let me know if you do find some time"	People can be busy. Even if that's not the truth, no need to press. I'm sure they have their reasons.	2,40	0	8! , 45	RFam3	Be quite disappointed, go "aww man", continue with celebrations as planned	It's not the end of the world, life goes on. I'm sure they had a legitimate reason	98106	0	10 ,38	RS3
25	CF3	well	normal situation	9	0	0	CFam3	normal	Everything was expected	9,73	0	0	CS2	Nothing, asleep then awak and we went.	nothign intentional done	46	0	19	AF1	Reach out and say hi	Could be simply lost in thought	96	0	45	AFam1	Not try again	little consideration	121	0	49	AS1	sit and listen	they have somethign to say	0	0	35	RF2	Cut them off	Couldn't be bothered responding to my effort so won't get more effort	108	0	90	RFam2	Be briefly pissed then realise they were in a rough place and couldn't deal	just the way it is	49,53	32	0	RS3
26	CF2	I'd make a time to catch up with them.	Because I'd genuinely want to catch up with them.	4	0	7!	CFam3	I would speak with them very excitedly	Because I would be excited that they had arrived	0	2	3!	CS3	I'd be happy and would react positively. Because I love him and would welcome this attention.	Because I love him and would welcome this attention.	30	1	17	AF3	I would go up and say hi and say I was trying to call her to see if she wanted to go out, what a coincidence	People, even my close friends, are able to make their own choices	109	0	19 ,26	AFam1	I would probably not contact that person to discuss the situation. I would just avoid it completely as if it hadn't happened.	I'm not a confrontational person and I also would not like to know if it was because of me.	104	0	15	AS1	I would ask him what is wrong?	I don't like beating around the bush. I'd prefer honesty straight up. I'm not a game player and I'm not dramatic.	158	0	6!	RF1	I would be mortified. I would not be able to speak and would want to get out of the shop as quickly as I could. I would dwell on this for a very, very long time.	I would wonder what I had done to get that reaction - had I hurt them and I was unaware, has someone said something nasty? I would be confused.	56	22,39	15 , 29	RFam2	I would listen and not interrupt them. When I get off the phone from them I would complain about them to my husband.	I'm not sure why I respond that way, but it has happened on regular occasions so I know that is actually how I react.	160	0	28 ,35	RS2
27	CF2	Why would I be upset, if I text the friend and she text me back to organise a time and date? What is there to be upset about	Because I text and she text back with a suggested date and time, thats great.	1,19	0	7!	CFam1	We had a good chat.	We arranged a time for a call, we had a good catch up, there is no issue.	6, 16	0	0	CS1	I would be happy, Ive come home happy to see him and it appears he is happy to see me. We are connecting well.	Because it is nice to come home to a partner that clearly is happy to see you and wants to spend time with you.	1,29	1	0	AF3	I would say hi to my friend and then would continue on my way.	My friend is allowed to do whatever they want. She obviously had plans.	109	0	10 ,39	AFam3	I would be upset and let down. I would wait until they called me and then I would wait for their excuse. I would keep how I was feeling to myself, as it wouldnt change things with them anyway.	I dont like family to know if I am upset, as it makes me feel weaker and it wouldnt change the situation anyway	119, 142	11	46 , 56	AS3	I would ask what was up? Are they not interested? I would try again, then I would go and do something else, feeling a bit rejected.	I would try and get his attention, but clearly if hes not interested then I will have to wait.	105	0	6! , 45	RF1	I would likely ask what was wrong? Were they ok?	for them to roll their eyes would inidicate something was wrong, so instead of worrying about it, I would ask.	118	0	6!	RFam2	I would likely say, well fine then, I will remember that !	that would possibly indicate to them that I was not happy, without me having to directly tell them I was upset.	173	11	55	RS2
28	CF3	I would enjoy it	Cause I like hanging out with my friend and having a good time	1,6	0	14	CFam2	Nothing	They are interested in me, just as I am interested in them	28	0	22	CS2	Wait for them to get ready, make a "quick sticks" kind of comment	cause I am happy they are doing something with me, even though not on my schedule. Quick sticks comment implies I have been waiting for them	1	1	46 ,103	AF1	Let it ride - probably not a close friend	They might have been distracted	103, 110	0	0	AFam1	Cal back later	They were probably busy	110	0	45	AS1	Sit down and hear what they want to talk about	I have respect for their feelings and our relationship	30	0	35	RF2	Let it go, there is probably a reason I haven't seen them for awhile	I have my group of close friends that would happily catch up with me	53, 103	0	0	RFam3	Would not be surprised	The have done this befor	160	0	0	RS3
29	CF2	I would be extremely happy that my long time friend came up with a time and date and I would message back with the response immediatly.	I would be happy that they had some spare time and look forward to catching up	7	1	7!	CFam1	I would happily chat on the phone, especially as we had set a time and nothing got in the way of that. I would probably be on the phone for a long time.	I would respond this way as I am happy to speak to my family member.	4	1	3!	CS2	I had not told my partner plans before hand so I can not be angry that they slept in, they did agree to do something so I would be happy about that.	My partner sleeping in is not a negative reflection, they were probably tired and being in a relationship is about understanding each other.	109	1	0	AF3	Firstly I would not be angry with my friend, I didn't make plans with them. My friends are entitled to hang out with other people. I can not imagine my friend would not allow me to join them.	I would respond this way because I can not put thoughts and actions into my friends head. They are not at fault. I choose to go out without knowing what they were doing.	109, 111	0	0	AFam2	I would probably end the call feeling frustrated that they could not give me the respect that I gave them.	I would respond this way as my family have shown little regard in the past for the feelings of others and repeating myself would increase my stress knowing that they did not listen the first time.	143	27	64	AS3	I would be somewhat annoyed that they could not take time away from their phone. I would ask my partner what is so interesting on their phone and find another way to connect.	I would respond this way as it is better to be interested in what they are doing than pick a fight because I did not get the attention when I wanted it.	123	26	6! , 45	RF1	In this situation I would not chase them or get angry. I would buy my soup and move on. If they want to contact me to explain I will listen. I do not believe in chasing people who do not want to talk	I am a relaxed person and if my friend has a problem with me they will talk to me when they are ready, if not I do not need drama in my life.	109	0	10	RFam3	I would just accept the situation.	I can not change the way people think, if something came up I have no choice but to believe that they would not lie to me.	53,96	0	0	RS1
30	CF2	I am not angry or upset as my friend texted me back and we have always been happy to see and spend time together in the past.	Past experience has always been positive and we have never had an argument.	20, 29	5	0	CFam1	Very pleased to catch up on how things are going and share our feelings and thoughts.	A very strong relationship exists irrespective of time that may elapse from previously communicating with each other.	29	3	32	CS3	I am pleased that my partner reciprocates my positive attention even though engaged with another activity on the phone.	I feel valued.	1	3,20	0	AF3	Realise that I am not the only friend of my friend.	Respect that my friend has the right to have other friends. I do not have a monopoly on her friendship.	109	0	0	AFam2	Ask what was happening in the background that my words were not received clearly.	The behaviour was unusual. There is likely to be an explanation for the loss of attention and concern.	110	0	6!	AS1	Concerned that there is a problem of some sort.	It was unusal for my partner to react in this way.	60, 128	0	0	RF1	Ask them if I had done something to upset them and were they worried about something.	My friend's behaviour was not in keeping with the way they treated me in the past.	60	0	6!	RFam3	I would be concerned as to the reason why I received the text message, such as accident, ill health or car problems.	Such behaviour is most unusual as the family member was very interested in being at the event.	128193	17	0	RS2
31	CF1	Continue on and enjoy my day.	Because it was nice to have a little catch up with a friend.	1	0	10	CFam1	Enjoy our chat and catch up on what's happening in their life.	Because everything went as planned.	38	0	3! ,14	CS2	I'd give them time to wake up and get ready, no need to rush them.	Because they've had a long week as well, they might just need a sleep in to recharge, plus I can get overly excited about things easily.	109	2	46	AF2	I'd feel upset and annoyed but just leave it, if they want to be friends with me they'll reply.	Because they may be busy or sick, it's nothing to make a big deal of yet.	110	26	46	AFam2	I'd probably just not worry about it and keep everything to myself, put on a happy face because they're either busy or not in the mood to listen to my problems.	Because I sometimes struggle to feel that my emotions are valid, so if I feel like someone else isn't validating them I assume I'm overreacting or my feelings are wrong.	145	0	68 , 69	AS3	I'd probably continue getting closer and more physical until they acknowledged me.	Because it's been effective in the past.	176	0	45	RF3	I'd just ignore them, make them have to make the first move, if they never do then I'd just stop trying with them.	Because I don't want to be the one putting in all the effort when they don't even care.	108	0	46 , 47	RFam3	If they didn't give me a reason why they couldn't come, I'd let them know how angry I was with them.	Because it's awful to get someone's hopes up and then cancel at the last minute.	45121	32	0	RS1
32	CF1	I would enjoy the surprise of seeing my friend at an unexpected moment whilst doing a fairly mundane task (food shopping). I'd be satisfied with the exchange.	I believe a brief exchange is more than appropriate considering there could be all sorts of variables that could stop you from having a longer chat. I'd probably use the opportunity to suggest we make a time to have a coffee and catch up sometime in the near future. The scenario would act as an opportunity to organise a catch up at a time more conducive to giving each other our full attention.	6	6	2! ,3!	CFam1	I'd be happy that we both had an opportunity to give each other our undivided attention. Because I don't have to worry about whether I am imposing on her time. She has picked this time to give attention to our relationship.	Because I don't have to worry about whether I am imposing on her time. She has picked this time to give attention to our relationship.	1,68, 74	1	35	CS1	I'd love it and would respond enthusiastically. I'd also thank him for making time to be present with one another and to nurture our relationship.	Because I appreciate him taking the time to prioritise our relationship and signally that he enjoys my company.	21,29	0	1!	AF2	I'd wait another couple of days and send another text along the lines of: "Not sure if you got my last message, but I loved seeing you the other week and would love to catch up. I was thinking of XYZ. Is this something you are up for?"	I wouldn't want to be harrrassing them, but I need to rule out that they just didn't get busy and forget to reply (which can happen to us all). So, if they didn't respond after the second contact I'd then leave it at that and accept the outcome. I may also double check with any mutual friend that I had the correct contact details..	53, 115	0	6! ,35	AFam2	It would depend which family member it was and it would vary my level of directness. If it was my husband, I'd be very direct and would probably get more irritated. I'd tell me exactly how the situation was making me feel. I wouldn't get angry, just make a point of telling how it makes me feel. He'd usually respond with an apology or if it was no longer a good time for him to talk, then he'd tell…	Because I can understand that a variety of reasons can influence a behaviour, and I can exempt a behaviour if it is only occasional. By giving them the opportunity to answer my question of "Is this no longer a good time to talk - it sounds like you are a bit distracted there?" it not only allows me to draw attention to their thoughtless behaviour, but also allows them the opportunity to "save fac…	96, 109, 125	16	63	AS2	This is a little difficult for me to imagine as I have had the same partner for 20 years and we live together so it would be hard to not know eachother's movements. If I think back to our pre-living together days, then once again this would not have happened. Therefore my response is somewhat hypothetical. I think I'd be hurt because it signal to me that perhaps he didn't prioritise me to the sam…	Because relationships are about two way communication and whilst his was non-existence; it also sounds like mine was the same. We didn't talk to eachother about our plans prior to the weekend. Maybe he had a pre-booked engagement or a work committment? I'd give him the benefit of the doubt and forgive. However, I'd make sure he knew I was disappointed first! Ultimately, I'd feel secure that he di…	96, 106, 135, 152, 177	31	45 , 63	RF3	It depends on whether or not my friends also saw me out. I'm assuming that she didn't see me. In that case, I'd probably not go up to her and confront her. I'd probably turn and leave before she saw me, I guess to avoid the awkwardness. If she did see me, I'd be much more likely to take a deep breath and go and talk to her, but I'd take no joy in seeing her embarrassment or shame.	I'd feel quite hurt, because this was a very deliberate decision to lie to me when she could have said "no" to me in a more truthful way e.g "I've already got plans today, but I could do something with you Tuesday instead." I wouldn't approach her (unless she'd spotted me) I guess because I would want to avoid confrontation particularly as it was me who had been wronged and I'd be afraid to have …	123	25	3! , 15 , 25	RFam3	I'd feel very disappointed but I would accept it.	My family member would only miss an important event like that if they had a very good reason to, or if something had happened that was beyond their control.	53,96,106	0	0	RS3
33	CF1	I will leave them after saying goodbye	it is colloquial	27	0	18	CFam1	I will catch up with my family member.	because we both agreed and want to do it	28	0	3!	CS1	I will have a chat with my partner and talk about the day and listen to her.	that's what I will prefer	0	0	3!	AF3	ask him later about the reason he didn't reply my call.	that is the most logical thing to do and I should also try to understand his side of the story.	33, 115	0	6!	AFam3	I am a loner and I like my privacy.	I don't enjoy convivial events.	146	0	0	AS3	actions can't always be reciprocated. I can always ask my partner if I want intimacy	verbal communication in this scenario will be more effective	109, 180	0	84	RF2	Ask for more explanation, explain my perspective and respect my friend's wishes.	It will be unfair to myself in loosing sanity based on what someone else said	126208	0	6! , 26 , 42	RFam2	I will say ok	I better talk to some one who is willing to listen.	108	0	81	RS2
34	CF2	Show appreciation and excitement.	Because I would be happy to see them and know they felt the same as I did.	1,28	1	16 ,17	CFam1	Show appreciation for their answering the phone.	Because it is respectful.	76	0	17	CS1	Reciprocate the same thing back.	Because I would be feeling good.	6	0	74	AF1	I would try again.	I assumed they didn't hear me or needed to find the soup first.	110	0	45	AFam2	Ask them what they were doing and why they weren't listening.	I would have felt hurt but wanted to clarify.	0	25	6!	AS2	I would call him to see where he went and why we aren't doing anyting.	Because I would want him to be aware and also clarify if he just forgot or did it on purpose.	124, 181	0	6!	RF3	I would ignore my friend at the time and make them aware I am not happy. Then later when I am ready to talk I would calmy confront them and question why they didn't tell me the truth.	Because I would hold too much resentment if I didn't address it to be able to move on.	126	40	65 ,92	RFam3	I would have a think about my anger and why I am feeling that way, most likely disappointed, and follow up with them afterward to express my disappointment and hope for an explanation and apology.	Because I would have wanted an apology and explanation and not to just let it go.	66106204	32	26	RS3
35	CF1	chat but most likely continue our shopping together rather than leaving each other to continue alone	we have an easy friendship that would allow for us to fill the entire time in the shop with conversation	29	0	3! ,19	CFam1	Just start our catch up conversation, ask how they have been	that was the set out reason for the phone call	62	0	3! ,36	CS1	say it doesnt matter what we do, let him suggest some options	we often let the other go first, then make counter suggestions, he asked so he suggests first	109	0	70	AF2	send another text, giving the benifit of the doubt that they may have missed the first one, but still feel a little rejected	it had been awhile since we've seen each other, lives are busy and stuff happens, we are no longer daily priorities to each other	96, 103, 105, 110	0	45	AFam2	joke he is bad at multi-tasking and see if it would be better to call back in a bit	we both deal with busy lives and a big time difference in locations, boys aren't good at multi-tasking hehe, and we can chat later	109, 110	0	27 , 70	AS2	Call them on the phone as this would be highly unusual to not speak before going out	confused to the reason, worried about him	60, 128	22	5!	RF3	walk past and raise a hand so they know I have been out and seen them, but not stop	would not want a confrontation or listen to excuses	123	0	39 ,47	RFam3	send an electronic message to say sorry they couldn't make it and a bit upset they couldn't let me know earlier than on th day	its easier and more nonconfrontational to say this electronically than on the phone or in person	123	11	77	RS3
36	CF1	I panic with social situations and feel uncomfortable	Social situations in general are stressful and I find that coupled with the stress I feel in a grocery store would amplify my feelings.	31	7.8	0	CFam1	I would probably over react and think I did something wrong, that it was my fault	I would panic, over think and cry	56	7	29 , 37 , 38	CS1	This doesn't affect me much	We have a good relationship	29,46	0	0	AF3	I would go home	I wouldn't want to be seen by them and then I would feel safe to be sad at home	112	19	15	AFam2	I would hang up and get upset	I would feel like I wasn't being listened to after I put in the effort for them	140	30	64	AS3	I would just talk to them about wanting some intimacy - he probably just didn't notice me	We have a good relationship	29, 110	0	84	RF2	I would say that it is ok to them, but would cry and be upset	Rejection after I put in effort would be really hard	105	11	38 ,68	RFam3	I would go to a private place and call my partner to vent or cry	I struggle to control those emotions	221	0	28 ,38	RS2
37	CF1	Again, this is a positive interaction. I would continue on with my shopping	Because it had been a pleasant exchange.	6	0	10	CFam2	I am confused by this scenario as it seems to be a very positive interaction. I would feel validated and loved by my family.	Because they took the time to listen and ask how I was.	30	21, 47	0	CS3	Continue the affection and intimacy	Because we can.	0	0	74	AF2	Perhaps life has changed and we aren't the friends I thought we were.	Because this has happened to me & people change.	103	0	0	AFam1	Send a message to say that we missed our chat. This happens a lot in my family!	Because life is busy and unpredictable.	110	0	45	AS1	there are many reasons we might need to talk. Perhaps there has been a death, major illness or something else...	Because life is complicated and can get messy	40	0	0	RF3	I think I would rethink our friendship.	I obviously view the friendship differently to them.	114210	0	0	RFam3	Ask what had come up that was going to stop them from being there. Explain that I was hurt they hadn't turned up.	People get busy. Family can be complicated. I can express my feelings and also give them a chance to express what had caused the change of plans.	2,95	25	6! , 77	RS2
38	CF3	relax stay cool	to maintain a good relationship	32	9	0	CFam2	bit uncerain - let it be	to keep the peace	77,78	22	22	CS1	kiss them again	improve relations	155	0	4!	AF1	take no notice	to stay calm	0	0	15	AFam1	dont get upset. because it will be better for the relationship	better relationship	112	0	68	AS3	make phone calls myself	better relations	0	0	5!	RF2	relax	better relations	0	0	0	RFam3	carry on as usual	better for relaxation	0	0	10	RS2
39	CF3	be happy look forward to next time	a piece of goodness in your day	6,7	1	0	CFam1	I cant see why I would be angry the mutual situation was agreed to and done	because we both got what we wanted needed	16, 28	0	0	CS2	I would humphy but patient and then start looking forward	cant change the situation look ahead to better things	7	0	46	AF1	I would make a point of going closer and saying hello so they can see me	because they would not intentionally be ignoring me	96	0	45	AFam3	get on with and wait to check later with them that they are OK	because something must be wrong they just wouldn't not turn up	128	12	10 , 62	AS3	get up and go and do something else	because there is no point in wasting energy on the situation, if he wants the phone and instagram he be intimate with that :-)	139, 182	0	20	RF2	well people go their separate ways and I would do the same if I didnt want to see them. Better to be honest then drag out an unwanted situation	its honest	80208	0	0	RFam2	end the conversation politely and then wonder what is going on in their life for them to do that as this time, it would usually mean she is under ore stress then me at that time with one her children who have disabilities	because its not always about me other people have lives as well and we all have turns at being strung out	109128190	0	64	RS1
40	CF2	Happy accept the catch up	that is the right thing to do	33	1	7!	CFam3	Greet them warmly	They turned up for your event	28, 62	0	39	CS2	Wait for him to get ready	Everyone needs space	109	0	46	AF3	I would ask if i can join them	Because we are friends	62	0	48	AFam2	I would not confine my feeling to these members,	i am not an open person	148	0	68	AS3	Ask him to stop playing with the phone, unless he is doing that for work	He needs to respect the relationship	183	0	75	RF1	I will ask whether I have done something wrong	So I know whether I should continue the friendship with them	124	0	6!	RFam1	Catch up with them another time	they may have issues	49	0	2!	RS1
41	CF3	When I got home I would smile and take time to relax and be by myself	Because even when I enjoy myself, social interaction is draining	6,10	0	17 ,20	CFam3	I would probably alternate between talking animatedly and going silent	Because excitement makes me nervous and I'd be full of nervous energy but also nervous for no known reason	79	12	40	CS3	I would relax my back muscles, smile and lean into them	Because being accepted and wanted means its safe to relax	37	0	4!	AF1	I would assume they hadn't heard me. I would walk up and physically touch them and repeat my greeting.	Because I would want to be sure they had seen me, if they still ignored me I would what to know what I had done to offend them.	45, 110	0	45	AFam2	As them if they're ok, is now a bad time to talk?	Well normally they listen so well, I would assume someone or something in their physical environment was distracting them (I some times call when mum is cooking dinner, that kind of thing)	110	0	6!	AS1	I would sit across from them and ask them to explain what was wrong	Because conflict is something to work through by understanding both individual's perception and desires in an situation	109	0	35	RF2	Accept it and remember that I have my husband, my daughter and my mum, my emotional needs are well looked after and I really enjoy my own company	As much as I think I would like to catch up with them, hanging out with people is a lot of hard work	53108126	0	0	RFam1	Dad's always like that, to the point where I don't really try to catch up with him I just take the opportunities as they present themselves. I make time for him	Because I've accepted that this is how dad is, it isn't really personal and even if it is it's his choice, I forgive him for being easily side tracked	53160	0	73	RS2
42	CF2	I would either accept those dates and times or if I am busy try to arrange another day and time.	People are sometimes busy. Lift happens. There is always a next time.	25	0	7!	CFam3	I would say hi generally with a hug and kiss and continue conversation. Thanks for coming etc.	Because I am happy they are here.	0	1	1! ,3! ,4!	CS2	I would wait until they get ready.	Because they haven’t done anything wrong. They are just getting ready after waking up.	16	0	46	AF3	I would walk up and say hi. If I was invited to stay and hang out then I would, if not I would continue on with what I was doing after saying hi.	To be polite.	45, 76	0	39 ,60	AFam1	I would leave a message and call another time. Life happens and people do get busy.	I’m patient and I don’t chase after people. They will call back.	92, 96, 110	0	45	AS1	I would say ok. Let’s talk. What’s going on etc.	I would be concerned about what we needed to talk about.	124	17	35	RF1	I would confront them and ask what’s wrong.	Concerned	0	17	58	RFam2	I would definitely be upset and end the conversation maybe for another day. I would think to myself was I overreacting, was my problems really that big.	Because I’m upset.	129	11	64	RS3
43	CF1	Say hi and have a chat	theire your friend and you are just having a chat in supermarket	0	0	3!	CFam2	NO Worries its fine	They are family	44,74	0	0	CS1	It's ok	I love and care for them	30	0	0	AF3	We both had the same idea but it looks like I was too slow calling or they needed to hang out with other friends as well . you never know the reason why	your friends . just move on and get in first next time	43, 53	0	0	AFam3	Happened all the time. its not about you its their problem. If you spend the whole time looking around the crowd you miss the party. its your choice to be upset or not and how the day is affected or not	You cant change ppl just get on with life and move forward with the excellent things that you are doing ie your new award!!!!!! :)	125	0	10 , 14	AS3	HAHA so many factors with us. Building a business and on phone ALOT esp in the evenings. If we are arguing or not, as they never do what they say they are going to do. if kids are still up, or at lunch time with the house to our selves,	it all depends on the situation, we can try for another night	0	0	25	RF2	think that you enjoyed the moment and it is their loss not yours move on with the important things in your life. Karma always catches up with these people and maybe it is for the best and you can do without them in your life right now or ever	its not up to you and its up to them and what they want to do and you can only change and focus on being the best version of your self	63,53,187	0	0	RFam1	No worries give me a call when you have time. We both have kids so anything can pop up. But if this ia regular theme not so happy	We are all busy and things change and you need to adapt and ring them another time or send a text	2, 49	40	2!	RS2
44	CF1	I would go about continuing my shopping as usual	I would not be negatively effected by this scenario	0	5	10	CFam1	Not sure I understand the question - seems to be a positive scenario?	Not sure I understand the question - seems to be a positive scenario?	46	0	0	CS3	Be affectionate with my partner	Because I would feel that they are returning my affection and valuing our relationship equally to me	44	0	4!	AF3	I would likely go up and say hi and tell them I just called	Because I wouldn't be bothered by the situation, unless I had reason to believe that the friend purposely ignored my call, or didn't want to spend time with me	16	0	45	AFam3	I would tell them that I was quite upset that they didn't make it to my event	Because I was looking forward to them being there, and it was a very important and personal event for me. But I would not be angry/upset at them directly, just at the fact they weren't there	149	32	77	AS2	Tell them that I was upset and that they could have at least told me they had other plans	Because I would feel that they didn't communicate with me, and I would feel upset, lonely and unwanted	152	30	77	RF2	I would likely be irritated at my friend for a few days and think that it is due to their personality. This would lead me to ignore them.	Because I think that they are an ungrateful friend and that I extend myself in the friendship more than them - so I stop making an effort because I don't think they treating me like an equal priority, and therefore believe that they do not deserve my friendship	108	16	47	RFam2	Ignore the person for a few days and expect an apology and for them to realise that I am angry	Because they have been selfish and uncaring, and do not value the relationship as much as I do	114220	32	47	RS1
45	CF2	catch up with my friend	because i want to	34	0	3!	CFam3	talk to them	because i want to	4	0	3!	CS3	smile back	it's an intimate moment	163	0	74	AF3	say hi to my friend	they may have just missed my call	110	0	39	AFam1	call another time	so i can talk to them later	4	0	45	AS2	stay home	i would be alone at home, that's not a bad thing	16	0	20	RF1	i would ignore the behaviour	i would ignore need to wait for more information before discussing this with my friend, had i done something to deserve that behaviour?	56124	0	92	RFam2	no response	if i am the person complaining their reaction is justified	22	0	22	RS1
46	CF3	I'd just have a good time with this friend.	Because we are clearly having a good time.	6	0	14	CFam2	We'd have a lovely conversation.	Because we are having a lovely conversation.	0	0	3!	CS1	We would do something fun together.	Because that's what we both want to do (and we clearly can as we don't have any other responsibilities).	7	0	19	AF2	I would just leave it.	Whatever the reason that this friend didn't response (missed the message, wrong number, too busy), if it's meant to be, our paths will cross again.	110, 113	0	22	AFam1	I would just try again at another time or send them a text asking if now is a good time.	Because life gets in the way. It's nothing personal.	110	0	6! , 45	AS2	I'd probably call him where he is. However I find it hard to imagine this scenario as we have been married for years with kids and I'd be more upset that he'd leave me with the kids than anything else. I'm trying to put myself in this scenario but it is so unrealistic to my situation.	Because I would like to know why he'd left without saying anything to me as we never do that.	60, 124	0	6!	RF1	I'm clearly in the dark here as to why I was eye-rolled at so in this case I'd go up that friend and ask her how (s)he's going and if I interpreted their response right. If I'd have an inkling as to why the eye roll might have happened, I'd probably ignore the friend. It really depends on the story behind this scenario.	No matter what the reason for the response, an eye roll is something I think only my kids would do to me so I'd definitely want to investigate what the reason for it is and knock that behaviour on its head.	124	0	6! , 25	RFam3	Again, depends on the reason they're not there. If there is no good reason, then I'd be angry with them.	I'd be angry and upset if they didn't have a good reason for not showing up. I clearly only had one spot for a family member and I really wanted them to be there.	106	11,32	25	RS3
47	CF1	I would continue to walk off	Because the conversation is over	0	0	10	CFam2	I would answer the questions on how I am coping	They are showing care by asking, therefore it is best to respond and be open.	80	0	32	CS1	I would tell them what I felt like doing	Because they asked	0	0	19 , 26	AF3	I would go over and say a brief hello to them, but not interrupt their time together.	Because it's polite to say hello and she didn't answer the phone because she was already out. No harm done.	46, 76	0	21	AFam3	I would call and text them as I would be concerned on their safety. Have they had a car accident or similar?	Because it is not likely that my family would forget such an event, therefore i would be concerned of a tragedy.	128	12	62	AS3	I would say something such as "whats wrong with you, aren't I better looking than your phone?".	Because I am assertive and outspoken	185	0	27	RF2	I would block them	Because they are obviously rude and highly inconsiderate to saying something that horrible	141	0	47	RFam1	I would say OK - call me when you are free	Because they can not talk and something urgent could have come up.	96	0	2! ,81	RS2
48	0			0	0	0	0			0	0	0	0						0						0						0						0						0						0
49	CF3	have fun	why not	0	0	14	CFam2	talk and listen	its a two way conversation	0	0	3! ,35	CS2	Make them breakfast and coffee	Help them wake up	164	0	70	AF2	Stop the texting and calling	They are to busy and or not interested, if they want to talk they will call back	110, 114	0	49	AFam3	Enjoy the party	there must be a reason for their absence	96	0	10	AS1	Talk to them. See how they are feeling and find out what they wanted to say	See how they are feeling and find out what they wanted to say	0	0	6!	RF1	go up to them and anyway and say whats up	see what they are thinking	0	0	6!	RFam1	ask if everything is okay	we are very open	80	0	6!	RS3
50	CF3	I would feel happy and connected to my friend. I would be full of joy.	I enjoy spending time with my friends and I would be so grateful that they were available on such short notice for some fun.	21,29	1	0	CFam1	I would be glad for the chat	It is good to catch up with family and I'd be grateful they had the time to speak.	1,21	1	0	CS3	I would be pleased and feel love. I would reciprocate the attention.	I would appreciate the connection.	21	3,21	74	AF1	I would most likely not walk past a close friend and assume it was that they didn't hear me or see me. I would get close enough for them to realise it was me. If it was an acquaintance I would assume they were not in the mood to speak to me and move on.	I know my good friends would never intentionally ignore me. Any lesser known acquaintances may not be in the mood for speaking to me - I can relate to this as I have often felt that way about others.	96, 109	0	45	AFam3	I would be disappointed that they hadn't made it when they said they would, after reaching out to them I wouldn't react further and would wait to see if they arrived or called.	I would accept that the person had other important things on their mind and didn't care about me enough to make an effort and show up. I would be disappointed but would accept this was just the way things were.	103	31	46	AS1	I would listen to my partner and hear what they had to say. My reaction to the situation would depend entirely on what it is my partner wanted to talk about.	I would be interested and concerned about what my partner wanted to talk about. I would want to create an open environment for them to share whatever was concerning them.	4	17	35	RF2	I would accept the situation for what it was.	I would respect the persons decision to only spend time with their close friends however I would feel rejected, awkward and inadequate with the blatant rejection from them.	53, 105, 109	23	0	RFam2	I would feel hurt and immediately close off the conversation by saying I had to go.	I would be surprised and hurt and their blunt remark however, I would accept that they didn't care enough to listen to story and close off the conversation as a self preservation technique.	53169	6,25	64	RS2
51	CF1	Be happy to see them but wouldn't want to chat for too long.	Not much of a person that likes to bump into people rather it be planned.	35	1	21	CFam3	Would give them a big hug and thank them for coming and sharing this special moment with me.	Because I love and admire them.	30	0	1! ,4!	CS3	I would be happy that they reciprocated my feelings towards them.	Because I love them	30	1	0	AF2	I would text them to reassure them that they can reply to me when they are free.	Because we all have busy lives and I understand sometimes other priorities or problems get in the way.	49	0	45	AFam1	I would wait 10 minutes for a call back if not I would call again and if no response I would text them.	Because I love them and want to see if they are ok	128	12	45	AS2	I would initially be so upset as I have been so excited about my plan and telling him. I would call and argue about probably why they didnt think of me that day.	As I expect him to be considerate and also care about our weekend together.	59	11	99	RF3	Extremely upset and would go up to her and ask what happened I thought she wasn't going out?	I don't like people that are disloyal. I prefer honesty over a lie	80209	11	6!	RFam2	I would be upset as they don't want to hear about how I am feeling after I had heard them out.	I love and respect them and hurts me to not feel respected by them	30143	11,25	0	RS1
52	CF2	I would text back agreeing to the time and date suggested and lock it in.	Because I would enjoy catching up with an old friend.	6	0	7!	CFam3	I would greet my family member and be excited that they came.	Because it feels like the normal thing to do.	81	2	39	CS3	Hug the partner	I'm not very good with intimacy so hugging be just enough.	165	0	4!	AF1	No big deal, they may be "in another world" thinking about something else and not really paying attention.	Because life is too short to sweat the small stuff.	46, 110	0	0	AFam1	Its no big deal, they may have been outside or attending to something else.	Because I didn't expect them to sit by the phone and answer straight away. When they get my message they will call back.	96, 109, 110	0	46	AS1	It is what it is is my motto	Because whether its good or bad what they about to say you deal with it, learn from it and move on.	53	0	0	RF3	I would not approach the friend, but obviously i would feel hurt.	There is nothing worse than being lied too. I would have preferred my friend be honest with me. Once again they are entitled to spend time with whomever they wish, but being honest would have been a better approach.	80109	25	47	RFam2	I would not show that i feel upset about this behaviour, however would be very reluctant to open up on future occasions.	I do not like conflict and will never want someone to listen to me out of pity or because they feel forced. If the family member wants to listen to me genuinely that's great, if not then i would not be sharing my emotional thoughts in the future as i do not want to burden anyone.	78157	11	68	RS2
53	CF3	Leave	Avoid immediate conflict	36	0	15	CFam2	Be open about it	To get help and feel better	82	0	32	CS3	enjoy intimacy	pleasure	1	0	14	AF1	Say hello again	To make sure they heard me	110, 115	0	6! ,45	AFam3	Wait for a response	To make sure everything was alright	0	0	46	AS1	Yes, sure.	To find out the matter.	0	0	6!	RF2	Would be a bit upset.	Missing out on the relationship.	8	11	0	RFam1	Try to make another time	To keep a close relationship	32	0	2!	RS2
54	CF2	I send back a message saying great, can't wait	Because it's the truth	0	0	7!	CFam2	I would talk to them about my feelings/ stresses etc	Because they care	29	0	32	CS2	I would go and put the kettle on for them to help them get ready	To show appreciation	21	0	70	AF1	I would go right up to them and say hello again or give them a tap on the shoulder	To get their attention as they may have been off in another train of thought	110	0	45	AFam3	I would ring and ask them where they were and if they were ok	I would be concerned that something was wrong or had happened to them for them to not turn up	128	12	62	AS1	I would sit down and listen to what they have to say	To find out what is wrong	124	0	35	RF3	Go up and say hi	So that they knew they had been caught out	211	0	45	RFam1	I would try and catch up with them another time	something might be happening in their life that is upsetting them and they made need space	109	0	2!	RS3
55	CF1	Talk to them briefly, have some laughs	I feel safe and comfortable	37	0	3!	CFam2	By telling/revealing to them more	I feel safe, heard and cared	29	0	32	CS3	Hug him	Because you feel intimate and connected to the person	29	0	4!	AF2	Send another text to check if he/she is fine	Want to find out what happen	115	0	6! ,45	AFam1	Call he/she again one more time	Want to make he/she is fine	128	12	45 , 62	AS2	Call the person	To find out what happen	124	0	45	RF3	Avoid the friend	It's very clear that he/she doesn't want to spend time with me by lying	114	0	47	RFam3	Ask them why to find out what happen	I want to know the cause of this	204	0	6!	RS1
56	CF3	I would be happy to have had a good time	I like spending time with my friend	1,6	1	0	CFam3	Thank them for coming	To show I appreciate it	21	0	1!	CS1	Offer suggestions for the afternoon/evening	Becuase they offered	0	0	80	AF1	I would get a bit closer to get their attention	Because they probably haven't realised I am there	110		45	AFam1	Call them again	To try and get in contact	0	0	45	AS3	Back off	They are obviously not interested	182	0	87	RF2	Leave it at that and move on	Because the clearly don't want to continue a friendship	114	0	90	RFam2	I would accept it and end the conversation	It would sound like they didn't want to talk anymore at that time	53, 137	0	64 ,81	RS2
57	CF3	I would be really happy to see them	Because thye were just as excited to catch up with me so i know it is mutual	28	1	0	CFam1	I would respond happily	Because they kept the agreement of the time we chose to set aside to talk.	83	0	17	CS2	I would just go and get ready and wait for him.	Because that's just what he is like and i know he will eventually get ready to go out.	160	0	46	AF2	I would just wait for a reply and if i hadnt heard in a week or so just assume they didnt want to catch up again	because i wouldnt want to annoy them	116, 117	0	46	AFam2	I would ask if they'd rather i call back another time.	because i would rather they actually listen when they have time rather than be busy and me just annoy them.	75, 140	0	6!	AS1	Just ask what they wanted to talk about, knowing it wouldnt be anything good.	Because if something was going to happen, i'd rather just get it over with.	36	0	6!	RF1	i would text them later to see if they were ok.	because it is something unusual i would be worried there might be something wrong.	118193	12	6!	RFam3	I would probably call them to ask why they couldnt come.	because i really wanted them to be there.	106	0	6!	RS3
58	CF1	I'd go about my day. I might send a follow up text or something later to plan a catch up.	My expectations were met.	38	0	7! , 10	CFam3	I'd make sure they felt welcome and that I appreciated them being there.	My expectations were met. They did what they said they were going to do.	38	0	1!	CS1	I'd be happy to spend time with her and enjoy her company.	She acted how I expected. Was warm and appreciative of my presence.	38	1	14	AF3	I'd probably just go up and say hi.	My friend didnt know I was trying to arrange something and made plans of their own. I cant be upset at them for that.	96	0	45	AFam2	Depending on my mood, I'd either become upset and explain that I listened to them and deserve the same in return, or I'd become distant and end the phone call right there.	I reached out for support, ended up providing it and then wasnt treated with the same respect.	143	0	64, 102	AS2	I'd call and ask where she was.	I'd feel like I wasnt considered. That if my girlfriend knew I had the weekend off and made other plans without telling me, I'd feel like an afterthought and not a priority.	114	0	6!	RF2	I'd be a little deflated, as I was looking forward to catching up, and their reaction to seeing me did not match my expectations.	Ultimately, if they view the friendship differently, or too much time has passed since we were close, then I understand their decision.	59109	45	0	RFam1	I'd be ok with it. I'll call again another time.	I know that wouldnt occir without good reason and is not a reflection of our relationship.	98	0	2! ,81	RS3
59	CF2	I would go with their suggestion.	Because i was excited to catch up with them	0	2	9!	CFam2	I would think there was an ulterior motive in their listening	Because I am suspicious when it comes to their behaviour in the past.	84,85	0	0	CS1	I want to spend time with him, and now I have my opportunity	Because I am happy	4	1	0	AF1	I would assume that they were totally engrossed in deciding what soup to buy ... and that they didn't hear me the first time, and I would repeat my greeting.	Because I have been in the same situation before.	110	0	45	AFam3	I would be curious about why he was late ... I would feel disappointed that he would miss such an important occasion for me; and I would feel that there was no one to witness my BIG event.	Because I was feeling alone	106, 150	31	0	AS3	I would pout	Because I was feeling rejected	105	0	88	RF3	I would withdraw from the friend, and vow to never put myself in the same situation again.	Because i was feeling hurt and betrayed	209	25	47	RFam1	Remember that it has always been about her, and that is never likely to change.	Because I am still angry about being treated with contempt in the past.	160	32	0	RS2
60	CF2	Agree to the time and date.	Because I wanted to catch up with this person	4	0	9!	CFam1	Continue talking and catching up	Because it appears that we are both focusing on the our current situation.	28	0	3!	CS2	Start packing for the day.	I did not see anything wrong about the reaction.	16	0	10	AF1	Contact my friend later to see what was wrong.	Because my friend isn't normally like that.	3, 118	0	6! ,45	AFam3	I would just get on with it.	My family never really celebrated big achievements, so it's almost the norm for me.	103	0	10	AS1	Focus my attention on my partner and talk about the issue	I would assume that this is a serious issue	36	0	35 ,82	RF3	I would ask my friend why they didn't tell me they had something booked already	I don't know why they said no to me or if they had this already booked	124	0	6! , 65	RFam2	Say "ok and ask them why they don't want o talk about it"	Because my family can be selfish sometimes	220	0	104	RS3
61	0						0						0						0						0						0						0						0						0
62	CF3	enjoy the moment	Because we're having fun	6	0	14	CFam1	engage in the conversation and enjoy the connection	because i like connecting with my family	29	0	3! , 14	CS2	wouldn't really respond in any specific way. I always get up early and my partner likes sleeping in.	I'm used to the way my partner and I live our lives	160	0	23	AF2	probably just wait and see if anything eventuates, if nothing happens, maybe send a follow up text message.	i understand we all have situations arise that might mean changes to plans. Also as I am olde, there are a host of family commitments.	49	0	45	AFam2	probably cut the conversation short and engage again at another stage	I know my family members well and I could probably deal with my situation without their input	146	0	45 , 64	AS3	Probably realise they're not interested in being intimate at that point or were absorbed by something else	Been with my partner a long time and generally like to assume I can read their responses to me	29182	0	0	RF1	more than likely think about it for a while and then just get on with my shopping	Because i generally don't get too involved with other people'e negativity	125	0	10 ,29	RFam3	probably be a bit annoyed and try and message them to see if they're okay	not sure, but would like to check on their safety and wellbeing. I might also feel a bit hard arse if they decided just not to turn up!	128	26	6!	RS1
63	CF1	It seems fine and normal ??? I don't understand the impact of the Q	As above	9, 19	0	0	CFam1	Fine - no issue	No issue	16	0	0	CS2	Um - fine? great - they would like to do what I suggest	No response to this. They sleep in and then agree to do a thing. No problem?	46	0	23	AF2	I wouldn't really do anything.	I figured that life is busy and something has come up. If we were meant to connect we will. I might text again to follow up - but probably not.	110, 113	0	23	AFam2	I actually don't know. I would have to assume that they had big things happening in their life that they would not be able to be present and listen to me. I think I may feel a bit annoyed and get off the phone quickly to find a better way to process my stress (and additional annoyance / let down towards them if that's what came up). I'd also be curious about why that happened and where my energy …	It would be unusual for that to happen so I would be perplexed. If this was a consistent response then I simply would not choose that person to share with.	110	26	64	AS3	I would ask for him to be present with me - If he doesn't feel like intimacy he will let me know either verbally or through his body language / energy.	we have had conversations about talking and phones being used and have an agreement to not use phone while communicating.	72	0	84	RF3	I would notice acknowledge if there was any feelings of let down, sense of betrayal that float up, but I would probably be curious about what had happened and once I felt clear emotionally, check in the the friend and see if something came up after I had asked. I'd want to have more information before anything else.	I guess you don't know unless you ask. Making assumptions that there was something untoward or dishonest would be a waste of time without additional information. Also, stuff happens and plans change.	40124196	0	6!	RFam3	I would in the moment compartmentalise my feelings of let down and disappointment so I could enjoy the event and then later would take some time to process my disappointment through fully acknowledging it and then allowing the emotional energy to move through my body and breathing techniques. I may also note my feelings of disappointment / let down to the person - but only when I had fully worked…	My responsibility is how I respond to a situation regardless of the circumstances. What I feel is important but this changes once the emotional energy has been acknowledged and healthily released. I also would preference enjoying the event.	106119127	0	10 , 77	RS1
64	CF1	I wouldn't do anything differently, the level of engagement was sufficient.	I try not to make assumptions about why people do what they do. There could be many reasons why the person didn't want to engage in a longer conversation. I wouldn't see that interaction as a reflection on me nor would I expect them to react the same way next time I see them.	39, 40	0	22	CFam3	I'm not sure what these questions are getting at - the family member engaged in conversation. I would enjoy the conversation and having them there to celebrate with me.	I have a great relationship with all of my family without being dependent on each other.	6,29	0	14	CS3	I think this is a beautiful scenario. I would love for my partner to put distractions aside to spend time with me and I would tell them how appreciative I am.	I believe that we should show our partners appreciation both physically and verbally frequently.	21	0	8!	AF2	I would assume that they are busy or they have other people to spend time with.	I would not take this personally and would try again sometime in the future.	110	0	45	AFam2	This describes my family perfectly. I'm the listener in the family! My family is often doing multiple things at once as am I, so I would be offended by their behaviour at all. If I really needed them to listen to me, I would say so and ask them to give me their full attention.	I am conscious that everyone is busy and my family is so conditioned to me being the listener that we automatically fall into that pattern, which is fine by me. I would much rather listen than talk.	151	0	84	AS2	I would give them a call to find out where they were and what they were doing, so that I could organise something else if they were busy. I would be very slightly annoyed as it would have been helpful to have known the evening before so that I could make other plans, instead of waiting around.	It would be only very mildly annoying, so it would pass very quickly and then I'd probably celebrate and go do something I enjoy.	6	26	6!	RF3	I would say hello and keep going.	It wouldn't bother me, I would assume that they already had plans and it's not a reflection on our relationship. I would suggest that they contact me when they have some free time and wait until they do.	96	0	10 , 39 , 80	RFam1	I'd laugh as this is something I'm as likely to do as they would. I'd send them a text message to check that everything is ok and I'd make another time for us to catch up.	Stuff happens in life and I know that my family would never purposely do anything to be hurtful.	96	0	2! ,6! ,17	RS1
65	CF2	I would be excited to go, I would reply back straight away agreeing or giving an alternative time/date if I couldn't	Because I would be eager to see this person again	4	2	7!	CFam1	I would chat with my family member, giving them updates on everything and likely try to plan another time to catch up or contact	Because I would be happy to engage with my family member again	4	1	2! , 32	CS2	I would usually help my partner get ready in this situation - grab him a towel for the shower, a coffee etc	I've just now given them this plan so I'm helping them to be as ready and prepared as I am	109	0	70	AF1	If it was a friend of mine I would assume they haven't heard me and I may lean in closer say hi and touch them gently as not to startle	I would have assumed in this situation my friend just had been distracted and had not heard my greeting	110	0	45	AFam2	I would likely ask if I had caught them at a bad time as it sounded like they were busy/distracted. Depending on how close I felt to the person I may say I would love to get some things off m chest when they had time to chat	I would want them to know I had picked up on that they weren't engaged	0	0	6! , 84	AS3	I would probably continue with my behaviour for a bit longer, if my partner continued then to ignore my behavior I would probably cease attempting	My partner may just be distracted as is often the case with phones and people these days,this happens often in my current relationship. If after a while he still didn't I would remove myself.	110	0	45	RF3	I would not likely approach my friend unless they saw me first, to which I may wave and smile. I would only approach them if they called me over. I know I would be very hurt in this situation and would likely leave.	I would feel rejected and that my friend was maybe unable to tell me they had plans	105	25	15 , 25	RFam3	I would likely keep going but I would feel very disheartened. I would likely leave the event as soon as I could.	insecurity	197	41	10 , 15	RS1
66	CF1	There is no response needed to this scenario.	NA	0	0	23	CFam3	I'd be happy they had turned up, and enjoy speaking to them.	I'd be happy they had turned up to the event.	6	1	14	CS3	Enjoy my partner's company	It is the obvious response to the scenario.	166	0	14	AF2	After sending the initial text, I would do nothing else. If they don't respond that is up to them.	I would respond this way as my time is valuable, and it is up to the other party to put value on me and my time by responding. If they don't, then I wouldn't want to push the point any further. There may also be other factors going on in their life I am not aware of, so rather than pushing the point, if they didn't reply I'd simply leave it and move on.	53, 109, 126	0	23 ,46	AFam1	I would send them a text message saying I tried to call and to get back to me.	If we had arranged on a time and it hadn't worked out, it is very likely there was an unexpected development or event that had occurred. Even in the unlikely event that there wasn't and they had simply forgotten, we have a good relationship and it'd be silly to condemn someone for one mistake.	110	0	45	AS2	I'd feel a bit upset, but then process it on my own and try to leave it in the past, not take it out on her.	I'd respond this way as in the scenario there was no indication I had asked her to keep the day free. I had made the assumption she would be free and got my hopes up, when it was apparent she had plans. It was my fault for not communicating so any other course of action would be unfair to her, even if my emotions told a different story.	53109	11	0	RF3	If we were in close proximity when I saw them I'd probably go up and say hello. I wouldn't be rude, but I'd be upfront and likely make a joke about how hard they seemed to be working. I'd probably then try to end it on a lighter note and leave them to enjoy the rest of their night.	I'd want them to be aware and confront the situation so they can reflect on it and it not be awkward in the future. It's better to be upfront than to pretend I didn't see it or bottle it up.	80104	0	27	RFam2	I'd probably comply and find another time to speak with them.	If they were to respond this way there must have been a reason for it. If they aren't feeling up to speaking at this moment, there will probably be a better one, even if it isn't what I wanted.	98	0	2! ,81	RS1
67	CF2	organise a time to meet them	because you discussed this when you last saw them.	41	0	2!	CFam3	talk to the family member. say that I was glad they came to the event.	Because I am very close to them and they have come to share the experience with me.	29, 62	0	3! ,17	CS2	tell the partner how eager I am to go out and do the things I had planned. Tell them I am frustrated they slept so long	Because I was frustrated.	0	27	26	AF1	I would stop and tap the friend on the shoulder & say hello and ask them what they were doing	because I would be interested in talking with them	4	0	3! ,45	AFam2	tell them "I have to go" and end the phone call	128197	140	0	64	AS3	I would stop watching TV and go and do something else - sulk and stew for a while. Then I would come back and ask if they wanted to show affection - draw their attention to it, saying I did.	Because if I am annoyed I sulk for a while. Then I tell the person what I want so hopefully they can respond the way I would like.	0	26	84 ,88	RF3	Observe my friend. Walk past so they see me. Go about my way.	Because if they choose to do that I will leave them to their choice. However, I probably will not ask them again unless I get a good explanation.	154, 208	0	10 ,93	RFam1	Be a bit put out but keep doing my things.	They were busy when they didn't expect to be. I don't need to hold it against them. However, I might wait for them to ring me next.	2	2	10 ,46	RS1
68	CF1	Nothing	Because nothing happened.	42	0	23	CFam1	I will be happy.	Because I caught up 2ith them and we had a good chat.	0	1	3!	CS2	I will say, be quick because I am really bored.	Because I am bored and I want her to be quick	0	34	103	AF3	Most likely stop answering calls from that person and stop meeting up with them for sometime	Because that person could have at least answered the phone and informed me of his or hers prior engagement rather than ignoring my phone call which I can only respond to by ignoring them as well	121		47 ,51	AFam2	I will say, it seems to me that you are busy now let me call you back later. Because most of the time they will start paying attention when I do that.	Because most of the time they will start paying attention when I do that.	132	0	100	AS1	Ask her if everything is alright	Because most likely she found out that I have done something wrong	36	0	6!	RF2	I wiĺl say thanks for being honest, Goodbye	Because, that person might have had a bad experience tied to me, to get them to react so negatively . It might just be better to let them go.	208	0	1! , 90	RFam3	Call them an find out why they did not show up.	Because they would not do that unless something very bad has happened.	36	0	104	RS3
69	CF2	Confirm the day and time and looking forward to seeing them	Feeling excited to be able to catch up with them again and reestablish the bonding	43	2	7!	CFam3	Chat with them and share the moments and check how they are enjoying the event or not	Happy to see they could come to the event and wanting to catch up with them and see if they are enjoying themselves at the event	34	1	6! ,32	CS1	Tell him about the day and how looking forward I have been to see him	Because the connection has been established and you know they are available to spend the evening with you	4,29	0	16	AF3	Say hi to them and confront them why they didn't ask if I am available	Because they might thought I was not available on the night	110	0	39 ,58	AFam2	Repeat or ask them if they are busy shall I call back later	The seemed to be busy and you don't want to intrude	75, 110	0	6!	AS2	Give them a call and find out where they are and see if they are still able to do the activity with me today	They might just went out to buy a coffee or something and might still be available for the activity	96	0	6!	RF1	confront the friend what was that about check if they are feeling ok	Because is an unexpected behaviour from a very closed friend, curious to find out if they are upset or something went wrong	60124	0	6! , 58	RFam1	disappointed but call back another time	just accept the situation. They are not available at the time, so they are not available. Try another time. Things happen	49,53,106	0	2!	RS3
70	CF2	Go ahead with the meet up. Excited, happy.	Great friend. Look forward to catching up.	1, 44	1,2	9!	CFam2	Surprised. My family member never really listens to me in order to find out how I'm coping. Just doesn't happen.	Very unusual for my family member to listen to me out of concern or empathy. Not typical at all.	60, 86	6	0	CS1	Plan with him. Happily follow his suggestion.	We know each other very well. Enjoy putting each other first. It's never boring or mundane.	29	0	70 ,76	AF3	Say hello and tell my friend I tried to get in touch but see you two got together first. That's great!	Because I don't see my friends as belonging to me or them choosing a different friend as choosing 'better' than me.	109	0	39 ,26	AFam1	Leave a message saying 'called as we'd arranged, you're obviously busy. Talk later.	Typical of previous behaviour. Not worth getting in a flap about. Just theway it is.	153	0	100	AS2	I'd call him. Ask where he is & what he's up to. Invite him to meet me later, when he's free.	My partner is very considerate and would not disappear without telling me unless there was a good reason. He may have suddenly realised he should do something or be somewhere.	98	0	2! ,6!	RF1	Keep walking....stay away	Is this a friend?? Musn't be a close friend.	26	0	47	RFam3	Doesn't bother me so much anymore. They're not really interested in me or my achievements.	Typical. Learned not to get upset over the years.	160182	5	0	RS3
71	CF3	organise another day out in a few weeks to catch up again	because we both had a good time and want to continue enjoying the friendship	4,6	0	5!	CFam1	give them a chance to talk too	because it is how we stay close - communication.	87	0	35	CS3	continue the affection	because i love him and showing affection is good for a relationship	29167	0	74	AF2	not message them again until i get a response. but not feel too bad about it.	That is how it goes sometimes with old friends, its great catching up and you revert back for a bit but then you remember that your life has continued without them	53	0	46	AFam3	try not to overreact until i hear from them - they may have an emergency going on.	because i trust my family member to try their best or let me know if they wont make it.	96	0	46	AS1	curious on what happened to make them annoyed. because talking about it will help understand the issue.	because talking about it will help understand the issue.	180, 124, 227	0	0	RF1	try to say hello again thinking that they may have not been paying attention the first time.	because it would be an odd behaviour for my friend to have upon seeing me.	60	0	45	RFam2	ask if they would be free later or tomorrow to talk. Give them the benefit of the doubt that maybe something came up	Because I don't want to jump to conclusions that they really didn't care about me, even if it upset me by it.	96	11	2!	RS2
72	CF3	Thanks for hanging out with me we should do this again it was fun	Because they are a valuable friend and someone that I would want to share experiences with again	4,44	0	1! ,5!	CFam2	Thanks for listening. It feels better to talk to you and now I have a better understanding of how I feel and whats going on	Because they have been caring and helpful in the situation. A good relationship	21,29	0	1!	CS2	Are you sure that you want to do this? I was hoping that we could have fun and spend sometime together so I hope your okay with that.	Because I would want to make sure that they wanted to do this with me as much as I would with him. I would not want to bother if he was not enthusiastic about doing it .	4, 115	0	63	AF1	I would stop and tap them on the shoulder and say did you not see me. Are you okay?	Because the friend I am thinking of would not treat me this way unless they simply were not paying attention or had something on their minds	96	0	6! ,45	AFam1	Leave a message and let them know that I called, I hope your okay but we were going to talk. Call me back when you can	Because something important could have come up or they simply forgot. Ill talk to them soon its ok	110	0	45 , 72	AS1	I would think that I hope there is not anything major wrong and what did I do that upset him. I would say alright, are you okay?	Because I would be concerned that it was something serious about our relationship as it is out of character. Hoping that everything was okay.	56193	17	6!	RF2	If I responded at all, which I may not if the situation were real. I would say okay no problem, enjoy your week	Because I would know where I stood with them and that I would prefer not to waste my time if that was how they felt, perhaps it was a good thing as they may have other issues that I do not want to be apart of.	80139	0	81	RFam3	I would be very sad and call them to see why they were not able to come	Because it would unusual for them to not be there when they said they would unless there was a good reason	98193	19	6!	RS3
73	CF1	I wouldn't do anything just go about my business	this is a normal encounter	9	0	10	CFam2	I would be likely to call again	they took the time to listen	68	0	33	CS2	I would make the best of the rest of the day	I would think that my partner has been working hard and is tired	109	0	14	AF2	I wouldn't call them or text	I would think that they didn't want to see me so that would be the end of it	105	0	49	AFam3	I would worry that something is wrong	because they don't usually act that way	60, 128	12	0	AS1	I would ask what is wrong and talk	I would be thinking that something has happened maybe someone we knew was ill or injured	98	0	6!	RF3	I wouldn't do anything	Because life is too short	212	0	22	RFam1	I wouldn't worry too much about it	Maybe something came up that was unavoidable for them	46,96	0	0	RS3
74	CF3	Enjoy my friend's company.	Because they are (most likely) enjoying mine/the situation.	6,28	0	14	CFam1	Engage in conversation/acknowledged family member as being busy.	Understanding their responsibilities outside of our relationship.	25	0	3! ,41	CS3	Be close to my partner/show affection.	Wanting to be close to my partner/show them my feelings.	4	0	4!	AF2	Wait on friend to text, understanding they may be busy with other matters.	Understanding they may be preoccupied with other priorities.	25	0	46	AFam3	Allow them time to communicate what is occurring, to find reasoning as to why they didn't/may not be able to attend.	Allowing them to provide reasoning, rather than thinking irrationally or being reactive.	0	0	6!	AS2	Attempt contact with partner, just in case they were attending an emergency or work committment.	Make sure something hasn't happened, and that this was the reason why they didn't wake me.	98	0	6! , 45	RF1	Walk away, and cease contact until the friend made contact with me to address what occurred.	Being rational rather than reactive.	33	0	46 ,47	RFam2	If such behaviour persists, engage less in future conversation.	Viewing the relationship as a 'one way street'.	220	0	25	RS1
75	CF2	Happy	They want to catch up	11	1	0	CFam2	Thankful	They are listening	21,62	0	0	CS3	Give them a kiss	Because they are moving closer to me	62	0	4!	AF3	Ignore them, feel rejected	Because I would be jealous they are not spending time with me	105	29	47	AFam3	Be concerned for their welfare	Because that would be unusual of them to not contact me	60, 128	12	0	AS1	Be nervous	Because I would assume it is bad news	36	12	0	RF1	Be confused and probably confront them about it.	Because I don't like things being unresolved	213	22	58	RFam1	Be understanding	Because something must have come up	49,96	0	81	RS2
76	CF1	I would smile and be happy to see her. We'd probably talk for too long and end up taking ages to do groceries. It would be very pleasant.	Because she's a very close friend and we love each other's company and have a lot in common.	1,29	1	3! ,17	CFam1	I'd be very pleased we both made the tie to catch up. So would she.	Because we have a close relationship	28,29	3	0	CS3	I would be very happy that he put the phone down and paid me the attention I was looking for. It makes me feel very connected when I reach out for something and he responds in the way that I'm after.	Because he understood what I needed and provided that at the time.	29,68	1	0	AF2	I would question if they wanted to spend time with me although I am confident they do, it is just life's tasks getting in the way of responding. I would reflect that it often takes me 3 days to respond to messages because I'm not very good at it, even when I really like the person. I would still have in the back of my mind that I may have done something to offend them even though they are my frie…	Because I can overthink but also try to rationalise things.	96, 99	0	0	AFam3	I would wonder if they got held up. It would be unusual not to have heard from them. I would wait a little longer and then call if they hadn't turned up.	Because it would be out of character for her not to show up without telling me why (or feeling very apologetic about it).	60	0	45	AS2	I would be very confused and concerned as he would never usually leave the house without telling me why. I would call him right away and ask if he was ok. I would feel a heightened sense of worry / fear. I might ask myself briefly if I did anything wrong as I am quick to personalise things, even though it is very likely it would have nothing to do with me.	Because it would be very out of character.	56,60	17,22	6!	RF3	I would go over and have a laugh and say "Too busy to see me, huh?!?" I would know she has a good reason for it.	Because we have a great friendship and understand that things happen.	29,98	0	27	RFam2	I would be mildly offended. And curious as to what was making them want to opt out of that conversation. I would ask that question and probably retort that I'd just listened to all their stuff. But I'd also be curious as to why they acted so out of character.	Because I would feel annoyed that they weren't interested and worried they had something going on as it was out of character.	60151204	12,26	102 , 104	RS1
77	0						0						0						0						0						0						0						0						0
78	0						0						0						0						0						0						0						0						0
79	CF2	Agree and meet up	Because I miss them	8	0	9!	CFam2	Answer honestly but dont drain them	They could be going through their own problems, no need to unload everything onto them	10,75	0	21	CS1	Suggest some ideas and decide what we want to do together	So theres no stress as we both want to do it and enjoy eachothers company	4	0	80	AF3	Go and say hi ask if they got my call.	Could be a mistake	110	0	6! ,39	AFam1	Forgive them, organise another time	Something could of came up such as work	110	0	2! , 73	AS2	Ask them what is more possibly important than me, probably break up with them.	Because it would be an ongoing thing, they wouldnt consider me at all. Feel rejected and insecure.	105197	0	6! ,90 , 95	RF1	Ask what their problem is, remove them from your life	No need for a friend to ignore you and roll their eyes, obviously not a friend	141214	0	90 , 95	RFam3	Not message them back or talk to them	Because its hurtful	0	25	49	RS3
80	CF2	I would see if I was available at that date and time and if I was, I'd agree to the hang out.	Because I wanted to catch up with that friend and it would be taking place at a time that would suit the both of us.	4	0	9!	CFam2	I would vent openly to them about my problems, and answer questions as they arose.	Because we're quite open with each other.	29	0	31	CS1	I would suggest getting a bottle of wine and some food and talking about each other's days	Because I find that a lovely and intimate way of unwinding with my partner	65163	0	3! ,80	AF1	I'd just walk away and continue shopping.	They probably didn't want to talk, so it's better to just leave it and move on.	75	0	47	AFam3	I could only continue with the event and ask them later why they didn't attend.	Something could've happened that got in the way of them attending. I know they wouldn't purposively ditch me, so it must've been something serious that got in the way.	96	0	6!	AS2	I would probably just leave the situation and not make a big deal out of it.	Because I never brought the idea up with my partner beforehand, so they had no idea I even wanted to spend the weekend together in the first place. It's unfair to assume they could just read my mind, and unfair of me to assume they don't have a life of their own to live, even if it's without me at times.	109123	0	87	RF3	I would walk away and later on, I'd probably stop trying to maintain our friendship.	It's clear they don't respect me, or want to hang out with me. They could've said they already had plans, and I'd be fine with that. I wouldn't want to waste my energy on somebody like that.	108143	0	15 , 47 ,90	RFam1	I would just let it be.	It isn't worth fighting about. We can always reschedule.	78	0	2! ,81	RS3
81	CF1	I dont think I would notice anything wrong with the situation. My friend didnt ignore me. We said Hi, had a quick chat and then continued shopping. Ithink I would respond by being a liitle bit happier that I got to see my friend today.	Because I was happy to see my friend	9	1	0	CFam2	I would be happy that I get to talk to my family member	Because I like talking to them	1,4	1	0	CS1	I would be happy that I was home and that my partner wanted to spend the afternoon with me	Because I am happy to be home with my partner	1	1	0	AF2	I would not do anything. If they dont respond and then dont initiate in the future, they probably dont want to catch up. Dont want to make an effort if the other party is not interested.	Dont want to make an effort if the other party is not interested.	122, 182	0	22	AFam1	I would try to call again. If no response I would leave a message and wait for a return call	I would think that maybe my family member had just forgotton	110	0	45	AS2	I probably would not talk to my partner for the rest of the weekend and go out and do my own thing	I would be angry that they didnt talk to me about there plans and decided to be 'sneaky'	121	32	20 ,47	RF3	I would go up to my friend and start talking to them. See if they had some sort of explanation and guage their reaction	I would want to know what happened.	124	0	6!	RFam3	I would continue on with the day. Im sure they had a good reason not to be there	Because i know my family member would not have missed it unless it was something out of their control	98	0	10	RS3
82	CF3	Go out, have fun. This is how our friendship is	Because we always have fun together	7	0	14	CFam1	It would be great, I would be happy	Because i have just had a grat convo with my family	1	1	0	CS1	Order in food, have a quiet night with my partner. Be happy	Because if we are both home, he or I always ask eachother this	75	1	19	AF1	I would go to them and ask them if they were ok, it would be out of character for them to ignore me intentionally	it would be out of character for them to ignore me intentionally I would be concerned that something was wrong	60, 118	0	6!	AFam3	I would call/text to make sure everything is ok	Could be an emergency, traffic or they forgot (happens)	110	0	62	AS3	I would go and make him a snack and bring him a cup of tea	He is probably stressed and not in the mood	109	0	70	RF2	I would laugh, he would laugh, then we would catch up	Because i know it would be a joke. If it was not a joke i would accept we have changed and ask him to call when he feels he would like to reconect	45	0	3! , 17 , 45 , 46	RFam2	Smile, nod, move on to something else	It happens often but thats just how they are, if it was important i wouldn't vent to them knowing this already.	160	0	10 ,17	RS2
83	CF2	I would catch up with my friend	Because I have missed this friend I would want to catch up with them	4,8	0	3!	CFam2	I would talk to my family member about what is going on in my life and I would feel better after talking to them as they generally give good advice and make me feel better	Because this is how I would normally interact with this family member	9,88	0	32	CS1	I would ask how my partner's day was and talk about what we wanted to do for dinner and maybe go for a walk on the beach	Because I enjoy spending time with my partner	6	0	3! ,19	AF3	I would probably try to avoid the situation so they don't see me	I don't want confrontation or awkwardness with my friend	104, 123	0	15	AFam1	I would send them a message to see if everything is ok and to tell them to call me when they are free	Sometimes life happens and I can't expect them to drop everything for me. They will call back when they are free	109	0	62	AS3	I would tell my partner I want a cuddle but I would try to avoid confrontation	I don't like getting into confrontation with my partner	123	0	84	RF1	I would ask my friend what the problem was and try to work it out	Because I care about having good relationships	32	0	6! , 82	RFam3	I would be disappointed and I would let my family member know I was upset	It would be important to me to have my family there and I would feel let down if they did not attend	106119	11	77	RS2
84	CF3	I would feel happy and want to catch up my friend again soon.	If she enjoyed my company and we both had a good time then we should do it again.	4, 45	1	0	CFam1	Assess the conversation and maybe next time ask more questions directed at her.	She is more concerned about what is happening with me then herself	89	0	36	CS2	I would say ok.	He was probably just tired and needed a little extra time.	109	0	81	AF1	I would just continue to do my shopping and not let it offend me.	I would put it down to her just having a bad day.	110	0	10	AFam3	I would think that something was wrong and try to contact her partner to see if she was ok.	It would be extremely out of character and I would be worried.	60	12	62	AS3	I would tell him to get off his phone.	I am more important than a phone.	201	0	96	RF2	I would respond with her loss not mine.	I would not want someone like that in my life if they made it quite clear they have no time for me.	108	0	95	RFam2	I would no longer talk about things with this person if they can only be one sided.	If they could not be bothered to care about me then I do not wish to discuss matters with them.	108	0	49	RS1
85	CF3	Thanking them for the great time we spend together	because it's nice to do something together in this equal healthy friendship	1,29	0	1!	CFam1	thanking them for their time	they invested time and care in our relationship	44	0	1!	CS1	Enjoying the time together and thank him for his initiative	because it's nice to spend quality time together	6	0	1! ,14	AF1	Tap my friend on th shoulder	To tactile get her attention as auditory didn't seem to work.	0	0	45	AFam2	I would ask my sister what she is doing	To engage her in the conversation	4	0	6!	AS3	Ask him to put away the phone as I'd like a cuddle	Indirect hints don't seem to work	80	0	84	RF2	I ould say that I thought I was a close friend	Because I am disappointed in her reaction	106	0	95	RFam3	Ask my family member if something has happened to them or others	Because I care for them and don't want them to be hurt, they mostly come to these event for support.	30219	0	6!	RS2
86	CF2	Meet up with friend at said time and date.	I wanted to spend more time with them.	4	0	9!	CFam1	Continue chatting to family member, organise another catch up later.	I would want to spend more time with them.	7	0	2! ,3!	CS2	Excitedly get things ready that needed to before we headed out. Make them a coffee.	Make it easier to get out the door quickly, wake them up with a coffee.	168	0	70	AF3	Smile and wave at my friend, make conversation if possible and possibly organise an event later on.	They were busy, I hadn't planned anything in advance therefore there is nothing for me to be upset or angry at.	25	0	2! ,3! ,39	AFam3	Continue on with the celebration but probably not totally there, I'd be thinking where my family member was.	I'd be worried about them.	128	12	10	AS3	Get up and go to bed, go and be intimate with myself if my partner wasn't interested. Their loss.	They're probably busy, not feeling up to it, tired... an assortment of things, but I wouldn't want to miss out so I'd go alone.	109	0	20	RF1	Let them go, call them a few days later to see what was wrong, whether I did anything to hurt them.	I'd want to know why they rolled their eyes at me.	124	0	6!	RFam2	Call another family member who I know will listen to me. Probably vent to that family member how my other didn't really listen to me.	I'd be feeling upset still, if not more than I did with the initial call.	0	11	28	RS1
87	CF2	I would give them a time and date to catch up	Because I would like to see them again and reminisce	4	0	7!	CFam1	I would quickly get ready and go a see them	Because I would be exciting to catch up and talk	7	2	7!	CS2	I would probably hurry them up as I would be keen for whatever event I had planned	Being to enthusiastic and a little eager to go out	7	35	103	AF3	I would approach them and probably give them some banter about ignoring me	Feeling a little rejected but also completely understand if they didn't answer their phone due to being in the moment and enjoying themselves	49, 105	0	27 ,45	AFam2	Ask them to pay attention whilst i'm talking to them and then reiterate what I just said and continue	I would be feeling a little annoyed by someone not showing me attention whilst on their phone	140	26	84	AS3	I would ask them what they are doing on their phone, and then tell them to put it down so we can have fun.	Because I would be feeling lustful and likely a little annoyed about being ignored	167	26	6! ,84	RF1	I was probably say to them, "why are you rolling your eyes at me"	I would be annoyed by the gesture	0	26	6! , 65	RFam3	I would believe that they had a good reason in order not to show up to my event and continue on without them	Because I understand that life can sometimes get in the way of things	98109	0	10	RS1
88	CF3	I would feel content and happy that we had a good time. I would feel grateful for having wonderful friends.	I think I should remember to feel grateful and not take friends or good experiences for granted	6	1,10	0	CFam3	I would feel immense pride and love for my family member	Things are going well for me. I like recognised and for that to be in front of people I care about would be huge.	90	0	0	CS1	I would be delighted by his response and would suggest activities for the afternoon.	We’re happy, we want to be in each other’s company. My afternoon is going the way I want it to.	1,4	1	80	AF2	Send a sms and ask why they haven’t contacted you. Not immediately, after a couple of weeks.	I’m hurt and probably more curious as to why they haven’t contacted me	124	25	6! ,45	AFam2	I would tell them how they made me feel by not listening and that if it was a bad time, I would call back.	I have had a toxic relationship with most family members.the only rational one has cancer and I wouldn’t burden him with my problems.	86	0	63	AS2	Leave, go see my family or friends and give him a wide berth until he apologised.	Not point talking straight away, always nds up in an argument. I would rather he stewed for a bit until he realised I was upset.	194	11	46 ,47 ,66	RF1	Leave the shop minus the soup	I’m hurt and embarrassed	0	25,39	93	RFam1	People genuinely have lots on. Life gets in the way, I feel no malice	I would make the same apologies and my life is pretty hectic	2,49,53	0	0	RS3
89	CF1	I would not be offended as we acknowledged each other and were both busy doing someting.	Because I do not think there was any problem with this incident.	46,47	0	0	CFam1	I would have a talk with them and make sure I am asking things about them, not just talking about me. I would consider things that we both like to talk about.	Because I value the relationship and want to enjoy speaking and show respect.	4,44	0	3! ,42 ,36	CS1	I would go with the flow and ask what they wanted to do and come to some agreement.	Because it is deciding on something together.	62	0	76	AF2	I would not bother to contact them again.	I do not chase people who do not want to engage with me. I would just realise they are not a good friend and not worry about it. If we did have contact later at a common place or something I would say "did you get the text?" just to make them accountable.	122, 125	0	6! ,49	AFam2	I would say to the person that they seem to be busy and perhaps if they can't listen now I will go.	I would just tell them how it is but as I am already feeling stressed I would probably not start an argument and tell them I am hurt by their behaviour. I would take this incident on board and be aware of this when I feel like speaking to someone in the future.	154	25	65 , 100	AS2	I would be really unhappy with the partner as they did not tell me what they were doing and would speak to them about it on their phone. It is not that they are necessarily doing something else, because it may be unavoidable, it would be unacceptable because we are in a relationship and should know what's happending on the weekend. The weekend is a time you anticipate spending time with your part…	Because it is very rude behaviour and would indicate that they do not share my value for the relationship or expectations.	114141152	44	77	RF3	I might move away from the place I can see them so I would not have a confrontation with them, but if it was unavoidable I would ask them why they are out as I thought they were working.	I would bring it up with the person when they next made contact with me. I probably would not want to see them as they had broken trust.	36	0	6! , 15 , 25 , 47	RFam3	I would ask the person why they did that and give them a chance to explain. I would resign myself to the fact that people are not perfect and sometimes let you down.	I would not want to ruin the event because of the absence of this person, I would like to be in control. I also would wonder if the person had something stop them which was unavoidable. Your family does let you down sometimes because that is what people are like.	110119		6! , 10	RS3
90	CF3						CFam1	I would question as to	not sure	0	0	43	CS1	I would not have a negative response.	Not aure.	46	0	43	0						0						0						0						0						0
91	CF3	I don't understand the question. The scenario posits a positive experience and the answers infer a negative one was had. Can't answer.	n/A	19	0	0	CFam3	I wouldn't experience a negative situation, so almosts impossible to answer.	n/a	34	0	0	CS2	Again, appears to be a problem with a link between the scenario and the questions.	n/a	19	0	0	AF2	I see no reason to be responsible for someone else's irresponsibilitiy	Self-preservation	126	0	0	AFam2	If I believe the other person has stopped listening, I simply stop talking. The conversation had ended if their is no listener.	If a listener departs, there is no conversation.	140	0	64	AS3	If they are on the phone or otherwise engaged, then I would be the distraction in the situation, not the phone.	Seeing the situation from their perspective.	109	0	0	RF1	Feel a sense of satisfaction that there is one less negative person in my life.	Self preservation. Why waste effort on those who aren't interested.	39108169	0	90	RFam1	Slightly disappointed, but accept the fact that that is the current situation and then move on.	A negative reaction makes the situation worse for the self. Seems somewhat self-defeating outcome.	53106	0	81	RS1
92	CF2	I would respond based upon the details provided, and either accept the date and time, or rearrange.	Because that is the next logical step in the conversation.	48	0	7!	CFam3	I would approach my family member and engage in discourse.	That is the logical way to approach the situation	48	0	3! ,5!	CS2	Suggest that we can postpone the event as they are obviously tired, and would suggest that we spend the day relaxing instead.	Because that is the logical way to respond.	48	0	80	AF1	I would approach them, they maybe deep in thought or day dreaming and perhaps didn't hear me.	It's the logcal response.	48110	0	45	AFam2	I would tell them what I said again.	It's the logical thing to do	48	0	45	AS3	I'd leave them be, obviously they are engaged with something that interests them.	It's the logical thing to do.	2,33	0	87	RF3	I would approach them and say hi, and ask them about their work. They may have gotten it finished early.	Because this is the logical thing to do.	33	0	6!	RFam1	I would accept it and move on with my day.	Because that is the logical thing to do	33	0	10 ,81	RS1
93	CF3	Id thank my friend ...	Because i respect them and the time they spent with me	30	0	1!	CFam1	??	??	0	0	0	CS3	Id fell good.	??.. (I feel like these questions are not very specific for this situation)	0	4	0	AF2	I wouldnt try and push it to much. Id probably try and call in a few day but after that it would be obvious that friend didnt want to catch up. I would be sad, but i wouldn't keep bothering this friend as it may make me feel sadder.	I would be sad, but i wouldn't keep bothering this friend as it may make me feel sadder.	105	19	45	AFam3	If no one should up i would leave them a message saying "It was really disappointed to not see you there today"	I would be quite upset, yet would want to know why they didnt turn up.	124	30	77	AS1	I would sit down and ask them "What is it we need to talk about".	I usually respond claim to must situations that are like this as responding in any other way generally makes it worse.	226	0	6!	RF1	I would just walk away without making contact again.	Although not a horrible thing to do, it is rude and therefore, i wouldnt want to be in contact with this person.	141	0	49 ,93	RFam2	Id hang up.	Because i would be angry and feel rejected	105	32	64	RS2
94	CF1	I can’t seem to be understanding the issue with the above scenario...sorry	I wouldn’t react to this scenario at all	19	0	23	CFam2	So good that I can talk to you	Show gratitude	1	0	1!	CS3	It’s a pleasant experience, nothing to say just enjoy the moment	Enjoy the company	6	0	14	AF3	Question my friend for being out with someone else..,	My fiend can choose she sees when has no other plans	109	0	104	AFam3	Ask them if everything was ok given they are not at the event as we had planned	I never assume	0	0	6!	AS2	Why didn’t you wake me up given it’s the weekend and we normally do things together	My expectation hasn’t been met	59	0	6!	RF2	I wouldn’t respond as some ppl value and can manage a smaller circle of close relationships.. I’d be a little disappointed but would understand	I only have and prefer a small circle of close friendships as well	106208	0	0	RFam1	Is everything ok.?	I never assume that a family member would deliberately cancel to catch up	98	0	6!	RS1
95	CF2	I would be happy to see my friend and understand that we all have reasons why we haven't been in contact, but would to happy to reconnect again	I would have a reason why I haven't stayed in contact with my friend	49	1	0	CFam1	I would be happy to call them at a later time and be happy to speak with them.	Because we understand that both of us are busy	2,4	1	0	CS1	I would be happy to spend the afternoon with my partner. I would make a few suggestions on how we could best spend the time together.	Because I love spending time with my partner	1	1	80	AF3	I would say hello to my friend, carry on doing what I planned for myself.	Because I made my choice to go out alone and I should of asked my friend earlier.	127	0	10 ,21	AFam2	Tell them not to worry about it and hang up the phone	Because they showed no interest in what I have to say.	140	0	64	AS2	I would call my partner and ask when they would be back.	Because I didn't ask them beforehand to make plans	109	0	6!	RF1	I would ask my friend if they are upset with me and why	Because of their response to me.	62	0	6!	RFam3	I would txt back and ask why they aren't coming, I would be disappointed that my family member wasn't there.	I don't like last minute changes	106223	0	104	RS3
96	CF3	Have fun and ejoy spending time with them	Because it is not a negative experience	46	0	14	CFam3	Hug them and ask how they are going	Because it is a happy situation and this family member is not normally negative towards me	1,16	1	4! ,36	CS1	Ask them bak how their day was	because i care about their day	44	0	3!	AF1	I would message them and tell them I saw them in the shops but its all goo dbecause they were probably preoccupied	They were probably preoccupied. People can get lost in thought and be unaware of their surroundings	110	0	45	AFam1	I would just message them telling them to call me back wen they can	I understand people have busy lives	109	0	45	AS2	Just be sad at home	I had been looking forward to this all week	106	19	0	RF2	Tell them to go to ell	Because they are being rude	141	0	55	RFam2	I would be like " theres no reason to be that rude" then probably hang up	because it is rude	141	0	64 , 95	RS3
97	CF2	Confirm the date and time	Because that was the goal and it's coming into fruition.	50	0	7!	CFam3	Continue to talk with them.	Because there was nothing keeping me from the situation.	91	0	3!	CS3	Continue with affection	Because that's what I wanted at the time.	0	0	74	AF1	I would think they were focusing on the soup and try and get their attention again.	I understand that a person's focus can be quite narrow - there doesn't seem to be any social situation here that would warrant me being ignored deliberately.	110	0	45	AFam1	Leave a message and presume they'll get back to me when they can.	I have no idea why they didn't answer the phone.	79	0	46	AS1	Think it was odd that they worded the statement that way but listen to what they have to say.	It's not how my partner and I speak with each other and seems like something out of a movie but I would certainly want to listen to what they have to say.	0	0	35	RF3	Go to the movies in the hopes that my friend and their company would not notice me	I know that my thoughts do not reflect the possible reality of the situation	215	0	47	RFam2	Accept it and hang up.	I'd want to reflect before coming to a firm judgment	66	0	64 ,81	RS2
98	0						0						0						0						0						0						0						0						0
99	CF3	I would enjoy the night out for what it was and see if we had more time for each other later down the track	I would enjoy the evening and hope we could do it more often. I would make an effort to see this friend more often as I enjoyed thier company	4, 6		2! ,14	CFam3	I would be happy they were there and be grateful they had taken time to enjoy this occasion with me	I like to be grateful for things and see all the good in situations	6, 21	1,10	0	CS3	I would be happy they have put thier phone down and enjoy the moment with them	I would be grateful for the time we have together and be in the moment	6	1,10	14	AF2	I would let it go and accept that maybe this person didn't have time for me in thier life. I wouldn't let it bother me as I would move on from the situation and not dwell on it	I wouldn't want to let myself get upset over it.	114	0	0	AFam2	I would get off the phone to them and go and talk to someone else like a friend or partner about what I was going to say to the family member	I know I have a lot of support around so would go and talk to someone who had the time to listen	156	0	28	AS2	I would have an argument with my partner and I think I would be so upset that I would end up speaking irrationally and letting all my emotions take over	Because he hadn't thought about me or plans with me	182	11	38 , 99	RF1	I would confront the person and ask if everything was ok with us?	If it was my friend I would want to talk about it and get it sorted out rather than leaving and worrying about it	80	0	6! , 58	RFam1	I would get off the phone and be upset and think about the situation until I was able to get in touch with my family member and talk at a later date.	y family members can be stubborn and find it hard to say sorry or apologise	160	11	29 ,64	RS1
100	CF1	Probably joke about how hard it can be to spot things sometimes that are right in front of your nose	To make light of a common situation for everybody	51	0	27	CFam3	Thank them whole heartedly for making the effort of coming along.	Being grateful for there effort when it mean so much to me	5	10	1!	CS2	Check they were okay and agree on a time to leave by	In case they are tired from a sickness/illness and allow them time to get ready	109	0	6!	AF2	Make a final effort to contact by messaging and asking if the friend is o'kay	For concern that they might not be contactable due to an accident/issue	128	0	6!	AFam2	Ask them if you would prefer you to call back at a better time?	It sounds like they may have other more urgent concerns to deal with	109	0	70	AS3	Make a sarcastic remark about excessive use of electronic devices	Feeling that the use is excessive and interfering with our relationship	201	0	55	RF3	Confront friend about why they changed plans and didn't let you know	A betrayal of trust	209	0	58	RFam1	Remind them date/time was pre-arranged and after cessation of conversation relay situation to spouse for there understanding	As it was a fairly thoughtless way to respond and family member has historically been like this	141160	0	28 ,101	RS1
101	CF2	I would be happy that we were going to meet.	Because I was excited to see them the first time. So I am now even happier that we are meeting again.	0	1,2	0	CFam3	Is this one a mistake? What are we supposed to be answering? Ive started talking to them and???? I continue to do so???	Is this one a trick question?	26	0	0	CS2	Make them a coffee	to help them wake up	164	0	70	AF1	I have to say. Do people really spend their days walking around being offended or worrying about these scenarios? I guess I would tap them and say hi. Get their attention.	Because that would be normal. lol. Starting to think my normal is not normal. lol	9	0	45	AFam1	ummmm. C'mon? I would hang up. Try again later.	because thats how phones work. If nobody picks up then you try again later. Are these scenarios aimed at millenials?	48	0	45	AS1	To what? What would i do to what? nothing has happened in this scenario? Surely everyones answer would be. Listen to what they have to say.	Because they asked me to "talk". So I would listen.	26,62	0	35	RF3	Nothing	The only way I can explain is that I have studied Dr. Wayne Dyers principles on life. So I find these scenarios meaningless.	26	0	22	RFam2	I would not do anything. I have never been one to worry about something like this.	Because I do not react or worry about others actions. I have studied Dr. Wayne Dyer for years. I find it amazing that people might react to something as trivial as this scenario.	46199	0	22	RS3
102	CF1	Continue my shopping	We had a conversation and continued on our way - its not unusual	9	0	10	CFam3	have a conversation with them and thank them for attending	because it's polite	76	0	1! ,3!	CS2	Start getting their stuff together so they can get dressed and go as soon as they wake up properly	Im impatient	179	0	70	AF3	Go up and say hi, then go about my fun activity	If someone has plans with someone else i do not expect them to answer their phone	109	0	10 ,39	AFam1	Try calling them again	It's a miracle to reach someone in my family on the first call	160	0	45	AS1	To be honest I would be more terrified than anything and would want them to get to the point	I hate the unknown	36	37	0	RF2	Probably cry and then not respond, totally nuke them from my life	That sort of behaviour is unacceptable and I wouldn't want a friendship following that	108	0	38 ,47 ,90	RFam2	End the conversation and find someone else to vent to	Im not getting what i need from them, may as well pursue another avenue	126	0	28 ,64	RS3
103	CF1	Continue shopping happily	As it is nice to see and catch up with friends	1	0	10	CFam2	Be happy as I'm talking about my issues and they are actively listening	Having my family member actively listen to my problems is a good thing and has a positive impact on our relationship	1,87	1	32	CS3	Appreciate my wonderful partner	As i love her	21,30	0	0	AF3	Say hello in passing. See what they are up to later.	As everyone has more than 1 friend so conflicting plans are bound to happy	109	0	2! ,21	AFam1	MEssage hope all is OK and reschedule	Everyone has busy lifes	109	0	2! , 62	AS2	Text her to ask where she is and why she didnt tell me she had plans. Then she would tell me that she had told me numerous times and I would remember then be like ahhh yep no worries. Will see you this afternoon	I would be disappointed that I wasnt kept in the loop	106	0	6!	RF2	Reply "No worries, thought we were close mates but"	Once again dont like confrontation but a bit sassy as losing a close friend would be a big deal	44216	0	45 , 95	RFam3	Reply with "No problems hope everything is OK" . Then hold my anger and disappointment until it fades away	As i dont express emotion very well and bottling most things and slowly release my emotions	106221	32	81	RS1
104	CF1	Continue shopping?	We had a brief conversation and did not ignore one another, however we were here to shop not socialise.	52	0	10	CFam3	Make a joke about whatever achievement i was getting.	My dad is a humorous man	93	0	27	CS1	Tell him about my day and then suggest something intimate.	He seems invested in my wants.	11	0	4! ,32 ,80	AF3	Continue with whatever i planned to do and message them later to arrange an activity in the future.	I don't like to make matters bigger than they are.	129	0	2! ,10	AFam1	Arrange another time to call.	I understand that my sister has a busy schedule and would answer if she could.	109	0	2!	AS3	I would ask them for attention or join in whatever they were so invested in.	To understand what is so interesting to them.	204	0	84	RF2	Say that is okay and most likely not message them again, unless they message me first.	Asides from being a little hurt, they may have something drastic going on in their life.	109	25	46 ,81	RFam2	I would say i had to go do something.	My mother is probably overwhelmed with the stress of looking after everything at home.	109	0	64	RS2
105	CF2	when I miss out on something i am excited about I feel disappointed i would complain to my husband but then accept it and not respond at all.	when i am disappointed that i missed out on something I wanted I realise that all things happen for a reason... but still being upset I complain a lot to my husband to listens patiently	53	11	23 ,28	CFam2	i would say to them that i am doing fine and that i just wanted to talk to them, but that they are not to worry about me at all.	Because i think it is just that my family member is worried about me, not that they are trying to be mean. So I just inform them I am ok.	94	0	13 , 36 , 44	CS3	I would lean in and kiss my partner and thank him for his attention and for giving me his eyes. I would ignore the tv then, as I was the one wanting his attention, so now I have it I enjoy it.	because he gave me what I wanted in giving me his attention so I want to place value on him and show him how much i appreciate his response to me.	1,21	0	1! ,4! ,14	AF3	I would go up to my friend and say a happy "hi, sorry for interrupting you both, I just saw and wanted to say hi, tried to call you today, I would love to get together with you soon yeah? ' then I would smile and leave them.	My friend has every right to have other friends to spend time with. She didn't get my call and most likely didn't even know I wanted time with her! so want her to know I am happy she is happy spending time with her friend and that i too want to spend time with her when she is free next.	109	0	2! ,39	AFam1	I would leave a message on there phone saying "hi, oh I am sorry we missed each other, I was so looking forward to talking to you. I understand how time can get away from us all though, but i hope you are going ok?	I would leave a message on there phone saying "hi, oh I am sorry we missed each other, I was so looking forward to talking to you. I understand how time can get away from us all though, but i hope you are going ok? I want them too know how I am feeling, cause i am disappointed. but anything could have happened that caused them to not be able to pick up the phone. I am not going to assume it was f…	96, 109	0	63 , 72 , 78	AS1	I would listen and be open minded to what my husband wants to say to me. I won't assume it is something about me or our relationship he wants to talk about. he may need to tell me something serious about our kids or that happened to him at work.	It is no good jumping to conclusions or the worst possible conclusion about it all. I need to hear what my husband has too say before I react or respond at all.	98	0	35	RF1	I would go back up to my friend and ask 'is everything ok?" and if they say yes I would say ' you don't appear to be your normal self". Is there something wrong? if they walk off then I would not go after them I would go home very shocked and talk to my husband about how upset I feel that my friend responded that way to me.	i would ask the questions to my friend as i may have misinterpreted her eye movements or the situation an i need to make sure something is wrong before judging her for it.	124	0	6! , 25	RFam3	I would call them straight away and ask why they were not there and say that I was disappointed but that i loved them and was thinking of them	I would however know that my family member would have a good reason for not being there.. eg: sick or accident... and that it was unavoidable.	98106	0	6! , 63 , 77	RS2
106	CF3	Another great situation - I'd be happy	It's good to go out and have fun with friends.	1,6	1	0	CFam3	I don't see an issue. I'd be very happy that the family member bothered to attend.	I'm alot better at finding people in a crowd than my other family members - I wouldn't expect them to find me	46,97	1	0	CS1	This sounds like a great situation - I'd be happy	It's great to get home and be appreciated and have time to spend together.	21	1	0	AF2	I'd give it a couple of weeks and call them instead of texting them. Texts are an utter waste of time & money, and a lot of people don't hear nor check them, and some don't even know how to read them.	Texts don't give the other person any opportunity to react. They are like sending a message to someone that you're not interested in speaking to them unless they pay out money to write down their side of a conversation for you on a stupid version of a keyboard that you can't even use without having to correct it half a dozen times. If someone can't be bothered phoning and spending a few minutes t…	0	0	45	AFam2	Sounds like my friend is busy - I'd call someone else with a far less selfish reason. It's self-centred to clock-watch through other people's conversations just to wait for an opportunity to vent personal problems.	It's not appropriate to use people, especially my friends, for venting my problems. I call friends to make plans, catch up etc - not to lean on them	110, 157	0	79	AS2	My partner's a real live human being. Being a partner is about making plans together, not telling someone on the weekend that you have made a plan for them, as if they are an infant or mentally disabled. If someone was treating me like I didn't deserve to be involved in planning I'd go out early in the morning as well.	The sort of people who plan for others without even asking them what they want to do are controlling and over-demanding of their partners.	109	0	0	RF1	I would go up to them and say hello, and perhaps ask if there was something wrong.	Because I value our friendship and would want to correct any misunderstanding. I would not do anything deliberately to get this sort of reaction from a friend - this eye-rolling might be my friend trying to ask me for help over some issue I was unaware of	44217	0	6! , 45	RFam1	Tell them I'd call back tomorrow.	If they can't talk right now, they need to concentrate on what they're doing at the time. Extending the conversation would be rude.	109	0	2!	RS3
107	CF1	I would take it as it was. We are all busy.	I hate going to the supermarket. The quicker I can get out of there, the better	18, 25	0	15	CFam1	I would be just as excited to talk to them.	Because we have great relationship.	7,29	2	0	CS3	Enjoy the cuddle.	Because I like cuddles	167	0	14	AF2	I would text my friend tell Him/her to get their shit together and go for coffee	Because I would try. If there is no answer to my text I would let it go.	0	0	45	AFam2	I would ask her to stop and listen. Then I will fell bad because I know I should know better that to think she would listen.	Bad mother-daughter dynamic. I've been trying to work at it for years. I have the need to "change" my mother as it's disappointing to me she can keep up with growing up. As I said, I'm working on it..	86	0	84	AS1	Ok, sound serious. What's on your mind	Because I encourage my partner to talk to me. If he says we need to talk I'll be all ears.	72	0	6! ,35	RF3	I would go up to my friend and ask what happened	I deserve an explanation	204	0	6!	RFam3	I would ask what happened and listen.	Because if it's a close family member they have probably never behaved this way before	60	0	6! ,35	RS2
108	CF2	I would respond back to my friend if this was a good date and time or not, and if not suggest a different day. I would be pleased that I have reconnected with an old friend	I would be excited to reconnect with an old friend and so would reply immediately with a good day and time as I would want to catch up.	0	2,3	7!	CFam2	I would be happy family member was asking me questions about how I was feeling as that shows they are actively listening.	This is the response I wanted from my close family member when calling and so I would be happy and grateful they were helping my needs.	1,88	1,10	0	CS3	I would respond back in a loving way as taking my partner's smile at me and the action of putting down his phone as a positive response to me wanting attention.	Because I love my partner and I would take his response as a positive action showing he loves me too.	30	0	17	AF1	I would be slightly confused at first as this is a close friend of mine. Secondly I would most likely walk up to them, making myself obvious and joke about why they hadn't heard me.	I consider my close friends and I to talk about our issues with one another so I would not take this situation as my friend was ignoring me on purpose and so I would not feel upset by this happening.	96	0	39 ,27	AFam3	I would try and go about my special day as if nothing had upset me when I realised my close family member was not there. After the day I would try to contact the person again and make my annoyance known.	I consider my close family members and I to support each other always but especially in times of achievement. I would not do this to one of my close family members if I was expected to be at one of their events and so I would be hurt if this situation happened to me.	59	26	38	AS2	I would be annoyed that my partner hadn't thought about me first as I was thinking about spending time with him. However, I wouldn't get completely mad as I would remind myself he didn't know of these plans previously and he may have had something he wanted to get done. I may text or call him to see when he would be free so we could spend time together after he was finished with whatever he was d…	I would feel a little rejected, having thought of him and wanting to spend time with him and wou i'd automatically assume he had better plans. I wouldn't get angry because he had no idea of any plans together and so wouldn't have ignored our plans on purpose.	105109	26	76	RF3	I probably wouldn't make myself known to my friend when I saw them out in public as I would feel almost embarrassed for both of us in this situation. I would feel embarrassed of the confusion I felt as to why my friend had lied to me. But I would also feel embarrassed for them if I had approached them of catching them of on their lie.	I wouldn't want to cause conflict or more excuses in the moment. I might later on tell my friend that I had seen them and why that had happened.	123	39	6! , 26	RFam1	I would be a little disappointed that my family member had not taken this scheduled time as importantly as I had. However, I would not be angry at them and just arrange another time with them later as I realise we all have busy lives and can forget things.	Because I realise we all lead busy lives and so I would not be angry.	2106	0	2!	RS1
109	CF1	I think I would continue on with my shopping without being upset at all, we said hi had a bit of a chat and then it's time to get on with the shopping.	I have a good relationship with my friend and I don't think they did anything wrong.	29	0	3! ,10	CFam1	I don't think there is anything to be upset about - we've both had the chance to have a chat and catch up.	I've caught up as per agreed time and I'm happy about that.	16100	1	0	CS2	I think I would say I was upset.	I think it's important to be honest.	80	30	77	AF3	I would notice the feelings - friends are a trigger for me. I would try and unhook from any unhelpful thoughts.	I know friends can be a trigger for me.	130	0	0	AFam2	I think I would ask them what they were doing? Did they have time for a chat?	Honesty.	158	0	6!	AS1	I think I would notice my thoughts, but wait to hear what my partner had to say.	My partner's father is very ill at the moment and I think I would assume that he wanted to talk about that - maybe his dad had died?	36	0	35	RF2	I would notice feelings and then I would take some time before I responded to the text.	So that i had time to manage my feelings of rejection.	105196	0	45	RFam3	I think I would let them know I was upset.	Honesty.	80	11	77	RS3
110	CF2	I woudl be nervous tha friend wouldnt tex, then very relieved they texted back so quickly	it seems by old friend is acting positively towards me so I would be relieved	54	12,13	0	CFam3	I would be very upset initally until I found them, then probably relived that what I thought was happening eg they wernt there hadnt happened	as i usually think the worst when it comes to family not showing up	101	11,13	0	CS2	I would probably be a bit cranky throughout the day	as even though they were gettign up and getting ready, they showed little regard to wanting to spend time with me or to make the most of the day together	182	32	0	AF1	tap them on the shoulder as I cant be sure they didnt realise they didnt know I was speaking to them.	Because I know what I am like sometimes while shopping - completely oblivious	110	0	45	AFam1	feel a bit cut, then just shrug it off and get on with things	because although it isnt ideal, life is busy and there are much more important things to worry about	159	48	10	AS1	sit and listen while possibly feeling frozen	expect the worse but wait to hear what has to be said before knowing how to react - hence the freezing	36	0	35	RF3	I would go home - feeling very upset. I would probably text them about it most likely something passive aggressive	I would want them to know I caught them, and am upset, but wouldt want to make a scene while out	123211	11	15 , 55	RFam2	I would say somthing then and there - possibly about how I barely ask for any support from my family so to think the one time I do to be so dismissed really sucks.	Possibly because I care less about any repurcussions that my addressing it would bring, as its a family member so wouldnt hesitate to address it right away.	170	0	63 , 65 , 77	RS3
111	0						0						0						0						0						0						0						0						0
112	CF3	Set another date to hang out again	Because we had so much fun	6	0	2!	CFam2	I would thank them for listening and having a nice chat	Because they listened to me and at the same time felt they could trust me with their feelings.	29,68	0	1! ,3!	CS3	Hold my partner's hand	To suggest I wanted to be a little more intimate	132	0	4!	AF1	Tap them on ther shoulder and say hi	They were probably too focused on finding the can of soup and blocking everything else out.	110	0	39	AFam3	I would worry and keep trying to contact them	I would be worried that something has happened to them on the way or they got lost	128	12	57	AS1	I would sit down and listen to what they have to say but feel very nervous and probably a little angry	Because I would rather discuss any relationship issues as they come rather than have an outburst	80	12,32	35	RF2	I wouldn't count on them contacting me back and accept that they don't want to catch up with me	Because we aren't close and I know they probably have more important people to see considering their busy schedule.	2,53	0	0	RFam1	I would get angry and think they they are prioritizing someone else	Because we agreed on a time to talk but now they have something more important to attend to	62135	32	0	RS2
113	CF1	Keep shopping	Normal situation.	9	0	10	CFam2	keep talking as usual	pleased that I have somebody to talk to.	1	3	3!	CS1	Be happy and enjoy life	this is positive situation	1	1	14	AF3	Try to join them and understand what happened he might just forget, lost or have sound off in phone.	Everybody have own busy life with ups an downs. A lot of stuff done unintentionally.	110	0	6!	AFam1	Things can rapidly change or he can forget. I'm forgetting often myself or change plans.	I'm forgetting often myself or change plans.	110	0	0	AS3	Try harder to get attention if no response get on phone myself.	Phone very addictive have problem myself.	205	0	45	RF2	Try to understand and reschedule to other date if possible.	People separated by time losing connections plus everybody have own busy life.	2107204	0	2!	RFam3	Forgive if good reason not to come otherwise negative residue will be left.	Everybody have own busy life with ups and downs.	2	0	25 , 73	RS2
114	CF1	?nothing to do?	? she siad hi i said hi ?	9	0	22	CFam3	be excited and wave	they are there for me	68	2	39	CS1	IM hapy he is there	?	0	1	0	AF2	Did i do something at the party?	I always refelct on my own behaviour first	131	0	0	AFam2	Depends if it is a pattern	If its a pattern I need t consider why and what to do next	0	0	25	AS2	feel rejected and sad	becuase i had hoped to spend time together	62105	19	0	RF3	I would go up and say hi	To let her know I was there and see if she explains why she is also there.	204211	0	45	RFam1	Becuase they are just busy on the phone.	its logical	2,33	0	0	RS3
115	CF1	I would walk away happily and feel like it was a normal reaction between a friend and I.	There was nothing negative about our interaction and I feel it is a normal interaction between and good friends.	9, 46	1	10	CFam2	I would be grateful that they were listening and asking questions and be thankful for them helping me and understanding.	This is the relationship I have with the close family member. We talk things through and are always there for one another.	29,68	10	0	CS2	I would wait for my partner to get ready and go on with what the plan was.	I feel it is a normal response to the scenario and is the way that I would react in this circumstance.	81	0	19 ,46	AF3	I would just message to tell them to text me when they're free so we can go out another time.	It is normal for people to have more than 1 friend and friends who aren't a part of the same circle of friends. I think a small amount of jealously is only natural but I don't feel this friend responded like this on purpose. They were just busy with another friend.	110	29	45	AFam1	I would probably send a message and say "is everything okay?, you've missed our call". Then I would try calling again a few minutes later.	They may be in the toilet or have forgotten or been caught up with something.	110	0	45 , 62	AS1	I would sit down nervously and ask what there was to talk about. I would probably say something like "this can't be good".	I have seen this scenario in many movies and feel that every time it comes up, it is about somebody cheating on their partner or dying or something negative.	36	12	6!	RF2	I wouldn't text them back. I would just remain furious and feel hurt for a week or so and then slowly get over it. I would never interact with this person again.	Because it would be emotionally painful and I would feel rejected and hurt.	105	25,32	49	RFam3	I would be upset and it would probably ruin the event. I would probably pretend it was fine to the person, when actually, I am furious.	I would respond this way because it has happened many times before and I would feel let down and like I was worthless.	119160	11	68	RS3
116	0						0						0						0						0						0						0						0						0
117	CF2	I would be pleased that they had responded with an affirmative action	I'm excited to rekindle a friendship. Always room for more friends..	0,34	3	0	CFam3	I would be feeling supported and excited that they got to share this with me	because they made an effort to be there and support what i was doing	5,68	2	0	CS1	I would snuggle in and feel supported and loved	because they made a deliberate attempt to welcome me home, show love and acceptance and support	30,68	21	4!	AF1	They must be absorbed in what they are doing.		110	0	0	AFam1	I would be worried that something had happened to cause them to not be able to answer the phone	natural born catastrophiser	128	12	0	AS2	I would be feeling put out - I would be upset that they left without saying goodbye more than them leaving in the first place	Because we hadnt had a discussion about our plans for the weekend - its down to a lack of communication. But I would be feeling like he was a bit thoughtless for mnot saying goodbye.	125152	11	0	RF3	I would be feeling confused and not understand why they told me they couldnt meet up with me	Ive always been open and honest with my friends and assume that this is reciprocated	80	22	0	RFam2	I would be upset that they responded to me that way .	its unlike them to behave that way.	60	11	0	RS3
118	CF3	Over think the experience and want to replicate for next meeting	Over analysing of good situations, as well as bad	0	0	29	CFam3	My family member would be supportive no matter what the scenario and would adapt to best celebrate with me so I would be very happy	As above, because my family member would do what was right for me	68	1	0	CS2	Want to explain to them how annoyed I was and why	So they could understand my frustrations and time put into wanting to orgainse something for us to do together	170	26	77	AF2	Nothing. Dont try to contact and get over it. You made the effort	No point stewing on it, doesnt make it any better	53	0	22 ,49	AFam2	selfishness with a aense that I am only in contact when there are problems, hence not listening as heard it all before	Repition of previous conversations, would find it frustrating	117, 140	27	0	AS1	Sit and listen. No point avoiding the conversation and best to get out in the open. I dont enjoy having things loom over me. Get it over and done and move on	I dont enjoy having things loom over me. Get it over and done and move on	80, 170	0	35	RF1	Keep walking and let them explain later if they want to, would text eventually however after a long period of time	Not much of a friend if thats their attitude. I would really want to know why they did it though	124214	0	45 ,47	RFam1	Nothing. Everyone gets busy. Text later and arrange another time that works.	I have done this to them so only fair that everyone has things that come up	2,49	0	2! ,22	RS3
119	CF2	text back	to arrange a catch up	0	0	7!	CFam1	enjoy the covnersation	happy	0	1	14	CS2	talk about my feelings and why it is important to me.	open communication	80	0	63	AF1	say hello loudly	because they dont act like this and they may be in their own world	110	0	45	AFam3	panic, worry that they have had an accident.	because they would be there	123	12	0	AS3	Say Babe can you please get off your phone and discuss why	open communication, rejection would matter more on what they said next	80	0	6! ,84	RF3	walk away	because I was hurt	0	25	15	RFam2	say ok and end the call	hurt	0	25	64 ,81	RS1
120	CF3	I would send a message thanking them for a great time.	Because I was grateful for the friendship and the experience.	0	10	1!	CFam3	Thank them for coming.	Because I was grateful they came to celebrate my achievement.	0	10	1!	CS2	I would help get there things together so we could get moving.	Because I am a morning person so I wouldn't want to waste anymore time.	139	0	70	AF2	I would be upset but I wouldn't attempt to contact them again. If they contacted me down the track I would give them the benifit of the doubt.	Because there is no point creating a situation or argument with someone.	123	30	49	AFam2	I would probably tell them don't worry about it and end the conversation. I wouldn't rush to go to them for support in the future.	Because if they were not able to listen attentively they should have told me, not pretended they were listening but really doing something else.	140, 154	0	55 , 64	AS3	I would say something like hello can you see me.	To draw their attention away from the phone.	132	0	45	RF1	I wouldn't go out of my way to contact them in future but I would continue to behave in what I would consider respectful and say hi if I passed them again.	Because my behaviour is a reflection of me not them.	109, 154	0	49	RFam1	I would say no worries, let me know when you are free.	I am a mother and understand that sometimes things come up and chatting on the phone just isn't always an option.	49	0	2! ,81	RS1
121	CF1	I'd think nothing of it. We're all busy and so don't always have time for long chats when there's chores to be done.	I think that her behaviour is perfectly normal.	2, 9	0	0	CFam1	It's highly unusual for me to talk to family on the phone as I hate talking on the phone.	I hate talking on the phone to anyone so it's very rare for me to have a good conversation over the phone.	18	0	0	CS3	I'd move in for a cuddle	He's indicating that he'd like some intimacy too.	167	0	4!	AF3	I would most likely go and talk to her, have a chat and maybe join her depending on who she was with.	I wouldn't expect a friend to be available at short notice to do something at the weekend. If she didn't answer the phone she was clearly busy and already had something planned.	109110	0	3!	AFam3	I'd be a bit annoyed but would pretend I didn't care. I'd say to her that it was OK that she missed it as I don't like confrontation.	She disappointed me so much as a child by being absent that small things she does now upset me.	160	26	68	AS1	I think initially my heart would sink at I'd be worried about what he was going to say. I'd ask what was wrong.	I'd think something bad happened and need to know what it is. Hopefully I could make him feel better or help in some way.	36174	12	6!	RF2	I'd never contact her again	I'd feel rejected and hurt that she didn't make time for me.	105	25	49	RFam2	I'd be a bit annoyed and would be hesitant to share with them again, as I'd think they weren't interested in what I have to say. I'd feel ignored and invalidated by their dismissive behaviour.	I'd feel ignored and invalidated by their dismissive behaviour.	105182	26	0	RS2
122	CF3	After the outing I would go home and feel content and fulfilled.	Because through the act of engaging with another, for a moment one takes the focus off themselves and their own problems.	0	14,15	10	CFam1	I would speak about all the things on the phone that I had wanted to. I would then ask them about how they were going and how they were feeling. Then I would tell them I loved them and am grateful for them.	Because through multiple life experiences, I have seen clearly the value of cyclical love and the benefits of it and from that my gratitude has blossomed.	44	10,21	16 , 32 ,36	CS1	I would ask them how they were feeling to gauge what we could do as an activity. If they were feeling happy and energetic then we would go and eat and have a drink or go for a walk. If they weren't then we would cook dinner and watch a movie.	By having options, it leaves from for the inner states of both people. A compromise whilst still valuing time together.	184	0	25 ,76	AF1	I would tap them on the shoulder or jumo in front of them and wave my handin front of their face because they were probably absent minded.	Because I have good humour connections with my friends.	110	0	45	AFam2	I would tell them to stop what they are doing and to listen to me because I am struggling and need some help.	Because the communication between myself and that family member is pretty direct,upfront and honest.	80	0	96	AS3	I would pull away and perhaps say something sarcastic under my breath or just pull away and brood for a while and leave the room.	I would feel desperate if I spoke up about wanting intimacy and them not giving it. And then it would be hard to receive it if I had to ask.	206	0	29 ,47 , 55	RF2	Although I would feel a slight amount of rejection, I would respect and understand that point and move on.	Because I have been in the same situation before from their perspective.	49, 53, 105, 109	0	0	RFam3	Id make sure that they were alright because there would always be a reason for them not showing up. OnceI made sure they were ok, I would allow the emotions to pass through me by not engaging in the mental rhetoric. then allow myself to merge with the present	It aligns with my spiritual beliefs and discipline	215	0	6!	RS2
123	CF3	I'd chill out and party and enjoy my friendo's company	I love my friends	30	0	14	CFam3	...Honestly, I don't really understand the scenario. Is this meant to be negative? Am I misreading it? They turned up, right? I'd... Go and chat with them and hang out... I guess	Because my fam turned up like I wanted them to and that's exciting!!	4,19,26	2	3!	CS3	I would give em a kiss and tell them to get back on the phone!! You can't just disappear like that without saying anything omg!! But also I'd tell them they're cute and I love them first	They're cute and I love them!!! Kinda weird they just put the phone down like that but honestly that's pretty cute because they wanted to snuggle enough that they were mildly rude to someone else	167	0	4! ,63	AF1	Tap them on the shoulder! Say HEY WHAT SOUP ARE YOU GETTING?! Stand really close behind them so they can feel my breath on their neck and whisper something creepy into their ear! Whatever gets them noticing me. ...unless they're not a super close friend in which case I would walk away, possibly leaving the entire supermarket out of shame	They're my friend, they probably didn't hear me. I'm not worried. Unless we're not super close in which case I'm mortified	0	0	27 ,45	AFam1	I would try to assume they forgot or were busy or couldn't get to the phone etc and try again. If they never picked up I'd send them a message asking what's up. If they still didn't respond after a while I'd try to contact someone else to make sure they were okay.	Confession: I have mad ADHD, social anxiety and severe depression. Usually it is me ghosting people like this. I understand. I would assume they had other stuff going on and hope they were okay, but I wouldn't think I was being purposefully ignored until I had more information.	110, 128	0	57	AS2	I would call them, find out where they are and ask if they'd like to do something at some point. I'd then make it a habit to ask them what they're doing that day when I want to hang out w them, or ask them every day tbh because they're my partner and I love them	I didn't tell them to wait around for me beforehand, I wouldn't expect them to notify me as soon as they get up. I would feel sad that I couldn't hang out with them, but it's kinda on me for not planning ahead.	30109	19	6!	RF2	I would respond and say that's fine, and let me know if they ever want to catch up again! I wouldn't blame them but I would definitely feel hurt and have to eat my feelings afterwards...	I'm polite and understand that people have different needs and their life is probably busy. I would feel hurt because I'm very sensitive to rejection and would probably need to do something nice to make me feel better after	2,53,76,105,109	25	81	RFam2	I would absolutely talk to them about it, explain that if they are too stressed to hear me out that's fine but they need to tell me that straight up instead of brushing me off. I would tell them it hurts and it's disrespectful and emotional labour needs to be shared, not shunted off to other people and then ignored!!	It's important to me that my relationships are clear and honest. If someone I'm close to brushes me off like that it signifies that they are not thinking of me and how I feel, not to mention the unbalanced relationship this would signify. I am not a therapist, I'm not being paid by the hour to listen to people's problems. We should be sharing emotional labour and nurturing our relationship with i…	80143	25	63 , 65 , 77	RS1
124	0						0						0						0						0						0						0						0						0
125	0						0						0						0						0						0						RF3	I would walk away and possibly talk to my friend on a later date.	I do not like confrontation generally, and I would be too upset in the moment to attempt to talk to my friend rationally. I may make matter worse	216	11	15 ,45	RFam3	I would ask why and express my anger and dissapointment immediately	Because this type of behaviour is out of the ordinary and I would not accept it this behaviour as normal	60106	31,32	38 , 104	RS2
126	CF3	i would be happy and cherish this friend	because they are a good friend	30	1	0	CFam1	excited	because i would be happy to see them	0	1,2	0	CS3	Be happy	because it was a kind action	30	1	0	AF2	if they dont wanna hang out thats cool. Not going to force anyone. Because theres no point trying to change someone elses mind.	Because theres no point trying to change someone elses mind.	105, 109	0	0	AFam2	tell them the truth of how I feel. Not straight away but if they did it again the next time.	I wouldnt tell them straight away cause they may of been having a bad day. Or something may of come up. But if it keeps happening then I would just tell them how i feel	109	0	63	AS1	i woul listen to what they have to say	because listening is important in a relationship	80	0	35	RF1	I would feel pretty upset but be curious to why they did that, but would try not bother to think too hard about it. Maybe i would check to see if they are ok.	because at the end of the day its their problem. and if someone acted that way out of the blue i would be a little concerned if they were not ok.	124128	11	36	RFam3	I would be upset but im sure it would be for a good reason	I think its a good way to respond	98100	11	0	RS2
127	CF1	Keep shopping and not think about what happened	Because i know that they would have a reason for acting the way they did	55	0	10 ,11	CFam1	I would probably be calm but also a bit annoyed at them, but would go on with our phone call as normal	Because i am naturally a very calm person and don't like to cause strife.	78	18,26	3!	CS1	I would cuddle up to them and keep talking	Because I know that they're acting out of love	30	0	3! ,4!	AF3	I would probably message them and ask if they had a good time and say that I had tried to orgagnise a catch up. Because I would be a little hurt	Because I would be a little hurt	0	25	55	AFam3	I would call them later and ask what happened	Because I know that there would be some logical reason why this happened	96	0	6!	AS3	I would talk to them later about how I felt in that situation	Because I know that there would be a reason why he acted like that	98	0	63	RF2	I would probably accept what they say but be a little sad	There would be a reason why they acted this way	96	19	81	RFam2	I would probably get very upset and start arguing with the family member	Because it wouldn't be fair on	126	11	38 , 99	RS2
128	CF2	Text back to confirm or suggest an alternative if already committed.	I value the relationship & the opportunity to catch up	44	0	7!	CFam2	Communicate	We are close and considerate	29	0	3!	CS3	Smile and embrace	That is the message we are sharing	0	0	4!	AF1	Tap them on the shoulder to get their attention - or leave them to their thoughts	I would assume they hadn't seen me and were miles away in their thoughts.	110	0	45	AFam3	I would text others to see if she was ok	To not attend, and not text with an apology, is out of character and I would be concerned for her welfare	60, 128	0	62	AS2	Text them	To see that they are okay.	0	0	6! ,45	RF3	Smile and wave.	I don't know why they did what they did. Perhaps that friend had popped in unexpectedly - from overseas or interstate.	96	0	17	RFam1	I might be disappointed but, again, more concerned that they were okay.	It is out of character for them to react that way - unless someone had popped in or something had cropped up and and they had to focus attention elsewhere	60128	17,31	0	RS1
129	CF1	Engage in conversation.	Because they are a valued friend.	44	0	3!	CFam2	Thank them for being there.	Because I'd feel supported and loved.	30	21	1!	CS3	continue intimacy.	Feel loved and valued.	0	20,21	74	AF3	I would hope they didn't see me and walk away upset.	Because I don't like confrontation.	123	30	47	AFam1	Send a text.	Because it's a regular occurrence.	160	0	45	AS2	Call my partner and demand answers.	Because I'd be hurt.	0	25	6! , 96	RF2	Text, that's fine.	Because that's not really a friend I'd like anyway.	214	0	81	RFam3	Call them.	To see what happened.	0	0	6!	RS1
130	CF3	It is a normal friend to friend relationship and it is what I would expect from a good friend,	It is a normal way to act	9,44	0	0	CFam1	I would go with the flow.	That seems like a normal way to respond and act in that scenario.	9	0	0	CS1	I would feel happy	Because it is what I would expect and feels nice to be intimate and loved	30,38	1	0	AF2	I would assume they don't want anything to do with me and that they are not a nice person.	I would feel rejected and annoyed	105, 125	26	0	AFam2	I would ask if they were too busy to speak with me and whether they'd want me to call them back later.	Because it is rude not to concentrate and listen and return the favour of listening and caring.	140, 141	0	6! , 70	AS3	I would get annoyed and sigh and walk away.	Because they are being rude and should give me the intimacy I desire.	141207	26	87	RF1	Probably ask the why they rolled their eyes and confront them with what it was all about	I would be curious to understand why their behaviour is so immature	204	0	58	RFam3	Ask if they're okayt and why they decided not to come	because they may have had an emergency or something important or unforseen come up	96	0	6!	RS2
131	CF3	I guess I would have a great time?	Because we both had fun and it was nice to catch up.	1	0	14	CFam1	Hard to say. I probably wouldn't do anything. Depends on who it is. I imagined my Dad, but he wouldn't do this generally. I might have a whinge to my partner or siblings about it	I would probably be quite understanding as I know how hard it is to make time to for phone calls myself. I don't really get angry.	45109	0	25 ,28	CS2	I would say "great" and we would go out	Because id be looking forward to a nice day together. Are these control questions? :)	7	0	19	AF1	Id go closer and tap her shoulder and say hi again to ascertain if she hadn't heard me, or deliberately ignored me	Id give her the benefit of the doubt. I wouldn't expect any conflict unless something had happened. And if there was an issue that I was unaware of, i would rather confront her about it.	110	0	6!	AFam3	Id probably be really disappointed, but not surprised. I would call and see if anyone else could come and be with me	Because I would feel sad. Let down. I didn't go to either of my uni graduations in real life because no one cared to go with me (or couldn't). So I can relate.	107, 160	19, 31	66	AS1	Id sit down and brace myself for the worst. I wouldn't say much at first, but Id try to make sense of it and try to fix any problems	I would presume something bad. I wouldn't be angry, but Id be upset.	36	11	35 ,82	RF2	This is hard for me to imagine as I generally don't miss people. I may take it personally, but it would really depend on the relationship we had in the past. Generally, I don't think I would be too upset. They have to be a dick to say something like that. I don't have too much time for people. Especially ones like that. To be honest, in real life, it would be more likely to be me saying I didn't …	I don't have too much time for people. Especially ones like that. To be honest, in real life, it would be more likely to be me saying I didn't want to catch up, but I would find a better reason.	141, 218	0	25	RFam2	I would do nothing. This is something that happens to me most times I talk to my Mum. I never say anything.	It isn't worth the energy or the argument. She always has to be right. I wouldn't want to hurt her feelings by telling her how ignorant and selfish she is.	108160219	0	22	RS3
132	CF1	continue shopping	thats why im at the shops	41	0	10	CFam3	be happy	they are here	62	1	0	CS1	go sit on the couch	they are there	4	0	85	AF2	text them back again then ignor any further contact if they try or if they dont.	the way i am as a human	0	0	47	AFam2	keep talking to them. itd be rude otherwise	itd be rude otherwise	99	0	3!	AS3	get my phone uout	why not they have theirs out	0	0	20	RF3	Leave and ignore them	easier then confrontation	133	0	47	RFam1	Accept it and organise a later time to talk	They were busy	2	0	2! ,81	RS2
133	CF2	I would see if the date and time suits me and we would finalise plans - i don't see the negative part of this scenario?	Because i want to hang out with this person	4, 16	0	7!	CFam3	I would talk to my family member? what is the issue here	i don't get this	19	0	3!	CS3	I would be happy, we would cuddle	because I'm happy and we both want this?	28	1	4!	AF3	Probably suffer silently and not say anything	don't like confrontation, feel upset	123	30	56	AFam2	I would probably carry on with the phonecall and not even act like it was an issue	don't like confrontation	123	0	69	AS2	I would text them any angry text or wait for them to get home	because I've waited to be with them all week, angry and upset	62	11,32	38 , 46	RF1	I wouldn't cry but i would feel like it. I'd probably text them later and ask what their issue is	because i don't like confrontation but want to know what I've done wrong	56216	0	6! ,68	RFam1	I would go on with my day	Not worried	46	0	10	RS1
134	CF3	Plan another day together	Because we had a good time	6	0	2!	CFam3	I would say thank you for coming	Because I’m happy they came	0	1	1!	CS1	I would be very happy	Because I’m glad he is wanting to spend time with me	1	1,28	0	AF1	I would send them a message later	To resolve the issue	118	0	45	AFam2	I would just leave it and keep it for another time	Don’t want to cause an argument	123	0	70	AS2	Call him and ask him where he is and tell him I’m upset	As I am annoyed that he didn’t tell me of his plan or include me	152	11,26	6!	RF2	I would just leave it	They’re not worth my time	108	0	22	RFam1	I wouldn’t mind because I know they’re busy	Because I trust my family	55,96	0	0	RS3
135	CF1	Ask the friend at another time if something has upset them or if I have upset them	To ascertain if her reaction was related to me persaonally or soenthing unrelated to me. Clear up any possible misunderstandings or offer help	174217	0	6! ,30	CFam3	I would try to let the family member know how I was feeling, verbally expressing it	I prefer to verbalise rather than use actions to get my message across	0	0	17	CS2	Try to talk to my partner about how I fell. See if there is anything upsetting him	To clariofy the situation. Let him know how his behaviour effects me	80	0	6! ,63	AF2	Wait and see if the friend responds	I gave the friend the oppurtuity to respond. She hasn't so that is the message - I don't really want to talk to you	125, 132	0	46	AFam1	Send a text and remind them that we had agreed to talk and were they ok	To clarify the situation are they purposely ignoring me or had something happened that prevented them from answering the phone or letting me know that they weren't available as agreed	115	0	101 , 45 , 62	AS3	Draw his attention to the situation. Ask if he was ok or if he wanted to be left alone	To assess if his reaction was a respnse to me personally or if he was just distracted	40	0	6! ,70	RF3	Go up and say hello	So my friend knew that I had seen her	211	0	45	RFam2	I would confront the family member on the phone and let them know how upset I am that they are not willing to hear me	To let them know.how hurt I feel. although inmy experinece it makes no difference	225	11,25	58	RS1
136	0						0						0						0						0						0						0						0						0
137	CF2	i would accept the suggested date and time.	eager to catch up with them.	4	0	7!	CFam2	tell them exactly how i have been coping as they seemed interested to know.	because of their response.	0	0	32	CS3	hug them tightly.	because of the way they looked at me.	186	0	4!	AF3	i would go back home. because it is easier avoiding a problem than trying to get out of one.	because it is easier avoiding a problem than trying to get out of one.	0	0	47	AFam3	i would want to know the reason for their absence.	because i would rather them notify me that they cannot attend the event early on than waiting to the last minute.	59, 115	0	0	AS1	i would sit back and listen to what they are about to tell me.	because i cannot react to the situation without having being told the full story.	98	0	35	RF1	i would most likely ask their close friends about the situation or bring it up with them after sometime.	because i would be shocked and surprised and would want to know the reason they acted that way.	204	6	6! ,28	RFam1	i am most likely to call other family members and ask whether something has happened.	i do not rush to conclusions, i usually try to understand the situation.	204	0	6! ,28	RS2
138	CF2	I would say yeah thats fine or not, but I would also feel a bit of irritation for why she just suggested a time and date rather than asking me of what might work for me first.	I feel the person is just sharing a time and date but a little part in me would think that this person is trying to dectate her terms on me.	57	16	81	CFam2	I would just stop sharing or feel a bit frustrated and react to my sister and feel let down by the person.	Becasue I feel my sister thinks I am whiny sensetive helpless person and I just want to vent and talk it out.	117119	27	13	CS1	I would be irritated and say, so you dont know me enough to plan things for us, or does it have to be me all the time?	Becasue he is afraid to make plans for us and he likes to make me plan. He also forgets what I like and i dont like to do.	86	16	55 ,65	AF3	I would feel a bit upset but I would brush it off and go to my friend, talk to her and then leave her with her company. If they insisted that I join them, I would join them.	My friend is entitled to have a life of her own and hang out with freinds of her own, I would still feel a little bit upset becasue she did not invite me.	109	30	21 ,60	AFam1	I will feel upset first, then tell myself probably the person is busy, so I would leave a message and try to scheduale another time for the call.	Becasue I still want to speak to the person and also becasue I will have a fear of that the person might not love talking to me anymore, so I would want to cling into them.	161	30	45	AS2	I would call him and ask him where he is and why did he leave without telling me. I would also share how dissapointed I am with the whole thing. If it was an emergency he should tell me and if it is not an emergengy then he doesnt love me enough. I would cancel my planning for the day with him.	I will feel rejected and unloved, also I would want to punish him.	105106198	0	6! ,63 , 77, 91	RF1	I will go to her and say what happened? is she upset with me for something? Or she just was thinking about something else, so basically I will give her the benefit of the doubt.	Beasue I truly think she wouldnt do this to me, we have a relaible friendship.	29,96	0	6!	RFam3	I would cry a bit. Stop talking to my mom for few days until my anger subsides. And wont bother even having a party next time I achieve something.	I would just see no point in having a party when the person that I want her acknowledgment is not present. I feel the party would be useless.	182	32	38 ,47	RS3
139	CF3	Be quite happy and content	Because I got to spend quality time with a friend	6	1	0	CFam2	Keep on talking	Because we have a good thing going on	1	0	3!	CS2	Buy them coffee and breakfast	Because I am not a morning person either	28	0	70	AF2	Keep on calling them	I would be worried something was going on	128	0	57	AFam1	Call my sister to get my mother to respond	I would be worried	128	12	28	AS3	Annoy them by playing with their phone	To get their attention	0	0	45	RF1	Ignore them for a few days then organise a group event and invite them	To avoid confrontation and to find out what has happened	123204	0	2! ,47 , 76	RFam3	Ignore it and invite them to the next event	To be the better person	224	0	2! ,92	RS1
140	CF3	Hang out and catch up	Because down time with the friend doesn't happen very often	25	0	3! ,7!	CFam1	Be happy	Because I want to know what is going on in their life and make the time to do it .	4	1	0	CS1	Be happy they want to spend time together	Because our lives are busy and 1:1 time doesn't happen very often	2109	1	0	AF2	Stop and cease any further contact.	So that you aren't chasing someone who doesn't want to remain in contact.	114	0	49	AFam3	Deflated and upset.	Because I wanted someone special with me to celebrate my achievement.	106	30	0	AS2	Be upset, maybe have a cry. Message them and ask what they are up to.	Feel rejected.	105	11	6! ,38	RF1	Keep walking.	Avoid confrontation	123	0	15	RFam2	Ask them to call when they have time to talk as you are struggling and need to talk to someone.	Avoid confrontation.	123126	0	84	RS3
141	CF2	i may be a little nervous about actually meeting up but i would be excited to catch up with them	Sounds like we are old friends wanting to catch up, no love lost	4	2,12	3!	CFam1	I would have a good chat with my family member - maybe discuss ways we could try and talk more	Because they are my family and life is busy	96	0	3! ,33	CS1	I would say what i would like to do for the afternoon / maybe have a cuddle on the couch	because he asked me a nice question about what i would like to do for the afternoon	62	0	4! ,76	AF3	My friend probably had just made plans with another friend before speaking with me. She is allowed more than one friend,	I am her friend and we hang out at other times.	109	0	0	AFam2	I would ask them if they are listening and if they had time to talk to me after listening to them.	My time is valuable and i took the time to support them they should be the same. It is mutual respect. If it wasn't a good time, perhaps we could have arranged another time.	126	0	6! , 45	AS2	I would be annoyed with them, i would call them and find out where they are. Find out if we could meet up and do something together. If they were out for the day i would be extremely annoyed as opposed to going for a short walk or something	Time is valuable and i appreciate my partners time. i would hope he communicates with me the way i do with him. I would have spoken to him prior to the weekend to make plans instead of assuming he was free.	13,80,109	26	6! ,25 ,76	RF1	I would keep on walking	It is rude of the person to act that way - friend or no friend.	141	0	15	RFam3	I would find out why they couldn't make it. If it was a reasonable excuse i would try and understand (still be disappointed), but if it was for no reason, I would be extremely hurt.	A special occasion and invite went just to them, it is rude not to turn on when someone depends on you	141	31	6! ,25	RS3
142	CF2	i would be excited and say i carn't wait to catch up	because im excited and missed my friends company	8	2	3!	CFam1	i would be excited to talk to them and fill them in.	because they mean alot and i have missed them	8,29	2	32	CS3	I would cuddle up to them and watch the movie been so very happy	because i know what its like to have a not good relationship and now i have the most amazing man i lap up every minute i can with him	21	1	4! ,19	AF3	I would go and talk to them and say i tried to call and see what they say	because my friend is aloud to spend time with other people and we didnt have plans to do anything it was just my thought that i wanted to action.	109	0	6!	AFam2	I would ask her what she was doing, then explain to her that i was trying to have my vent about life	she might not of realized that i also wanted to vent or she could of been distracted by things at home i.e like kids, with my work i have been taught never to jump to conclusions always ask the questions	110	0	6! , 63	AS2	i would call them and ask why he didn't let me know what he was doing and explain what i had planned on doing	i would express my upset with them for the lack of communication he would not be aware of what i had been planning just as much as he didn't know what i had planned .	109152	11	6! ,26	RF1	I would stop and turn around and catch up to my friend and see if she was ok and if i had done something and explain to h	It was drive me insane not knowing the reason	124	0	6!	RFam3	I would be upset but give them a chance to explain why they didn't let me know earlier.	their could of been a Family emergency or maybe they had a anxiety attack	95	11	6!	RS1
143	CF2	I'd reply and let them know if I was available or suggest another time if I wasn't	I'd be happy they had got in touch and would want to catch up with them again	4	1	7!	CFam2	I'd keep chatting to them and seeking their advice	I'd be happy they were interested and wanted to help me.	68	1	3! ,50	CS2	I'd just hurry them along so we could get going	I wouldn't want to waste any more of the day or quality time with them	139	0	75	AF1	I'd keep saying hello and ask why they were ignoring me	I would be so confused as to why they were not engaging with me, worried I had done something to upset them	56	12,30	45 ,65	AFam1	I'd probably send them a message asking why they didn't pick up when we had arranged a time	I'd be upset that I hadn't spoken to them in a while, and didn't get the chance to catch up as planned	59	11	6!	AS1	I'd ask them to tell me immediately what was going on	I would be extremely worried that they were going to end the relationship or that something really bad had happened.	36	12	6!	RF3	Ask the friend why they felt they had to lie	I would want to understand the reason behind their behaviour and work out if it was something I had done to cause it.	56204	0	65	RFam3	I would accept it and be understanding	I would know that my family member would be there if it was possible, and that something important must have come up	53, 96	0	81	RS3
144	CF2	I would text back confirming whether the suggested date and time was suitable to me. If it wasn't, i'd suggest another time.	Because they suggested a date and time.	41	0	7!	CFam3	I would say hi, give them a hug and thank them for coming.	It is good manners and it feels good to show gratitude towards others.	76	4	1! ,4! ,39	CS1	I would tell them what I would like to do and then I would ask what they would like to do.	They asked me a question about what I wanted to do, so I answered it. It is considerate to consider that they want to do too.	62109	0	76	AF1	I would get closer to them and repeat my greeting. It is likely that they didn't hear me.	It is likely they didn't hear my greeting.	110	0	45	AFam1	I would leave a message explaining that I was calling as planned. I would comment that i hope everything is OK and that I will call later. I would call later to check on them.	It's important to leave a message because they may have forgotten the plan. It's important to call later on, especially if they are elderly, in case there was a serious reason why they didn't answer (unwell).	110	0	26 , 45 , 62	AS3	I would assume that they are hyperfocused on the phone and haven't noticed my advances as a result. I would probably tickle them or give them a gentle shake to get their attention.	To get their attention.	96	0	45	RF3	I would seek more information. I would approach them in a non confrontational manner and say hello. I would ask my friend how they went with the work they had to do in the hope this would prompt an explanation from them about why they were out (maybe the other friend was going through a difficult time and I caught them during a moment where they were sharing a laugh). If I didn't get a response, …	I think it is important to seek more information rather than jump to conclusions. Whilst I would feel rejected and hurt, I also realise that there are other possible explanations for this situation.	124	12	6! , 36 , 45	RFam2	I would point out how rude it is to sigh and to abruptly dismiss someone. I would remind them that I am experiencing a significant amount of stress and that I would appreciate some support. I would probably point out that I have never dismissed them in a moment of need. I would let them know that my feelings were hurt.	I would want them to understand that I was trying to talk to them about important emotional issues and that their abrupt dismissal was hurtful. It is possible that they didn't fully comprehend the important nature of the conversation and didn't realise how hurtful they were being.	96141	25	95	RS2
145	CF2	I would agree to date and time if I could make it.	Because I'm keen to socialise with this friend.	4	0	7!	CFam3	I would continue to talk to them	Because I'm glad to see them	1	28	3!	CS1	Suggest some activities for the afternoon.	Because I like to do things with my partner.	1	0	80	AF3	I would approach my friend and join in, but later I would be filled with anxiety about being left out and complain to my partner.	I have low self-esteem - interpret someone else's behaviour as me not being good enough.	134	12	28 ,48	AFam1	I would complain to my partner. I would also feel sad and perhaps put my phone away so I didn't hear it if it called.	Low self-esteem so I would feel that the person didn't care about me as much as I care about them. I would also have anxiety about the reason they didn't answer and despite knowing it was most likely a mistake I would feel hurt and anxious and therefore avoid the phone to reduce my anxiety.	134, 162	12, 19	28 , 47	AS3	I would sulk until he asked what is wrong. Then I would tell him that I felt hurt. Or I would tell him straight away but struggle to find the desire for intimacy after that point.	Unresponsiveness to my touch makes me feel hurt, like my partner doesn't care about my feelings.	182	25	77 ,88	RF1	I would walk away and never speak to that friend again.	That's extremely unacceptable and rude behaviour for anyone, let alone a friend.	141214	0	15 , 47	RFam2	I would get upset. I might continue talking for a bit but make an excuse to leave conversation and then cry to my partner about it.	I would be really hurt and embarrassed.	0	11,25,39	28 , 38 ,64	RS2
146	CF1	I would go on with my day and probably not think about it much again	Because we both have busy lives and stuff to do and there was nothing upsetting or wrong about the interaction	16,25	0	10 ,11	CFam2	I would feel satisfied and secure in the relationship and hang up and get on with my day.	Because they have met my need to vent at that time and it has been reciprocal.	28,68	43	18	CS3	I would respond to them appropriately as they have just responded to me and continue with some level of phsyical intimacy	because he responded to my body language, I guess and so I would feel ok continuing.	4	0	4! ,74	AF2	I'd probably try one more time in a few days, and then if I got no response I would probably just leave it.	I would feel sad to realise that perhaps the freindship didn't mean as much to ther other person as much as it did to me, but I would also think about how the friendship had fallen bu the wayside already and there was probably some reason for that. I'm ok with being sad, letting it go and moving on.	114	19	45	AFam3	I would mostly feel very concerned as they wouldn't usually miss something like this and I would feel anxious that something was wrong. I might try and call antoher family memebr that can check that they are ok.	Because it would be unlikely the person would do this deliberatly, so my concern is that something has happened outside of their control.	128	12	28 , 62	AS1	I would sit back and ask what is wrong and what to we need to talk about. I would be very open to discussing our relationship and where things are at.	Becuase if something is bothering him then it clearly needs to be addressed, and I would be more upset if it wasn't addressed and became a problem between us. Both of us have the responsbility to communicate problems or issues or things that bother us and it would be more upsetting to not be able to do that.	80	11	6!	RF3	I would get on with my day; however I would remember this event and be a little less open and enthusiatic with this friend. I'd probably try on other occasions to meet up but if it was repeated behaviour then I would allow the friendship to wane over time	Because I can understand if something may happen once or twice to cause plans to change or the friend to choose something else over spending time with me; however if it was a pattern and I was consistently being put off, then I would feel that this friendship was no longer worth investing in. over	45	0	25 , 79	RFam1	I wouldn't do anything- maybe ring back at a later time because something was clearly going on for them at that time that meant they couldn't talk.	Because life isn't perfect and often things happen that are outside out control. I would feel some concern for the family member and want to check that everything is ok. I would feel disappointed, but I'm ok with that.	2128	31	22 , 46	RS2
147	CF3	I would just accept it	As I am a very understanding person and do not project myneeds onto others	49,53,58	0	0	CFam2	It is a human fraility to want to open up to family and close friends about our individual situation	As I am human and have human needs	144	0	0	CS3	As I am a very affectionate person and respond to affection from a partner	It is a desire to be intimate with a partner that i am attracted to	4167	0	74	AF2	As we have not seen each other for quite a while they have probably moved on even if they do not want to make it obvious	As I am a realist and try to understand the nature of life and people	107	0	0	AFam1	People are busy in the 21st century and I do not expect anything from others that they are not able to give	As I am a realist and understand the nature of people to a certain extent	109	0	0	AS1	As I have little faith in human nature having been let down so many times before	I am arealist and try to understand the nature of reality in life	203	0	0	RF1	People can react to me in many ways and I do not take it personally but try to move on	As I am a realist and know that if people do not like me or have a problem with me there is nothing I can do about it and will not lose sleep over it	63	0	92	RFam3	I would accept it and try to enjoyw the event even though that family member is not there	As I can accept there may have been a very good reason that the person could come	98	0	10 ,81	RS2
148	CF2	agree to meeting up at the arranged time	I would be happy to agree to catching up	4	1	9! ,10	CFam3	act normal - I am used to how they are	this is how i always act.	160	0	69	CS2	most likely i would nag him to hurry up but mostly i would be happy to wait	because i understand that he works until late at night so needs to sleep in longer	109	1	75	AF1	If I didnt let them know hi maybe they didnt see me? I wouldnt be too upset unless i did say hi and they ignored me. because i know what it is like to be unaware of my surroundings when I am doing something	because i know what it is like to be unaware of my surroundings when I am doing something	110	0	39	AFam1	I think I would just leave a message saying hey I guess something came up call me back when you can	because I understand how busy lives are and just because we had made plans something could have come up last minute no big deal	110	0	45	AS3	I would say something like hey get off your phone and pay me attention in a playful way	because we all get caught up in our phones and it is easy to be distracted	109	0	45	RF3	I think that would end our friendship that would hurt to much. I would send them a message after explaining how hurt I was and maybe try and find out why	I would need to know why but I wouldnt be able to forgive the dishonesty	124	25	6! ,90	RFam2	I would say how rude that is and tell them they need to consider how their words and actions can hurt people	because i need to let people know when they have upset me	126141	11	65 , 95	RS1
149	CF1	If I felt they didn't speak for very long I would follow up with a message checking if they were ok and that it was nice to see them	I would be feeling a little bit upset that we didn't get to speak for longer, however, concerned because we are friends and they are not usually that distracted/indifferent	45,59	11,17	6! ,8!	CFam2	I would keep talking	Because we are having a personal conversation where both of us are feeling heard	28	0	3!	CS2	I would say, 'yay, can't wait'	I would be super excited that they wanted to do something as my partner is usually difficult to motivate	59	2	8!	AF2	I would just keep waiting for a response. If after a lot of time I had received nothing I may try messaging again a long time later making it look like I wanted to talk about something else	I wouldn't want to pester them as I would feel they are busy, forgot or meeting up isn't a top priority for them	75, 135	0	45 ,59	AFam3	I would keep calling the family member as well as other family members and then if the family member wasn't coming I would remain at the event but probably leave earlier than if the family member had been there	I would be concerned that something had happened to the family member or that they had forgotten	128	17	57	AS1	I would ask about what they needed to talk about	I would be concerned about what was preoccupying them	0	17	6!	RF3	I would approach them casually and say hi, not ignoring the issue but not wanting to be passive aggressive towards them either	I would want to give them the benefit of the doubt, however, I would also want them to know that I saw them out so that they have the opportunity to explain the situation	96204211	0	3!	RFam1	I would communicate that I was upset that they had not kept the time free but I would also ask when we could speak next	I would want to ensure they know that I felt upset and believe it is important to keep commitments but I would also want to be understanding to the fact that things change without your control and life is busy	83109	11	2! ,63	RS3
150	CF3	have fun	because im socializing with a friend	6	0	14	CFam2	Id feel better after talking to my family member	They listened and didnt judge	68	0	0	CS2	be annoyed but try to enjoy the outing	We never did anything so when we did i tried to make the most of it	4,59	26	0	AF1	Keep walking, wondering what I have done. Maybe bring it up at a later date.	Insecurities from the past	56		10 ,82	AFam3	Find them after the event and ask them what happened and why and explain why I am upset about it	It unusual for them to act this way	60	30	6! , 77	AS1	Just sit there while they are talking to me, once done I would go be alone	Partner hated emotional people	0	0	20 ,35 ,70	RF2	id be upset but I would not waste time on it	Its happened too many times for me to worry about it	108203	11	0	RFam1	Id be slightly let down but I would just think they had something come up	Things just happen and has happened to me	49110119	0	0	RS3
151	CF1	This isn't a negative encounter.	There wasn't an issue that elicited an emotional response.	16	0	0	CFam1	This is not a scenario that would elicit a negative emotional response in me. I would have loved the conversation I had, and regularly arrange time to speak to my loved ones when I am able to give them 100% of me, because I feel that is what they deserve.	Because I value my relationships.	1,44,109	0	2!	CS2	It wouldn't even register on my 'get upset about it' radar!	Because he yawned and needed time to get ready? Nothing to get upset about here.	16,62	0	0	AF3	I wouldn't give it much thought at all. I would probably go and say hi to my friend and join them for a drink.	Because I'm not the only person in my friend's life. She didn't answer the call because she probably didn't hear it ringing due to laughing and having a good time.	109, 110	0	39 ,60	AFam3	I would be upset, but I also know that this person finds it difficult to 'unplug' and think of things outside of himself. I wouldn't take it personally, even though it still would upset me.	Reasons above.	109	30	0	AS3	This is fairly normal behaviour and so it wouldnt surprise me. So rather than get upset about it, I would choose to just accept it and get on with things.	Because it is common behaviour, unlikely to change and I would refuse to hold negative emotions about it because it wouldn't help me at all.	9	0	81	RF2	I would get on with life. We are all busy people and have limited time resources so I would understand that it wasn't about me personally and this person was just being honest.	Because I am busy too and understand their reasons. Even though I would behave differently if the table was turned (ie: I would probably be less 'honest' to preserve feelings), I would still empathise with their reasons.	2,49,109	0	10	RFam2	I would ask them if everything was ok because this wouldn't be a normal response from them	Because I know this person loves me and would never deliberately redirect the conversation in that way.	30,60	0	6!	RS1
152	CF1	I would go on my way.	It is a neutral situation with no response needed.	9	0	10	CFam2	I would carry on telling them about my day.	My family member has shown interest.	68	0	3!	CS3	Be receptive and happy.	I would be getting attention and affection.	62	1	70	AF3	Do my own thing and not contact them again,	They have shown not to want to meet and, on top of that, lied about feeling that way.	114, 136	0	49	AFam3	Give my family member a bit more time to arrive and leave if they do not.	It would give them a chance to redeem themselves.	95	0	15 , 46	AS2	I would make alternative plans for myself.	There would be no point including my partner as they have made plans that do not involve me.	182	0	67	RF2	I would respect their choice, courteously end the call and not make any future contact.	I do not want to pursue a relationship with someone who is not on the same page.	108208	0	49 ,64	RFam1	Tell them to call me back when it suits their schedule.	I would expect us to talk about it when they returned my call.	0	0	2!	RS1
153	CF3	I would have a good time and feel relaxed afterwards	I enjoy hanging out with my friend	6	9	14	CFam3	I may be a little upset that I had to look for them.	I am uncomfortable around other people and they are like my anchor	59147	30	0	CS2	I would wait for them to get ready.	They work hard and deserve to sleep in on the weekend	109	0	46	AF1	I would pat them on the shoulder. Chances are they were caught up in what they were doing and didn't hear me.	My friend would not ignore me like that.	96110	0	45	AFam1	I would be concerned for their welfare	It would be out of character	60, 128	0	0	AS1	I would be concerned about what was wrong.	My partner and I have a good relationship and for them to respond in this way would indicate that there was something very wrong.	36	17	0	RF2	Accept it and wait for them to contact me	I wouldn't want to be rejected again	53105	0	46	RFam2	I would be reluctant to contact them again	I don't take rejection well and find it easier to cut them off rather than risking rejection again	105133	0	47	RS3
154	CF2	I would be excited and looking forward to catching up with an old friend	Because human interaction and quality friendship make us glow :-)	1,61	2	0	CFam2	I would feel grateful and supported and valued. I would feel loved.	It seems time is a mythical unicorn these days and for someone to take the time to truly listen to you about what is happening is rare and beautiful.	61,68	20, 21	0	CS2	I would feel bad for waking him up to be honest but excited to have time together and start the weekend activities	I would fee bad because he may have had a big week and needed the rest but at the same time it would be great to do things together. No point being angry or anything else because someone is sleeping	4,16,109	2	0	AF3	Say hi to the friends and may tag along with their activities - depending on what they are and if I am interested	I dont see another way to react.	0	0	39 ,60	AFam3	attempt to contact the family member, maybe call another member to see if they know where they are and await their arrival or some response	It could be a traffic jam, broken down vehicle etc. there is not point getting flustered over something that could be out of everyones control	110	0	28 , 45	AS3	Enquire about the importance of whats happening on the phone ask if he could spend some time with me	It could be an important issue he is attending to - without the full story I dont think over reacting helps any situation	98	0	6! ,84	RF1	Let it go and continue with my day, possibly query the friend later	I would not make a public scene over someones choice or behaviour nor would I allow someones eye rolling bother me.	123199	0	6! ,10	RFam1	no problem, ask them to call when they can	If they can not talk I cant force them and if they dont have time its understandable. I have reached out and now the ball is in their court - so to speak	46,49	0	2!	RS1
155	CF2	I would text back and lock in a time and place	i would be excited to see them again and happy that they wanted to catch up with me too	11	1,2	7!	CFam1	I would be happy to have a phone catch up with my family member, especially if it had been a while	Because i am close with my family member and i like to catch up with them	1,29	1	3!	CS1	i would be happy that my partner is initiating plans and was pleased to see me	It would make me feel good for my partner to respond in this way	1	1	0	AF3	I might mention that i had tried to call them but even though i might feel rejected in this scenario i would try not to jump to conclusions and think that they did not see the call	Not the time to bring it up if it was an ongoing issue. If it was a rare occurrence would imagine they did not know i called or were busy	96, 105	0	45 ,26	AFam2	I would tell them that i was upset that they were not really listening and ask if maybe we should talk another time. Depending on how annoyed i was i might point out that i had listened to them	It is best to be upfront about upsets so as to deal with it and move on	80	26	102	AS2	I would find it strange that they didnt tell me where they were going. I would probably call them	I would be a little concerned that something negative had happened	36193	17	6!	RF1	i would ask if they are ok and if there is something wrong. If they were unsure why i was asking i would tell them that they rolled their eyes at me.	Best to be upfront and clear it up promptly rather than worry about it after and feel unable to bring it up at a later time	80	0	6!	RFam3	It would be unlike them not to do what they said they would do. I would be concerned and check in with them about why and if they are ok	I feel secure in this relationship and thus wouldn't read into it as much	29,60,128	17	6!	RS3
156	CF1	We were both there for a particular purpose. We both have things that we wanted to do.	I cannot control whether someone continues a conversation with me, or follows me. For all I know, getting the shopping done is as important to them as it is to me. Regardless of what happens, all I can control is how I respond to things like this.	62,63	0	0	CFam2	I would continue sharing things with the family member.	Because that is what is happening.	62	0	32	CS3	Is there a way to repond to this? They are continuing with something that I have initiated. They put their phone down to focus on me.	I can't control what people do. All I can do is control how I respond.	26,63	0	0	AF3	It was a spur of the moment suggestion, and as such, I cannot expect others to sit around waiting for me to decide if I want to do something with them. We all have our own lives, and things that we like to do, other friends, etc.	Because I have no controld over who people see, what they do, or who they associate with. All I can do is control how I respond to these situations.	109	0	0	AFam3	I have no idea what caused the person to be delayed/not respond to the SMS.	I cannot control what other people do, or make events matter to them as much as they do to me. All I can do is control the way that I respond to these events.	79	0	0	AS2	I would talk to them, and let them know that I had something planned. Though let the know that I wasn't upset about them doing something else, as I may not have let them know something was being planned in this example.	Because I cannot control what people do or say. All I can control is how I respond to the things that happen	63109	0	82	RF2	We all have our own lives, and I don't know what is going on in that person's life that only allows them time for their "close friends". I would let them know that it would still be good to catch up some other time.	I can't control what other people do, or who they spend their time with. All I can do is control how I respond	63109	0	45	RFam1	I would let them know that that is ok. To do whatever it is that they need to do, and to give me a call back when they have the time.	I don't know what is going on in their life. Nor can I control the distractions or priorities that come up. All I can do is control how I respond	49,63	0	2! ,70 ,81	RS1
157	CF2	Id either accept or reject depending on if I was busy.	It seems mutual we want to catch up	64	0	7!	CFam2	Id let them know how much I appreciate their attentiveness to my issues	I am venting and they are listening, thats what I wanted..	68	0	31	CS2	I would wait for them to get ready	I have to wait for them to get ready before we can go	62	0	46	AF1	I would physically get their attention	I don't believe any of my friends would act this way, and it is most probably because they are self absorbed in their behaviour	110	0	45	AFam3	I would keep trying to contact them.	I would believe something serious has happened, and if not I would want to know why they aren't there nor answering calls.	101	0	57	AS3	I would most likely cease my behaviour but not necessarily annoyed	They are doing something that is currently occupying them, if it was that important I would verbally speak.	109	0	22	RF3	Id walk up to them and confront them as to why they lied.	If someone can blatantly lie to you without a solid reason, It would make me question future interactions with them	136	0	58 , 65	RFam1	Id accept they can't talk.	Plans can change	49	0	81	RS1
158	CF3	I would express my happiness and thank him/her for spending some time with me.	Because by putting me on his/her schedule means he/she is a good friend.	29	1	1! ,17	CFam2	I would cry knowing that there is someone who still care about me. Because I could feel their warmth.	Because I could feel their warmth.	30	0	38	CS3	I would say "I love you" to her.	Because I feel lucky to have her on my side.	29	0	17	AF1	I would tap her/his shoulder to make sure that she didn't ignore me, and she was just focusing on the product she wanted to buy.	To make sure that she/he didn't ignore me.	115	0	6! ,45	AFam3	I would ask them what happened, the following day.	They may not do it on purpose. Who knows they got an accident or something urgent to resolve.	96	0	6!	AS1	I would clarify the situation by asking her what she wanted to talk about.	I often slow down my emotional reaction until I fully know what is happening.	98	0	6!	RF2	I would stop contacting him/her, because I can always have other friends who would appreciate me more.	If i were not regarded as a close friend, why would I think he/is important? I should focus on more good friends than a bad one.	108114	0	49	RFam1	I would ask her/him the reason and ask to reschedule.	Because there must be a good reason why they cannot talk on the phone right now, and I need to know if the reason is genuine.	98	0	2! ,6!	RS2
159	CF1	I would walk away smiling,	Because it's nice to see a friend, even in the soup aisle!	1	0	10 ,17	CFam3	I would give them a big hug, thank them for coming, make sure they have people to talk to if they don't know the crowd etc.	Because I love them and they've made the effort to come.	5,30	0	1! ,4! ,71	CS1	Ask what they would like to do together, too.	Because that's a pretty lovely way to be greeted at the end of a day!	1	0	75	AF3	Say hello if they see you, otherwise keep going about my day, do something nice.	Because there's nothing to be worried about - my friend is busy, having a nice time, and that's good.	110	0	22 ,45	AFam1	I would send a text! But if still no response, I'd get on with my day, and try again another time.	Because my family never answers phones (seriously!) But also because it means they are busy, it has nothing to do with me.	110, 160	0	45	AS3	I think I'd go and read a book in bed	Because you can't fight the phone...	205	0	20	RF2	I would feel a little hurt, to be honest, but I would send a text saying that's fine, I understand, life is busy etc.	Because it's true - and life is busy with family, friends and work. Sometimes we simply don't have enough time to spend time with people outside our family and closest friends.	2	25	68	RFam2	I would probably say something like 'it's obviously not a good time to talk' and hang up and go for a walk. I'd be a little bit cranky for a while, though!	Because families do this! You can let it all hang out, no filters, and it's better not to be too hurt, although it is at the time. You don't know who else they have been listening to 5 minutes earlier...	81, 110	32	64	RS2
160	CF1	Talk to them briefly and then go on with my shopping as well	Because I went to the store to buy groceries just like they did	62	0	3! ,10	CFam1	Talk to them about what is going on in their life and mine	Because that is what we set aside time to do	0	0	32	CS1	Tell him what I wanted to do that afternoon	Because he asked me how I would like to spend the afternoon	62	0	76	AF2	Forget it and wait for them to respond however long that takes	Because I understand life is busy and people get caught up with other things	109	0	46	AFam3	Contact them to see if everything is okay	If they said they would attend and didn't, I would be worried about them	128	0	62	AS3	Stop and let them go on with what is on their phone	They are obviously busy and they will give me attention when they aren't	109	0	22	RF3	Talk to my partner about it	Because that's what I do when I am upset	0	11	28	RFam2	I would make a note not to vent to that person again in future	Because they don't have the empathy or patience	125	0	13	RS2
161	CF1	Nothing.	We were both shopping not sharing company. So we shopped	52	0	22	CFam3	Get the award.	This was an award ceremony.	0	0	10	CS2	Go out with my partner and have fun	Having fun is better than not having fun.	6	0	19	AF2	Obviously my friend needs some space.	It is the most rational response.	137	0	0	AFam2	I'd clarify the situation. Perhaps there is something they need to attend to.	It makes sense to understand the situation.	150	0	6!	AS1	Find out what happened.	It is important to understand a situation so a rational response can be planned	80	0	6!	RF3	Nothing. The friend was busy. Fair enough.	It is reasonable.	2,49	0	22	RFam1	Be happy. I just got one hour of my life back.	It makes sense to make the best of a situation.	15	1	20	RS3
162	CF1	I would be calm.	I got a chance to chat with a friend.	62	18	0	CFam1	I think that I would be happy.	The person was accepting of me.	68	1	0	CS3	I would follow through with my seduction.	Because it would feel good.	6	0	74	AF2	I wouldn't know what to do.	The other person might be busy or completely rejecting.	138	0	43	AFam3	Panic	I would assume something bad had happened to prevent them from attending.	101	7	38	AS2	Fume	Because my partner did not have enough courtesy to let me know that they were going out.	141	0	88	RF3	I would stew over it.	I would feel that there was something wrong with me, but that the friend wasn't a real friend.	56214	0	29	RFam2	I would despair.	Because I would not be willing to approach another family member in case they reacted the same way.	0	42	68	RS1
163	CF1	Fine	Part of life	9,16	0	0	CFam3	Thank them for coming	I would act positively towards them	0	0	1! ,17	CS2	Fine, I will just be paitient	I treasure our relationship	29	0	46	AF3	Won't go out together again	She might be happier without me, I have other friend.	107	0	47	AFam2	Ask are they busy, may be we can talk another time	no point wasting time	139	0	6! , 100	AS3	tell him that I am upset	better to express it clearly than swallow it.	80	11	77	RF2	It's ok	I am busy too.	2	0	0	RFam1	ask if they need any help	we are family	62	0	6!	RS1
164	CF2	i would be excited that hey are keen to catch up and we have worked out a date and time so quickly	because i enjoy seeing them	6	2	0	CFam2	i would enjoy the converstation	because we are both listening to each other	68	0	14	CS2	id say 'come on! up and at it! It's going to be super fun!. then i would let them get ready.	to be positive and cherry and start the fun weekend happy, i'm sure their just tired and will be excited once they are up.	109187	0	46 ,75	AF1	i would go up to them and put my head or hand between them and the soup and say 'Hello!"	because they are probably just ' a million miles away' in thought and hadn't noticed me.	110	0	45	AFam1	i would think 'oh well, we'll talk later, they must be busy', because it happens all the time in my family and i know they care and love me, they are just busy.	because it happens all the time in my family and i know they care and love me, they are just busy.	96	0	45	AS1	i would sit down, and say 'what about?'	because it seems that something serious is happening in my partners life	36	0	6!	RF3	I would go up and say Hi, and joke about them being out anyway.	I would be comfortable with my friends decision to be out without me. There could be a million reasons why they are out now. none of them that have anything to do with our friendship.	96	0	39 , 27	RFam3	I would text them back saying its fine, although they are missing out, its heaps of fun and I miss them being here and hope they are OK	because i know they love and care for me and are not being malicious toward me.	30	0	6! ,81	RS3
165	CF2	I would check my availability as I do hav kids and go from there	Because I chose to follow through and treat you there as I wish to be treated	64	0	7!	CFam3	I would express my appreciation and hug them for prioritising this event	Because they followed through with what they said they would	38	0	4! ,16	CS3	As this is mirroring my current situation, I would be absolutely smitten and I would voice this gratitude immediately - and hug him tight	Cuz I love him and I want him to know how much it meant to me that he do what he did	30188	0	1! ,4!	AF3	I would approach them and maybe throw in a joke to ease any tension.. but I would definitely confront the issue	Despite feeling hurt, there are many reasons that this situation could be the way it is... and I wouldn’t want to make assumptions without doing my homework first	138, 115	25	6! ,27 ,58	AFam2	I would probably not repeat myself - instead I would just sum it up with how life tests us can take its toll	I wouldn’t want to confront anything negative over the phone... it’s too impersonal and not worth the conflict	123	0	79	AS1	I would sit with him and tell him to whom, provided that I had my comforts (food, glass water, a smoke, etc). I would want to make sure I am in a comfortable place so that I could sit and actively listen to him	I would want to make sure I am in a comfortable place so that I could sit and actively listen to him	126	0	35 ,82	RF1	I would just disregard it mostly - if someone else wants to act to good to talk to me, then I am happy to not talk to them	I would not take it as my problem - when they wouldn’t show decency - not me	108125	0	92	RFam1	I wouldn’t react	I hate talking on the phone anyway	18	0	22	RS2
166	CF2	Check my schedule to see if I am available.	I would like to make an effort towards my friendship.	4	0	7!	CFam2	Continue talking, but still aware that they will not make me feel any better.	Communication between myself and this family member is not our strong point.	86152	0	3!	CS3	Put my arm around her then kiss her.	I love her and I know that she likes romantic attention.	30	0	4!	AF3	Pretend I did not see the friend and go about my business.	To avoid a possibly complicating a situation more than I need to.	129	0	47	AFam1	Call back later.	They are most likely busy	110	0	45	AS2	Text her a message to see if everything is OK. Then wait until she comes home and talk about it.	Because I would feel very insecure and as if something is wrong in our relationship.	36197	0	6! ,46	RF1	Ask them immediately what their problem is.	I try to be a good friend and don't feel that I deserve that response without justification.	143	0	6! , 95	RFam3	Continue with the occasion, and call them back later.	There is nothing I can do to change the situation so I choose to not let this interfere with enjoying the occasion.	63	0	10 ,45	RS1
167	CF2	I’d check if the date and time suited and say yes!	Because I would be excited to see them.	0	2	7! ,9!	CFam1	We would catch up happily.	Because we made time for each other and were understanding of life’s business.	25,28	0	3!	CS1	We would talk about what we wanted to do that afternoon.	Because it means that he wants to spend time with me.	189	0	76	AF1	I’d go up and tap them on the shoulder and say hey.	Because they just wouldn’t have seen me.	110	0	45	AFam3	I’d call.	Because they would definitely be there and just hadn’t received the text.	96	0	45	AS2	I’d call him and find out what he was doing then explain what my expectations were and how I’m feeling.	Because he wouldn’t know that those were my expectations and I would be upset. He probably forgot to tell me or I forgot he had something on.	98109	11	6! ,26	RF3	I’d probably go up and ask them how they ended up going with their work.	Because they would probably have already had this organised and finished their work. Or maybe they just didn’t feel like hanging out with me.	96	0	6!	RFam2	I’d be frustrated and short with them and then hang up.	Because it’s a common occurrence with this family member that they need to mature out of so I need to learn to be patient with it.	160	27	64	RS3
168	CF2	I'd review my calendar and agree to meet / suggest an alternative time	It's an opportunity to get back in touch with an old friend	4	0	7!	CFam3	I think I would be really happy in this situation, seeing a loved one at an event that is important to me.	I care for them, and feel special that they attended.	13,30	1	0	CS1	I'd ask my partner what he'd like to do, make some suggestions	I'd be really happy that my partner actively wanted to spend time together	189	1	76 ,80	AF1	I would say 'hi' again, a little louder, and come in a bit closer.	Perhaps they didn't hear / notice me (they seem to be looking for something specific)	110	0	45	AFam1	Wait a little while, try call again in case it was accidentally missed. Then send a text asking if all was okay and arranging another time.	I imagine something unexpected came up and he might be busy.	110	0	45	AS3	I'd ask what was distracting them	It may be that there's something on their mind, or they might just not realise we are intentionally spending that time together.	96	0	6!	RF3	I'd probably avoid the friend for a short while, before confronting them later on in private	I'd feel embarrassed and confused	0	22,39	47 ,58	RFam2	I might change the conversation and then lead to wrapping it up	I'd probably feel a somewhat rejected, I'm not sure if I'd perhaps be upset for bringing the issue up or for not being listened to.	105	11	64	RS2
169	CF1	I'd just feel happy	That seems like a normal interaction	9	1	0	CFam3	Just feel happy and talk to them	I would be relieved they have turned up to the right place!	0	1,13	3!	CS1	Just feel happy and be grateful	Seems like everything is going well	1	1,10	0	AF2	I wouldn't write again. I would figure they probably were just too busy with their family to catch up. I wouldn't feel great but recognise that this is how people are	There wouldn't be much point in getting too upset. They're not a close friend. Also something might be happening in their life... so they may still contact me	96, 135	0	49	AFam1	Go back to whatever I was doing, hope they might call, try to calm down.	I would probably feel angry because this person is hopeless about arrangements, after a while you realise they are unreliable and its frustrating. As soon as they called back, I would actually be ok. Bygones...	125	32	46	AS2	Call them to find out where they are	So I can explain how much I was looking forward to spending time with them, to see when they are coming back, what can be salvaged	0	0	6! ,26	RF3	I would be embarrassed and would try to leave before they saw me. I would probably be a little stand-off ish in future. I would probably confide in a different person that this had happened to me	Ummmm I don't know. I guess I wouldn't want to confront them because that would be unpleasant. I would be stand off-ish because I felt hurt. I would tell someone else because it would make me feel better.	123126	25,39	28 ,47	RFam2	I would probably ring a different family member	So I could vent the situation as planned	0	0	28	RS3
170	CF3	Yes I will go and try to have a quality time with my friend. Eating or drinking and talking about our lives.	Life is busy and we all need to wind down a little on and off, Seeing people and socialising is a very normal and human behaviour and we don't necessarily have to create a reason for that.	25,65	0	3! ,7! ,19	CFam3	I will welcome them and thanked them for coming over.	I truly appreciate my family member's participation at this event.	21	0	1! ,39	CS3	I will appreciate this gesture of my partner and say something nice.	I like to express how I feel particularly appreciating someone's kind and thoughtful gesture	21,80	0	8!	AF1	I would walk past and continue shopping, leaving them to their thoughts.	They might have not heard me, or they might be lost in their thoughts.	110	0	10	AFam2	I will ask them if they are busy and want to talk another time. if so I will conclude by saying they better attend to their chores, say my good bye and terminate the call.	If they are busy and least interested in listening my side of story it is pointless to insist them and keep repeating myself.	122, 139	0	6! , 70	AS1	I will sit down and inquire about it.	I would definitely would like to know what is happening. why they want to talk, and what about they want to talk.	0	0	6!	RF2	I will contact them again and ask If they are doing alright, and give it a second chance. If they still don't want contact I will leave them alone.	After all we were friends and people experience range of things as we grow older, these experiences affect us in many ways.	95109	0	36 , 45	RFam1	I will ring back a bit later and remind them about their commitment. I only respond this way to close family or very dear friend.	If I keep my promise I except from a close family member to respect that.	29,83	0	101	RS2
171	CF3	Happy - it’s nice to spend time with friends	As above	1	1	0	CFam1	Be happy	It’s nice to catch up with family and we did so in a way that respected our busy schedules	1,25	1	0	CS3	Go in for a kiss!	My partner has responded to me and given me attention	30	0	4!	AF1	Ask my friend about what happened	To understand what was going on for them	115	0	6!	AFam3	I’d be worried about my family member and would try to contact them or other family members	This family member is reliable and trustworthy	55, 128	0	62	AS2	I’d be disappointed and either sulk or contact my partner about where they were and making plans	Disappointment at the plan not working out but looking for another opportunity to do something nice together	106	0	6! ,76 ,88	RF2	I’d feel disappointed and rejected	Because the person has said they’re not interested in a friendship	105106114	0	0	RFam2	Given I’m feeling stressed, I may feel hurt and upset, and like nobody cares	Because I’m stressed, upset and not being rational. I have sought out support and not received it	114	11,25	0	RS1
172	CF1	After talking to them, I would go about my business.	We were both there for a reason. While it was nice to meet them in store, we both had an agenda in the shop. It makes sense to keep the encounter brief and go about our original business.	1,52	0	10 ,21	CFam2	Keep talking.	Because they are engaging with my vent and I appreciate them listening to me.	21,68	0	3!	CS2	Wait for them to get ready.	Because this is an non issue. My partner did not know about my plans for the weekend prior to the start of said weekend. It would be irrational for me to get upset over something they had no idea about. They were not resistant to the ideas put forward, which is actually pretty understanding, given the short notice.	46, 109	0	46	AF3	Probably avoid them.	To avoid making my friend feel awkward. As much as I would like to hangout with them, they are entitled to have and hangout with friends of their own. Besides, I only wanted to hangout with them as an afterthought. I cannot hold their plans against them.	104, 109	0	47	AFam3	I would start to get worried that something had happened to them, but would be unable to avoid the idea that they may not come because of something that was a greater priority to them.	Firstly, because they are my family and it is natural to be concerned about their absence. Secondly, because I have felt second place to other priorities in my family in the past.	128, 135	0	0	AS3	Probably give up.	If they are not in the mood why pursue it?	182	0	22	RF2	Probably not reply but imagine really clever responses.	Because I would be feeling embarrassed and would not want to extend the torture further. I would also be feeling hurt, hence the imagined scenarios.	126	25,39	49	RFam1	Be a bit annoyed, but arrange another time to chat.	Because there might have been something important or time sensitive that came up on their end and required immediate attention.	110	26	2!	RS1
173	CF3	I'd send a text message to say I had a great time and thanks for an awesome afternoon and that it was great to catch up.	Cause it would reflect my feelings and thoughts in this situation	66	0	1! ,8!	CFam1	I'd be happy. I probably would think to myself that was a great conversation and I'm so glad we had that catch up.	It would reflect how I felt	1	1	0	CS1	I'd be happy and start suggesting idea of what we could do	I'd be happy that we were spending some quality time together	4	1	80	AF1	I would stop and try to get my friends attention, probably by waving my hand near his face	To get his attention as I doubt he saw me, he was probably thinking about something else and didn't see me	110	0	45	AFam2	I probably would just give them a quick summary of what I said, I wouldn't go into much detail, and would then wrap up the conversation and say goodbye	I wouldn't want to make a big deal about it, I know with the person I picked (my Mum), it wouldn't be personal she would just be distracted.	110	0	64	AS2	I'd ring him to ask where he is. And I'd let him know that I wanted to spend the day together.	Because I'd hope that he would come back and we could still spend the day together	4	0	6! ,63	RF2	I would probably ignore the text, so just wouldn't respond	I'd feel rejected and sad, and confused as I thought we had had a lot of fun catching up	105	19,22	49 ,92	RFam3	I'd probably just text them to say 'no worries' but I'd be disappointed. I'd internalise my feelings.	It's pretty standard for me to react this way with people	9	31	68	RS3
174	CF1	Walk away.	Because i'm focused on the task at hand.	52	0	15	CFam1	Happy.	What was planned, actually happened.	38	1	0	CS1	Happy.	It's a plesant interaction.	1	1	0	AF2	I'd back off.	I've wasted enough time.	139	0	49	AFam3	Keep my distance from them for the moment.	To protect myself from furthur hurt.	169	0	47	AS2	Go and do something on my own.	Don't want to waste time on those who are not interested.	139182	0	20	RF3	Not speak to them for a while.	Time for me to regroup after the disappointment.	106196	0	47	RFam2	Tell them off for not giving me a little time.	Because I'm stressed and need someone to hear me out.	62	0	95 , 99	RS3
175	CF1	i would contact them again for a proper catch up	because it reminds me of missing them	8	0	2!	CFam1	i would feel elated	because they were also missing me which makes me feel validated	28	33, 47	0	CS2	Be upset that that they were not more enthusiastic	Feeling like they are uninterested in me or not wanting to spend quality time together	182	30	0	AF2	I would leave it and not try again	They may not want to be friends anymore, or if they are just busy they will contact me eventually	138	0	49	AFam2	I would tell them to listen to me jokingly	Because i know it is their personality and not intentionally to hurt me	96	0	27 , 96	AS1	I would be immediately distressed and anxious	They are never serious and i would begin to imagine the worst	36	12	0	RF3	I would be really upset and confront them	There may be an explanation, but they need to know it hurt me and i expect better from my friends	59	11,25	58	RFam3	I would be upset and temporarily disappointed	They should be there knowing the event meant a lot to me	207	11,31	0	RS3
176	CF1	I'de feel happy, and maybe a bit sad we didn't get to hang out, so I might send her a text and ask if she is free for a coffee soon.	Usually we would shop together if this happened, its unlikely we would go our seperate ways so quickly unless we were insanely busy.	4,45	1,19	2!	CFam3	I would be smiling lots and give her a big hug and maybe hook my arm around hers and enjoy talking with her and her company. Also I would look for a seat for her.	Becasue I love her and I am happy she is here on my special day. And she is getting a bit old so she would need a seat.	30	1	4! ,14 ,70	CS1	I would give him a hug and maybe lean or sit on him and ask him if he had any ideas. And I would maybe offer some of our favourites.	Becasue I am happy and content	1	1	4! ,76 ,85	AF2	I'de feel a little rejected but then I would just text a different friend to catch up. If I feel rejected by one friend I just hang out with others. If I was worried I'd text or call a mutual friend and ask if they know if that person is ok.	Becasue there is no point in getting upset with someone when you don't know why they behaved the way they did. And they aren't in front of me so I can't ask them.	105, 128	0	28	AFam1	I'de think they either forgot, or somethign bad happened to them. I'de probably try again in half an hour, and then an hour. If I didn't get through I'de call another family member to see if they knew what was up	Becasue I know my grandma wouldn't do something to intentionally upset me, so I would call again becasue we like talking to eachother and she would be dissapointed to miss out on a chat. But sometimes bad things happen.	96	0	28 , 57	AS3	I would say "Do you want to have sex? Becasue I don't know if there is an app, yet, for that." and I would gently pry the phone out of his hands, and say tea or sex?	Becasue he rarely doesn't want sex... but sometimes he gets fixated by memes. And I love him and I know he loves me too, but he can say no if he isn't feeling like it, I'de just like a clear no so I don't feel like he is ignoring me. Also we always make dumb jokes, and that is a pretty good joke.	30109	0	45	RF3	I would text her and be like "I see you" and then do a winky emoji. and then I'de see her reaction. If she looked happy I would go up and give her a big hug and (genuin) smile say something to gently tease her like "I didn't know you lived in this cafe" so she knows I'm a bit hurt but that I still love her	Becasue she probably has a good reason for doing what she did, and we have had much bigger problems in life and friendship. I still want her to know I'm hurt, but our friendship isn't very good with open negative feelings	30, 98, 159	25	25 ,27 ,45	RFam2	I'de be surprised and hurt. I would say, "oh, ok" and I would try to find out if she had a bad day or was feeling low, to explain her abruptness.	Becasue she is the only member of my family I feel comfortable being myself with and I don't want to loose that on a misunderstanding. Also she is still grieving my grandpa's death and so sometimes she can find things hard and just need some time to herself.	44137	6,25	6!	RS2
[truncated: 1,505 more columns]

## Sheet: ACTION CATEGORIES P2
Over-react		CONTROL FAMILY (36) I would probably over react and think I did something wrong, that it was my fault	37	Express Negative Affect	EXPRESS NEGATIVE AFFECT	4
Express negative affect (e.g. cry)		CONTROL FAMILY (36) I would panic, over think and cry (158) I would cry knowing that there is someone who still care about me. AMBIGUOUS FAMILY (162) Panic AMBIGUOUS ROMANTIC (9) probably cry and be upset (133) I would text them any angry text or wait for them to get home (140) Be upset, maybe have a cry. Message them and ask what they are up to. REJECTION FRIEND (36) I would say that it is ok to…	38
Non-verbally express confusion		REJECTION FRIEND (20) I would approach her and show being puzzled about seeing her out and about	98
Express concern for the other		AMBIGUOUS FAMILY (72) Leave a message and let them know that I called, I hope your okay but we were going to talk. Call me back when you can (105) I would leave a message on there phone saying "hi, oh I am sorry we missed each other, I was so looking forward to talking to you. I understand how time can get away from us all though, but i hope you are going ok?	72	Seek Reassurance for Worry
Seek reassurance about worry		AMBIGUOUS FAMILY (3) I'd be worried, it wouldn't be like them to do that. Or they must have a good reason. I'd just want to make sure they're ok. (7) I would call them as my main concern is that something is wrong or something has happened. If I couldnt get through or it went to voice mail, I would leave a message saying I just wanted to check they were OK. Then id wait for the night to happen to…	62
Repeatedly attempt to contact		AMBIGUOUS FRIEND (139) Keep on calling them AMBIGUOUS FAMILY (6) I would continue to attempt to contact him and look for him. (112) I would worry and keep trying to contact them (123) I would try to assume they forgot or were busy or couldn't get to the phone etc and try again. If they never picked up I'd send them a message asking what's up. If they still didn't respond after a while I'd try to …	57
Confront other and percieved issue		AMBIGUOUS FRIEND (143) I'd keep saying hello and ask why they were ignoring me REJECTION FRIEND (12) I would confront my friend (14) I would ask them why they had told me they were to busy to come out (34) I would ignore my friend at the time and make them aware I am not happy. Then later when I am ready to talk I would calmy confront them and question why they didn't tell me the truth. (42) I wo…	58	Confrontation	FIGHTING	2
Argue with other person		REJECTION FAMILY (127) I would probably get very upset and start arguing with the family member REJECTION ROMANTIC (130) I would be mad and it would start an argument (99) I would have an argument with my partner and I think I would be so upset that I would end up speaking irrationally and letting all my emotions take over	99
Accuse other of problematic behaviour		CONTROL ROMANTIC (138) I would be irritated and say, so you dont know me enough to plan things for us, or does it have to be me all the time? AMBIGUOUS FRIEND (69) Say hi to them and confront them why they didn't ask if I am available AMBIGUOUS FAMILY (16) be quite heated in talking further. Asking them why they are not listening, and then hang up (34) Ask them what they were doing and why they w…	65
Retaliate to percieved negative actions		AMBIGUOUS FRIEND (68) Because that person could have at least answered the phone and informed me of his or hers prior engagement rather than ignoring my phone call which I can only respond to by ignoring them as well AMBIGUOUS ROMANTIC (8) I would go out and ensure that I was not home when they arrived home. To show that I am independent of their behaviour REJECTION ROMANTIC (88) Say something hu…	51
Make passive aggressive comment		CONTROL ROMANTIC (138) I would be irritated and say, so you dont know me enough to plan things for us, or does it have to be me all the time? AMBIGUOUS FRIEND (127) I would probably message them and ask if they had a good time and say that I had tried to orgagnise a catch up. Because I would be a little hurt (70) Leave a message saying 'called as we'd arranged, you're obviously busy. Talk later. …	55	Make Negative Comments
Make a comment based on negative perception		AMBIGUOUS FAMILY (70) Leave a message saying 'called as we'd arranged, you're obviously busy. Talk later. (155) I would tell them that i was upset that they were not really listening and ask if maybe we should talk another time. Depending on how annoyed i was i might point out that i had listened to them AMBIGUOUS ROMANTIC (47) I would say something such as "whats wrong with you, aren't I better …	95
Avoid Responding/Sharing		CONTROL FAMILY (105) i would say to them that i am doing fine and that i just wanted to talk to them, but that they are not to worry about me at all. (138) I would just stop sharing or feel a bit frustrated and react to my sister and feel let down by the person. (160) I would make a note not to vent to that person again in future	13	Direct avoidance	AVOID	3
Avoid Situation (e.g. interaction, conflict)		(22) Would not go to the party in the first place (53) Leave (107) The quicker I can get out of there, the better (174) Walk away. AMBIGUOUS FRIEND (4) I would sms again saying something has come up could we change the plan. it gives a reasonable excuse to contact a person without seeming like a stalker and a second opportunity for them to respond (11) Pretend did not see them. (19) Just keep wal…	15
Avoid Person		AMBIGUOUS FRIEND (13) I would avoid them. (68) Most likely stop answering calls from that person and stop meeting up with them for sometime (75) Ignore them, feel rejected (80) I'd just walk away and continue shopping. (129) I would hope they didn't see me and walk away upset. (132) text them back again then ignor any further contact if they try or if they dont. (137) i would go back home. becaus…	47
Avoid raising an issue despite reporting negative affect		AMBIGUOUS FRIEND (133) Probably suffer silently and not say anything AMBIGUOUS FAMILY (27) I would wait until they called me and then I would wait for their excuse. I would keep how I was feeling to myself, as it wouldnt change things with them anyway.	56
End relationship		AMBIGUOUS ROMANTIC (79) Ask them what is more possibly important than me, probably break up with them. REJECTION FRIEND (8) I would dismiss the person as a friend and never ask them to go out again (25) Cut them off (56) Leave it at that and move on. Because the clearly don't want to continue a friendship (68) I wiĺl say thanks for being honest, Goodbye. Because, that person might have had a bad …	90
Stop contacting the person		AMBIGUOUS FRIEND (49) Stop the texting and calling (73) I wouldn't call them or text (89) I would not bother to contact them again. (120) I would be upset but I wouldn't attempt to contact them again (140) Stop and cease any further contact. (152) Do my own thing and not contact them again (169) I wouldn't write again. I would figure they probably were just too busy with their family to catch up.…	49
Keep walking/walk away		REJECTION FRIEND (88) Leave the shop minus the soup (118) Keep walking and let them explain later if they want to, would text eventually however after a long period of time (119) walk away (125) I would walk away and possibly talk to my friend on a later date. (140) Keep walking. (141) I would keep on walking REJECTION FRIEND (67) Observe my friend. Walk past so they see me. Go about my way.	93
Ignore the behaviour		REJECTION FRIEND (4) Ignore the behaviour and gauge their reaction the next time we met up (11) Would pretend I didn't notice. (34) I would ignore my friend at the time and make them aware I am not happy. Then later when I am ready to talk I would calmy confront them and question why they didn't tell me the truth. (45) i would ignore the behaviour (165) I would just disregard it mostly - if someo…	92
Cancel plans with other		AMBIGUOUS ROMANTIC (138) I would call him and ask him where he is and why did he leave without telling me. I would also share how dissapointed I am with the whole thing. If it was an emergency he should tell me and if it is not an emergengy then he doesnt love me enough. I would cancel my planning for the day with him.	91
End conversation		AMBIGUOUS FAMILY (11) Would want to end call. (16) be quite heated in talking further. Asking them why they are not listening, and then hang up (29) I would probably end the call feeling frustrated that they could not give me the respect that I gave them. (36) I would hang up and get upset (58) Depending on my mood, I'd either become upset and explain that I listened to them and deserve the same …	64
Limit interation with other		REJECTION ROMANTIC (31) I'd leave them alone and hope they make it up to me later or at least have a good reason, if they don't I'd probably be a bit short with them.	94
Give space to other		AMBIGUOUS ROMANTIC (56) Back off (80) I would probably just leave the situation and not make a big deal out of it. (92) I'd leave them be, obviously they are engaged with something that interests them. (130) I would get annoyed and sigh and walk away. REJECTION ROMANTIC (16) move physically away and go back to watching tv (28) I would probably crack it a bit and move away from my partner (40) I w…	87
Try to cover up action as accidental		AMBIGUOUS FRIEND (149) I would just keep waiting for a response. If after a lot of time I had received nothing I may try messaging again a long time later making it look like I wanted to talk about something else	59	Hide Problem
Hide feelings/perspective		AMBIGUOUS FAMILY (31) I'd probably just not worry about it and keep everything to myself, put on a happy face because they're either busy or not in the mood to listen to my problems. (38) dont get upset. because it will be better for the relationship (39) I would not confine my feeling to these members, (121) I'd be a bit annoyed but would pretend I didn't care. I'd say to her that it was OK that…	68
Pretend as if there is no problem (when indicated that there is an issue)		CONTROL FAMILY (148) act normal - I am used to how they are AMBIGUOUS FAMILY (31) I'd probably just not worry about it and keep everything to myself, put on a happy face because they're either busy or not in the mood to listen to my problems. (133) I would probably carry on with the phonecall and not even act like it was an issue	69
Not share information/disclose		AMBIGUOUS FAMILY (106) Sounds like my friend is busy - I'd call someone else with a far less selfish reason. It's self-centred to clock-watch through other people's conversations just to wait for an opportunity to vent personal problems. (165) I would probably not repeat myself - instead I would just sum it up with how life tests us can take its toll REJECTION FRIEND (146) I would get on with my …	79
Sulk		AMBIGUOUS ROMANTIC (59) I would pout (67) I would stop watching TV and go and do something else - sulk and stew for a while. Then I would come back and ask if they wanted to show affection - draw their attention to it, saying I did. (145) I would sulk until he asked what is wrong. Then I would tell him that I felt hurt. Or I would tell him straight away but struggle to find the desire for intimac…	88	Ruminate
Repeatedly go over scenario in head/Overthink		(118) Over think the experience and want to replicate for next meeting (36) I would panic, over think and cry REJECTION FRIEND (26) I would be mortified. I would not be able to speak and would want to get out of the shop as quickly as I could. I would dwell on this for a very, very long time. (62) more than likely think about it for a while and then just get on with my shopping (162) I would stew…	29
Seek Support from others		AMBIGUOUS FRIEND (176) I'de feel a little rejected but then I would just text a different friend to catch up. If I feel rejected by one friend I just hang out with others. If I was worried I'd text or call a mutual friend and ask if they know if that person is ok. (99) I would get off the phone to them and go and talk to someone else like a friend or partner about what I was going to say to the f…	61	Seek support or engage others
Seek Support from others		(105) i would complain to my husband but then accept it and not respond at all. CONTROL FAMILY (131) Hard to say. I probably wouldn't do anything. Depends on who it is. I imagined my Dad, but he wouldn't do this generally. I might have a whinge to my partner or siblings about it AMBIGUOUS FRIEND (145) I would complain to my partner. I would also feel sad and perhaps put my phone away so I didn't …	28
Clarify Situation		(6) I would ask if she was okay (135) Ask the friend at another time if something has upset them or if I have upset them (149) If I felt they didn't speak for very long I would follow up with a message checking if they were ok CONTROL FAMILY (69) Chat with them and share the moments and check how they are enjoying the event or not CONTROL ROMANTIC (100) Check they were okay and agree on a time to…	6	Asking	COLLABORATE	1
Ask other to do something		CONTROL ROMANTIC (5) Ask them to hurry up. (12) I would rush my partner to get ready (28) Wait for them to get ready, make a "quick sticks" kind of comment (68) I will say, be quick because I am really bored. (82) Because if we are both home, he or I always ask eachother this (87) I would probably hurry them up as I would be keen for whatever event I had planned (143) I'd just hurry them along so…	75
Ask for what is wanted		CONTROL ROMANTIC (35) say it doesnt matter what we do, let him suggest some options AMBIGUOUS ROMANTIC (33) actions can't always be reciprocated. I can always ask my partner if I want intimacy (36) I would just talk to them about wanting some intimacy - he probably just didn't notice me (63) I would ask for him to be present with me - If he doesn't feel like intimacy he will let me know either ve…	84
Seek advice		CONTROL FAMILY (143) I'd keep chatting to them and seeking their advice	50
Enquire about other		CONTROL FAMILY (35) Just start our catch up conversation, ask how they have been (84) Assess the conversation and maybe next time ask more questions directed at her. (89) I would have a talk with them and make sure I am asking things about them, not just talking about me. I would consider things that we both like to talk about. (96) Hug them and ask how they are going (105) i would say to them th…	36
Question why undesired behaviour occurred		(15) I would write back and ask why they could not make it and why they could let me know earlier (60) Say "ok and ask them why they don't want o talk about it" (68) Call them an find out why they did not show up. (76) I would be mildly offended. And curious as to what was making them want to opt out of that conversation. I would ask that question and probably retort that I'd just listened to all…	104
Ask to be included or invited		AMBIGUOUS FRIEND (40) I would ask if i can join them (145) I would approach my friend and join in, but later I would be filled with anxiety about being left out and complain to my partner.	48
Explain own situation/perspective		(95) I would have a reason why I haven't stayed in contact with my friend CONTROL ROMANTIC (47) I would tell them what I felt like doing AMBIGUOUS FRIEND (105) I would go up to my friend and say a happy "hi, sorry for interrupting you both, I just saw and wanted to say hi, tried to call you today, I would love to get together with you soon yeah? ' then I would smile and leave them.CONTROL ROMANTI…	26	Explaining Self
Try to explain self/situation		AMBIGUOUS FRIEND (26) I would go up and say hi and say I was trying to call her to see if she wanted to go out, what a coincidence (70) Say hello and tell my friend I tried to get in touch but see you two got together first. That's great! (155) I might mention that i had tried to call them but even though i might feel rejected in this scenario i would try not to jump to conclusions and think that…	52
Explain negative feelings		AMBIGUOUS FAMILY (93) If no one should up i would leave them a message saying "It was really disappointed to not see you there today" (108) I would try and go about my special day as if nothing had upset me when I realised my close family member was not there AMBIGUOUS ROMANTIC (89) I would be really unhappy with the partner as they did not tell me what they were doing and would speak to them abo…	77
Communicate feelings and needs		CONTROL ROMANTIC (72) Are you sure that you want to do this? I was hoping that we could have fun and spend sometime together so I hope your okay with that. (109) I think I would say I was upset. (118) Want to explain to them how annoyed I was and why (123) I would give em a kiss and tell them to get back on the phone!! You can't just disappear like that without saying anything omg!! But also I'd …	63
Remind other about their responsibiities to them		(122) I'd remind them that we hadn't spent time together in a while and that I had some goodideasabout what we could do. If she still decided to see her friend then I would say ok but continue in the state of being upset for sometime and then probably go and and spend time with my friends instead. (170) I will ring back a bit later and remind them about their commitment. I only respond this way t…	101
Explain what they have done for the other		(155) I would tell them that i was upset that they were not really listening and ask if maybe we should talk another time. Depending on how annoyed i was i might point out that i had listened to them	102
Talk to other about issue		AMBIGUOUS ROMANTIC (1) I would talk to them - clearly its important otherwise they wouldn't have been acting weird/look preoccupied. They're important and communication is important. Only way to resolve the issue. (60) Focus my attention on my partner and talk about the issue (131) Id sit down and brace myself for the worst. I wouldn't say much at first, but Id try to make sense of it and try to …	82
Reassuring about self		CONTROL FAMILY (105) Because i think it is just that my family member is worried about me, not that they are trying to be mean. So I just inform them I am ok.	44
Give an opinion		REJECTION ROMANTIC (37) I think that I would ask why this was his response. Did he realise that it would be good for us to have some time together?	97
Give attention/Listen		CONTROL FAMILY (32) Give each other our undivided attention. (49) talk and listen (71) give them a chance to talk too AMBIGUOUS ROMANTIC (25) sit and listen (28) Sit down and hear what they want to talk about (41) I would sit across from them and ask them to explain what was wrong (42) I would say ok. Let’s talk. What’s going on etc. (50) I would listen to my partner and hear what they had to say…	35	Listen and Validate
Validate other perspective/situation		AMBIGUOUS FAMILY (105) I would leave a message on there phone saying "hi, oh I am sorry we missed each other, I was so looking forward to talking to you. I understand how time can get away from us all though, but i hope you are going ok?	78
Acknowledgement of others needs		CONTROL FAMILY (74) Engage in conversation/acknowledged family member as being busy.	41
Communicate respect		CONTROL FAMILY (89) Because I value the relationship and want to enjoy speaking and show respect. REJECTION ROMANTIC (54) I would feel a bit upset but I would understand and respect them (33) Ask for more explanation, explain my perspective and respect my friend's wishes.	42
Compromise		AMBIGUOUS FAMILY (163) Ask are they busy, may be we can talk another time REJECTION ROMANTIC (4) I would be extremely vocal and pointed. I would say how hurt i was and try find a compromise (i would end up letting him go with the friend as i would feel guilty if he didn't) (6) I would ask when we could spend some time together as a compromise (7) I would say to them that thats cool but I was hopi…	86
Tell other person what to do		AMBIGUOUS FAMILY (122) I would tell them to stop what they are doing and to listen to me because I am struggling and need some help. AMBIGUOUS ROMANTIC (129) Call my partner and demand answers. (84) I would tell him to get off his phone. (175) I would tell them to listen to me jokingly	96
Tell other to be logical and do what is wanted		REJECTION ROMANTIC (170) I will most likely will get annoyed and try to convince him logical to get on board, and if answer is same I will feel rejected.	89
Thank		(1) I would thank my friend (4) thank them for a lovely time (72) Thanks for hanging out with me (85) Thanking them for the great time we spend together (93) Id thank my friend ... (120) I would send a message thanking them for a great time. (158) I would express my happiness and thank him/her for spending some time with me. (173) I'd send a text message to say I had a great time and thanks for a…	1	Express Appreciation	EXPRESS POSITIVE AFFECT	5
Express Liking - Situation		(8) telling them that I am keen (149) If I felt they didn't speak for very long I would follow up with a message checking if they were ok (173) I'd send a text message to say I had a great time and thanks for an awesome afternoon and that it was great to catch up. CONTROL FAMILY (23) I would tell him how happy I am that we have caught up. I'd arrange to have this catch up more regularly, or at le…	8
Express appreciation for other		(23) Again, I would express appreciation for the chance to reconnect and spend some quality time with my friend (34) show appreciation and excitement CONTROL FAMILY (122) I would speak about all the things on the phone that I had wanted to. I would then ask them about how they were going and how they were feeling. Then I would tell them I loved them and am grateful for them. (165) I would express…	16
Express positive affect		(34) Show appreciation and excitement (41) When I got home I would smile and take time to relax and be by myself (76) I would smile and be happy to see her (158) I would express my happiness and thank him/her for spending some time with me. (159) I would walk away smiling, CONTROL FAMILY (2) Acknowledge by name greet hug ... happy smile (4) I would be ecstatic that they came and supported me and …	17	Express Positive Affect
Express Physical affection		(2) Hug laugh smile & be happy big chats CONTROL FAMILY (20) I would hug them and I would imagine them lagging me back (42) I would say hi generally with a hug and kiss and continue conversation. Thanks for coming etc. (51) Would give them a big hug and thank them for coming and sharing this special moment with me. (96) Hug them and ask how they are going (144) I would say hi, give them a hug and…	4
Make a joke		(100) Probably joke about how hard it can be to spot things sometimes that are right in front of your nose CONTROL FAMILY (104) Make a joke about whatever achievement i was getting. AMBIGUOUS FRIEND (87) I would approach them and probably give them some banter about ignoring me (108) I would be slightly confused at first as this is a close friend of mine. Secondly I would most likely walk up to t…	27	Joke
Hurry the person to engage		(12) I would rush my partner to get ready (28) make a "quick sticks" kind of comment	103
Initiate Contact		(4) I would text them (27) Because I text and she text back with a suggested date and time, thats great. (71) organise another day out in a few weeks to catch up again (72) we should do this again it was fun AMBIGUOUS FRIEND (18) I would send a final text saying to let me know if they wanted to catch up anytime AMBIGUOUS ROMANTIC (35) Call them on the phone as this would be highly unusual to not …	5	Invite	ENGAGE	6
Invite other person		(1) invite her to do it again sometime (4) say that we should do it again soon (17) talk to them to plan another catch-up at a time that works for both of us (23) I would likely try to arrange for more of the same to happen soon. (32) I'd probably use the opportunity to suggest we make a time to have a coffee and catch up sometime in the near future. The scenario would act as an opportunity to or…	2
Make an effort to increase contact		CONTROL FAMILY (12) I would try to keep regular contact with this family member (73) I would be likely to call again (141) I would have a good chat with my family member - maybe discuss ways we could try and talk more	33
Try again to engage/Re-engage		AMBIGUOUS FRIEND (1) I would give them another call and see if we could schedule something (2) Mayb text again or call in case mayb phone no. incorrect ? Give the benefit of the doubt mayb a reason why I havent heard back from them (4) I would sms again saying something has come up could we change. it gives a reasonable excuse to contact a person without seeming like a stalker and a second opport…	45
Join person in activity		AMBIGUOUS FRIEND (6) I'd walk up and say hi and either join if it seemed appropriate or let them do their thing (42) I would walk up and say hi. If I was invited to stay and hang out then I would, if not I would continue on with what I was doing after saying hi. (151) I would probably go and say hi to my friend and join them for a drink. (154) Say hi to the friends and may tag along with their ac…	60	Engage Activity with Other
Plan an activity together		CONTROL ROMANTIC (7) I would tell them Id love to spend the afternoon together and tell them about my day, ask them about theirs and do something fun together. (20) I would plan the afternoon (70) Plan with him. Happily follow his suggestion. (89) I would go with the flow and ask what they wanted to do and come to some agreement. (122) I would ask them how they were feeling to gauge what we could…	76
Engage in conversation (vent)		CONTROL FAMILY (3) Nice to be heard, vent (10) Talk to my family member and let off some steam (80) I would vent openly to them about my problems, and answer questions as they arose. (157) I am venting and they are listening, thats what I wanted..	31
Engage in conversation (share)		CONTROL FAMILY (7) I would continue talking and sharing with them. (17) Discuss the situations pertinent to my life until I felt it was appropriate we stop - then change the subject (24) I would continue to vent? (30) Very pleased to catch up on how things are going and share our feelings and thoughts. (47) I would answer the questions on how I am coping (53) Be open about it (54) I would talk to…	32
Enjoy Experience - Used as verb		(5) Enjoy the company (2) I would enjoy the time together (19) Enjoy the quality time with your friend (15) Have a good time (24) Have a good time (6) enjoy it (46) I'd just have a good time with this friend. (49) have fun (62) enjoy the moment (74) Enjoy my friend's company. (82) Go out, have fun. (96) Have fun and ejoy spending time with them (99) I would enjoy the night out for what it was (12…	14
Engage in Conversation		(2) happy big chats (5) catching up with my friend (10) I would stand and chat until we both needed to go (17) I would enjoy the time together and talk (20) we could have a chat, even if brief (32) I believe a brief exchange is more than appropriate considering there could be all sorts of variables that could stop you from having a longer chat. I'd probably use the opportunity to suggest we make …	3
Move within close proximity of other		CONTROL ROMANTIC (132) go sit on the couch (176) I would give him a hug and maybe lean or sit on him and ask him if he had any ideas. And I would maybe offer some of our favourites.	85
Agree to spend time with other person		(59) I would go with their suggestion. (60) Agree to the time and date. (79) Agree and meet up (80) I would see if I was available at that date and time and if I was, I'd agree to the hang out. (148) I would be happy to agree to catching up (167) I’d check if the date and time suited and say yes! (70) Go ahead with the meet up (86) Meet up with friend at said time and date.	9
Give suggestions to engage		CONTROL ROMANTIC (56) Offer suggestions for the afternoon/evening (79) Suggest some ideas and decide what we want to do together (80) I would suggest getting a bottle of wine and some food and talking about each other's days (88) I would be delighted by his response and would suggest activities for the afternoon. (92) Suggest that we can postpone the event as they are obviously tired, and would s…	80
Reciprocate actions		CONTROL ROMANTIC (2) respond back (8) Continue with the intimacy (10) I would be affectionate back (21) Reciprocate (34) Reciprocate the same thing back. (37) Continue the affection and intimacy (45) smile back (50) I would be pleased and feel love. I would reciprocate the attention. (71) continue the affection (97) Continue with affection (129) continue intimacy. (146) I would respond to them ap…	74	Reciprocate Engagement from other
Contact (Reciprocate)		(8) Reply back by text (9) respond with a place and time (12) I would reply saying that the date and time would be fine (14) Text them back to confirm the time (15) I would go and meet them as planned (26) I'd make a time to catch up with them (29) I would message back with the response immediatly. (40) Happy accept the catch up (42) I would either accept those dates and times or if I am busy try…	7
Greet the other		CONTROL FAMILY (39) Greet them warmly (52) I would greet my family member and be excited that they came. (114) be excited and wave (144) I would say hi, give them a hug and thank them for coming. (170) I will welcome them and thanked them for coming over. AMBIGUOUS FRIEND (6) I'd walk up and say hi and either join if it seemed appropriate or let them do their thing (69) Say hi to them and confron…	39	Greet
Engage an activity together		(35) chat but most likely continue our shopping together (170) Yes I will go and try to have a quality time with my friend. Eating or drinking and talking about our lives. CONTROL ROMANTIC (6) Figure out what to do with the afternoon (9) I would tell my partner what we should get up to such as go for a walk and we can talk about our days (18) I would think of a lovely way to spend the afternoon a…	19
Offer Support/Help		(135) Clear up any possible misunderstandings or offer help	30	Support Others Needs	SUPPORTING	7
Communicate acceptance for situation		CONTROL ROMANTIC (84) I would say ok. AMBIGUOUS ROMANTIC (151) This is fairly normal behaviour and so it wouldnt surprise me. So rather than get upset about it, I would choose to just accept it and get on with things. REJECTION FRIEND (15) I would text them back. something along the lines of: No worries, I understand life gets pretty busy. It was good seeing you the other night. (50) I would acce…	81
Accomodate others needs		CONTROL FAMILY (176) I would be smiling lots and give her a big hug and maybe hook my arm around hers and enjoy talking with her and her company. Also I would look for a seat for her. CONTROL ROMANTIC (11) Would be a bit disappointed but would give them time to get ready. (49) Make them breakfast and coffee (54) I would go and put the kettle on for them to help them get ready (65) I would usually…	70
Acknowlege busy and suggest other time to talk		(9) tell them if they are busy i can speak to them another time (18) I'd be somewhat annoyed but I'd say if they're busy we could continue the discussion at another time. (68) I will say, it seems to me that you are busy now let me call you back later. Because most of the time they will start paying attention when I do that. (70) Leave a message saying 'called as we'd arranged, you're obviously b…	100
Introduce to others		CONTROL FAMILY (159) I would give them a big hug, thank them for coming, make sure they have people to talk to if they don't know the crowd etc.	71
Forgive other		AMBIGUOUS FAMILY (79) Forgive them, organise another time REJECTION FRIEND (113) Forgive if good reason not to come otherwise negative residue will be left. REJECTION FAMILY (41) Because I've accepted that this is how dad is, it isn't really personal and even if it is it's his choice, I forgive him for being easily side tracked	73
Engage other people/someone else		AMBIGUOUS FAMILY (17) I've done all I can do so I would speak to other people until they arrive (131) Id probably be really disappointed, but not surprised. I would call and see if anyone else could come and be with me REJECTION ROMANTIC (20) I would show my disappointment but then make plans with friends (122) I'd remind them that we hadn't spent time together in a while and that I had some good…	66		NON-ENGAGEMENT	8
Refocus on something else		AMBIGUOUS FAMILY (19) I'd try and have a good time and try and ignore the fact they didn't turn up AMBIGUOUS ROMANTIC (152) I would make alternative plans for myself.	67
Do something alone		(41) When I got home I would smile and take time to relax and be by myself AMBIGUOUS ROMANTIC (2) wait until back or if a long time do my own thing (39) get up and go and do something else (45) stay home. i would be alone at home, that's not a bad thing (81) I probably would not talk to my partner for the rest of the weekend and go out and do my own thing (86) Get up and go to bed, go and be inti…	20
Leave them after an exchange		(33) I will leave them after saying goodbye CONTROL FAMILY (146) I would feel satisfied and secure in the relationship and hang up and get on with my day.	18
Continue/Resume (doing what you were doing prior to interaction)		(13) I would go about my day (18) I would just continue shopping (21) Keep shopping (31) Continue on and enjoy my day. (37) I would continue on with my shopping (44) I would go about continuing my shopping as usual (47) I would continue to walk off (58) I'd go about my day. (73) I wouldn't do anything just go about my business (102) Continue my shopping (103) Continue shopping happily (104) Conti…	10
Engage in limited/breif interaction		(27) I would say hi to my friend and then would continue on my way. (51) Be happy to see them but wouldn't want to chat for too long. (172) We were both there for a reason. While it was nice to meet them in store, we both had an agenda in the shop. It makes sense to keep the encounter brief and go about our original business. CONTROL FAMILY (79) Answer honestly but dont drain them AMBIGUOUS FRIEN…	21
Not think much of it		(13) not think much of it. (18) think no more about it. (127) Keep shopping and not think about what happened (146) I would go on with my day and probably not think about it much again	11
Do Nothing/Stop doing what you were doing		(64) I wouldn't do anything differently (66) Nothing (114) ?nothing to do? (161) Nothing. CONTROL FAMILY (28) nothing (38) bit uncerain - let it be AMBIGUOUS FRIEND (46) I would just leave it. (81) I would not do anything. (118) Nothing. Dont try to contact and get over it. You made the effort (159) Say hello if they see you, otherwise keep going about my day, do something nice. AMBIGUOUS ROMANTI…	22
No Response		(66) There is no response needed to this scenario.(68) Nothing (94) I wouldn’t react to this scenario at all (105) not respond at all. CONTROL ROMANTIC (62) wouldn't really respond in any specific way. I always get up early and my partner likes sleeping in. (63) No response to this. They sleep in and then agree to do a thing. No problem?AMBIGUOUS FRIEND (63) I wouldn't really do anything. (66) Af…	23
Wait for other person to do something/respond		CONTROL ROMANTIC (19) Wait for them to get ready (28) Wait for them to get ready, make a "quick sticks" kind of comment (31) I'd give them time to wake up and get ready, no need to rush them. (39) I would humphy but patient and then start looking forward (40) Wait for him to get ready (42) I would wait until they get ready. (57) I would just go and get ready and wait for him. (115) I would wait f…	46
Would not do what is in scenario		CONTROL FAMILY (22) cant imagin - would never do this (91) I wouldn't experience a negative situation, so almosts impossible to answer.	34
Hesitate/Unsure of Response		(16) hesitate to respond	12		UNCERTAINTY	10
Not sure		CONTROL FAMILY (90) not sure CONTROL ROMANTIC (90) Not aure. AMBIGUOUS FRIEND (162) I wouldn't know what to do.	43
[truncated: 2 more rows]
