# Supplementary material for: Assessing the relationship between early maladaptive schemas and interpersonal problems using interpersonal scenarios depicting rejection
Source: PLoS One. 2023 Oct 24;18(10):e0288543. doi: 10.1371/journal.pone.0288543 (PMC10597527; doi:10.1371/journal.pone.0288543)
Supplement: S2 Dataset — Dataset used for statistical analysis for quantitative responses including perceived rejection, cognitions and emotional distress. (CSV) [file pone.0288543.s004.csv]

id	vignette	vignette_individual	vignette_group	relationship_type	vignette_type	condition	conditionrej	cognitive	emotion	rejection	action_what	action_why	self_blame	other_blame	stability	global	intentional	EMS_tot	EMS_M	Shorey_tot_EMS	Martin_EMS_Endorsed	Young_EMS_Score	IIP_total	DASS21_Stress	DASS21_Anxiety	DASS21_Dep	KIMS_tot	KIMS_observing	KIMS_describing	KIMS_actwithawareness	KIMS_accepting	Q_ID	Completed	condition_desc	vignette_desc	counter	mc_visualise	mc_act	date_paper_survey	sex	dob	marital	education	ed_code	hand	practice_mindfulness	type_mindfulness	mindful_freq	formdate
3	11	1	1	1	1	1	2	20.0	0.0	0.0	Happy to see them	I like bumping into friends	0.0	0.0	100.0	0.0	0.0	213.0	2.3666666666666667	22.0	2.0	2.0	21.0	12.0	2.0	10.0	156.0	42.0	40.0	38.0	36.0	48	1	CF	CF1	4	81.0	0.0	17974	1	1669	de-facto	bachelor	3	right	0	0	0	13816310400.0
3	51	13	5	2	2	1	2	0.0	0.0	0.0	Cathartic	Nice to be heard, vent	0.0	0.0	0.0	0.0	0.0	213.0	2.3666666666666667	22.0	2.0	2.0	21.0	12.0	2.0	10.0	156.0	42.0	40.0	38.0	36.0	48	1	CFam	CFam2	4	81.0	0.0	17974	1	1669	de-facto	bachelor	3	right	0	0	0	13816310400.0
3	91	25	9	3	3	1	2	20.0	0.0	0.0	Feel good	It feels good to connect	0.0	0.0	100.0	0.0	0.0	213.0	2.3666666666666667	22.0	2.0	2.0	21.0	12.0	2.0	10.0	156.0	42.0	40.0	38.0	36.0	48	1	CS	CS3	4	81.0	0.0	17974	1	1669	de-facto	bachelor	3	right	0	0	0	13816310400.0
3	32	8	3	1	4	2	3	0.0	0.0	0.0	I'd just think they were busy but would say HI. I wouldn't take it personally.	They had other plans, they have a life, it's not about me.	0.0	0.0	0.0	0.0	0.0	213.0	2.3666666666666667	22.0	2.0	2.0	21.0	12.0	2.0	10.0	156.0	42.0	40.0	38.0	36.0	48	1	AF	AF3	4	81.0	0.0	17974	1	1669	de-facto	bachelor	3	right	0	0	0	13816310400.0
3	42	11	4	2	5	2	3	0.0	0.0	0.0	I'd be worried, it wouldn't be like them to do that. Or they must have a good reason. I'd just want to make sure they're ok.	No point getting angry or upset when I don't know what's going on.	0.0	0.0	0.0	0.0	0.0	213.0	2.3666666666666667	22.0	2.0	2.0	21.0	12.0	2.0	10.0	156.0	42.0	40.0	38.0	36.0	48	1	AFam	AFam1	4	81.0	0.0	17974	1	1669	de-facto	bachelor	3	right	0	0	0	13816310400.0
3	82	23	8	3	6	2	3	0.0	50.0	15.0	I'd be upset, but it must have been accidental as this would be highly out of character.	Must have been a mistake because we make a point of saying goodbye to each other.	0.0	0.0	0.0	0.0	0.0	213.0	2.3666666666666667	22.0	2.0	2.0	21.0	12.0	2.0	10.0	156.0	42.0	40.0	38.0	36.0	48	1	AS	AS2	4	81.0	0.0	17974	1	1669	de-facto	bachelor	3	right	0	0	0	13816310400.0
3	23	6	2	1	7	3	1	14.0	26.0	50.0	I'd feel a little hurt, but I'd respect their wishes.	They were being honest and I have to respect that.	9.0	27.0	27.0	4.0	3.0	213.0	2.3666666666666667	22.0	2.0	2.0	21.0	12.0	2.0	10.0	156.0	42.0	40.0	38.0	36.0	48	1	RF	RF2	4	81.0	0.0	17974	1	1669	de-facto	bachelor	3	right	0	0	0	13816310400.0
3	63	18	6	2	8	3	1	0.0	25.0	50.0	I'd be upset but they'd have a good reason which I'd want to know about. Also i'd check they're ok as it would be out of character.	Something must be going on, I'd hope they're ok. Not about me,	0.0	0.0	0.0	0.0	0.0	213.0	2.3666666666666667	22.0	2.0	2.0	21.0	12.0	2.0	10.0	156.0	42.0	40.0	38.0	36.0	48	1	RFam	RFam3	4	81.0	0.0	17974	1	1669	de-facto	bachelor	3	right	0	0	0	13816310400.0
3	73	21	7	3	9	3	1	0.0	10.0	10.0	I'd feel a little rejected but give them space	It's not about me.	0.0	0.0	0.0	0.0	0.0	213.0	2.3666666666666667	22.0	2.0	2.0	21.0	12.0	2.0	10.0	156.0	42.0	40.0	38.0	36.0	48	1	RS	RS1	4	81.0	0.0	17974	1	1669	de-facto	bachelor	3	right	0	0	0	13816310400.0
4	31	7	3	1	1	1	2	37.8	0.0	1.0	I would text them and thank them for a lovely time and say that we should do it again soon	To reinforce the behaviour and hope that it happens again and make my friend feel appreciated	4.0	4.0	89.0	3.0	89.0	288.0	3.2	43.0	4.0	4.0	52.0	26.0	4.0	18.0	114.0	35.0	26.0	28.0	25.0	34	1	CF	CF3	3	80.0	1.0	17973	1	2048	married	master	4	right	0	0	0	13816310400.0
4	61	16	6	2	2	1	2	39.8	0.0	1.0	I would be ecstatic that they came and supported me and would make a fuss about them being there	Because i would be genuinely happy that someone has taken time out of their day to share something that is important to me	2.0	1.0	98.0	1.0	97.0	288.0	3.2	43.0	4.0	4.0	52.0	26.0	4.0	18.0	114.0	35.0	26.0	28.0	25.0	34	1	CFam	CFam3	3	80.0	1.0	17973	1	2048	married	master	4	right	0	0	0	13816310400.0
4	71	19	7	3	3	1	2	39.2	1.0	30.0	I would say that i would like to spend time telling them about my day and relax, i might feel defensive that he wanted to do something else	my current partner generally asks what i might like to do if he already has a suggestion up his sleeve, so that is why i might be a little defensive	1.0	1.0	96.0	1.0	97.0	288.0	3.2	43.0	4.0	4.0	52.0	26.0	4.0	18.0	114.0	35.0	26.0	28.0	25.0	34	1	CS	CS1	3	80.0	1.0	17973	1	2048	married	master	4	right	0	0	0	13816310400.0
4	22	5	2	1	4	2	3	54.4	57.0	61.0	I would sms again saying something has come up could we change the plan	it gives a reasonable excuse to contact a person without seeming like a stalker and a second opportunity for them to respond	80.0	81.0	22.0	10.0	79.0	288.0	3.2	43.0	4.0	4.0	52.0	26.0	4.0	18.0	114.0	35.0	26.0	28.0	25.0	34	1	AF	AF2	3	80.0	1.0	17973	1	2048	married	master	4	right	0	0	0	13816310400.0
4	42	11	4	2	5	2	3	1.0	50.0	51.0	I would leave message detailing how much i miss them and how sad i am feeling that we have missed talking	Because i would feel down and sad and know it is not purposeful but that life gets busy	1.0	1.0	1.0	1.0	1.0	288.0	3.2	43.0	4.0	4.0	52.0	26.0	4.0	18.0	114.0	35.0	26.0	28.0	25.0	34	1	AFam	AFam1	3	80.0	1.0	17973	1	2048	married	master	4	right	0	0	0	13816310400.0
4	92	26	9	3	6	2	3	2.8	81.0	81.0	I would ask him to put the phone away and say i am feeling neglected	because I am always good at articulating what i want from my partner even if I often go with what he might need	3.0	3.0	3.0	2.0	3.0	288.0	3.2	43.0	4.0	4.0	52.0	26.0	4.0	18.0	114.0	35.0	26.0	28.0	25.0	34	1	AS	AS3	3	80.0	1.0	17973	1	2048	married	master	4	right	0	0	0	13816310400.0
4	13	3	1	1	7	3	1	18.2	53.0	49.0	Ignore the behaviour and gauge their reaction the next time we met up	I believe if they are my friend then their reaction is based on something going on in their life at that moment and we all have bad days	2.0	82.0	3.0	2.0	2.0	288.0	3.2	43.0	4.0	4.0	52.0	26.0	4.0	18.0	114.0	35.0	26.0	28.0	25.0	34	1	RF	RF1	3	80.0	1.0	17973	1	2048	married	master	4	right	0	0	0	13816310400.0
4	53	15	5	2	8	3	1	32.4	96.0	99.0	I would not call again for a while, i would not confront them, but would be miserable for days, might even have one to many wines	Impotent rage, unable to summon up the courage to confront my family member, i would just stew and be miserable. i don't want to hurt their feelings or have them angry with me	6.0	7.0	6.0	50.0	93.0	288.0	3.2	43.0	4.0	4.0	52.0	26.0	4.0	18.0	114.0	35.0	26.0	28.0	25.0	34	1	RFam	RFam2	3	80.0	1.0	17973	1	2048	married	master	4	right	0	0	0	13816310400.0
4	83	24	8	3	9	3	1	32.4	91.0	80.0	I would be extremely vocal and pointed. I would say how hurt i was and try find a compromise (i would end up letting him go with the friend as i would feel guilty if he didn't)	I don't want him to be unhappy staying with me, but don't want to stew away and get angry with him when i can just vocalise what i want	6.0	79.0	52.0	23.0	2.0	288.0	3.2	43.0	4.0	4.0	52.0	26.0	4.0	18.0	114.0	35.0	26.0	28.0	25.0	34	1	RS	RS2	3	80.0	1.0	17973	1	2048	married	master	4	right	0	0	0	13816310400.0
5	31	7	3	1	1	1	2	62.2	0.0	0.0	Enjoy the company and catching up with my friend.	Because we don't get to catch up much with work and family life.	51.0	50.0	80.0	50.0	80.0	122.0	1.3555555555555556	5.0	0.0	1.0	33.0	8.0	0.0	8.0	124.0	37.0	26.0	32.0	29.0	52	1	CF	CF3	5	66.0	1.0	17974	1	1855	married	bachelor	3	left	0	0	0	13816310400.0
5	61	16	6	2	2	1	2	0.0	0.0	0.0	I would be happy to see them and that they made it to celebrate with me.	We can spend time together and celebrate together.	0.0	0.0	0.0	0.0	0.0	122.0	1.3555555555555556	5.0	0.0	1.0	33.0	8.0	0.0	8.0	124.0	37.0	26.0	32.0	29.0	52	1	CFam	CFam3	5	66.0	1.0	17974	1	1855	married	bachelor	3	left	0	0	0	13816310400.0
5	81	22	8	3	3	1	2	33.6	14.0	3.0	Ask them to hurry up.	Because we were looking froward to a day out together.	0.0	70.0	0.0	49.0	49.0	122.0	1.3555555555555556	5.0	0.0	1.0	33.0	8.0	0.0	8.0	124.0	37.0	26.0	32.0	29.0	52	1	CS	CS2	5	66.0	1.0	17974	1	1855	married	bachelor	3	left	0	0	0	13816310400.0
5	22	5	2	1	4	2	3	50.4	0.0	0.0	I wouldn't worry, they may be busy with work or family. I have a close circle of great friends already.	If they can and want to get in contact at some stage they will.	51.0	50.0	51.0	50.0	50.0	122.0	1.3555555555555556	5.0	0.0	1.0	33.0	8.0	0.0	8.0	124.0	37.0	26.0	32.0	29.0	52	1	AF	AF2	5	66.0	1.0	17974	1	1855	married	bachelor	3	left	0	0	0	13816310400.0
5	52	14	5	2	5	2	3	0.0	0.0	0.0	I would ask them if they're ok? Is there a better time to chat.	Because they are distracted and may have things happening or be busy at that time.	0.0	0.0	0.0	0.0	0.0	122.0	1.3555555555555556	5.0	0.0	1.0	33.0	8.0	0.0	8.0	124.0	37.0	26.0	32.0	29.0	52	1	AFam	AFam2	5	66.0	1.0	17974	1	1855	married	bachelor	3	left	0	0	0	13816310400.0
5	72	20	7	3	6	2	3	18.4	19.0	0.0	Make a hot drink and sit down, ask what he wanted to talk about.	To see what had to be discussed.	0.0	2.0	10.0	10.0	70.0	122.0	1.3555555555555556	5.0	0.0	1.0	33.0	8.0	0.0	8.0	124.0	37.0	26.0	32.0	29.0	52	1	AS	AS1	5	66.0	1.0	17974	1	1855	married	bachelor	3	left	0	0	0	13816310400.0
5	13	3	1	1	7	3	1	6.0	20.0	5.0	I would ask them are they ok? Do they need help looking for something.	Because it's not normally like them to feel this way.	0.0	0.0	0.0	30.0	0.0	122.0	1.3555555555555556	5.0	0.0	1.0	33.0	8.0	0.0	8.0	124.0	37.0	26.0	32.0	29.0	52	1	RF	RF1	5	66.0	1.0	17974	1	1855	married	bachelor	3	left	0	0	0	13816310400.0
5	43	12	4	2	8	3	1	0.0	0.0	0.0	I would send them a message to check if they're ok and check in with a call later on.	My family are all very close and there would be a reason they had to cut the phone call short.	0.0	0.0	0.0	0.0	0.0	122.0	1.3555555555555556	5.0	0.0	1.0	33.0	8.0	0.0	8.0	124.0	37.0	26.0	32.0	29.0	52	1	RFam	RFam1	5	66.0	1.0	17974	1	1855	married	bachelor	3	left	0	0	0	13816310400.0
5	93	27	9	3	9	3	1	6.8	1.0	10.0	Keep watching tv or go and read a book.	Because my partner is just distracted.	0.0	19.0	5.0	5.0	5.0	122.0	1.3555555555555556	5.0	0.0	1.0	33.0	8.0	0.0	8.0	124.0	37.0	26.0	32.0	29.0	52	1	RS	RS3	5	66.0	1.0	17974	1	1855	married	bachelor	3	left	0	0	0	13816310400.0
6	11	1	1	1	1	1	2	10.0	10.0	30.0	I would ask if she was okay.	She would normally chat with me more but is also very busy so for the most part I would assume she had a lot to do.	20.0	0.0	0.0	20.0	10.0	214.0	2.3777777777777778	20.0	1.0	3.0	42.0	22.0	0.0	10.0	133.0	51.0	31.0	26.0	25.0	22	1	CF	CF1	1	73.0	1.0	17974	1	5196	single	bachelor	3	right	1	Primary meditations app calm including body scans and daily meditations they offer	3	13816310400.0
6	51	13	5	2	2	1	2	18.0	0.0	0.0	Enjoy the conversation and appreciate the time to chat with him	Because we support one another	0.0	0.0	80.0	10.0	0.0	214.0	2.3777777777777778	20.0	1.0	3.0	42.0	22.0	0.0	10.0	133.0	51.0	31.0	26.0	25.0	22	1	CFam	CFam2	1	73.0	1.0	17974	1	5196	single	bachelor	3	right	1	Primary meditations app calm including body scans and daily meditations they offer	3	13816310400.0
6	71	19	7	3	3	1	2	12.0	0.0	10.0	Figure out what to do with the afternoon	It sounds quite normal to me.	0.0	20.0	10.0	30.0	0.0	214.0	2.3777777777777778	20.0	1.0	3.0	42.0	22.0	0.0	10.0	133.0	51.0	31.0	26.0	25.0	22	1	CS	CS1	1	73.0	1.0	17974	1	5196	single	bachelor	3	right	1	Primary meditations app calm including body scans and daily meditations they offer	3	13816310400.0
6	32	8	3	1	4	2	3	12.0	10.0	10.0	I'd walk up and say hi and either join if it seemed appropriate or let them do their thing	Because I understand that he has other friends and that's totally fine.	0.0	0.0	60.0	0.0	0.0	214.0	2.3777777777777778	20.0	1.0	3.0	42.0	22.0	0.0	10.0	133.0	51.0	31.0	26.0	25.0	22	1	AF	AF3	1	73.0	1.0	17974	1	5196	single	bachelor	3	right	1	Primary meditations app calm including body scans and daily meditations they offer	3	13816310400.0
6	62	17	6	2	5	2	3	9.0	70.0	50.0	I would continue to attempt to contact him and look for him.	I would be very worried because it would be unlike him to not show up or tell me he couldn't, so I would be concerned something had happened to him.	10.0	25.0	0.0	10.0	0.0	214.0	2.3777777777777778	20.0	1.0	3.0	42.0	22.0	0.0	10.0	133.0	51.0	31.0	26.0	25.0	22	1	AFam	AFam3	1	73.0	1.0	17974	1	5196	single	bachelor	3	right	1	Primary meditations app calm including body scans and daily meditations they offer	3	13816310400.0
6	92	26	9	3	6	2	3	24.0	70.0	69.0	I would ask if everything was okay and find out what was going on	Because I think it's better to talk about things than let issues boil up under the surface	30.0	20.0	20.0	30.0	20.0	214.0	2.3777777777777778	20.0	1.0	3.0	42.0	22.0	0.0	10.0	133.0	51.0	31.0	26.0	25.0	22	1	AS	AS3	1	73.0	1.0	17974	1	5196	single	bachelor	3	right	1	Primary meditations app calm including body scans and daily meditations they offer	3	13816310400.0
6	23	6	2	1	7	3	1	67.4	70.0	68.0	I would stop trying to meet up with her	Because I don't want people in my life who don't value me	76.0	20.0	70.0	80.0	91.0	214.0	2.3777777777777778	20.0	1.0	3.0	42.0	22.0	0.0	10.0	133.0	51.0	31.0	26.0	25.0	22	1	RF	RF2	1	73.0	1.0	17974	1	5196	single	bachelor	3	right	1	Primary meditations app calm including body scans and daily meditations they offer	3	13816310400.0
6	43	12	4	2	8	3	1	15.6	42.0	50.0	I would try to arrange another time to talk with them	Because I'd be disappointed but there's no point in creating a fight.	5.0	20.0	28.0	25.0	0.0	214.0	2.3777777777777778	20.0	1.0	3.0	42.0	22.0	0.0	10.0	133.0	51.0	31.0	26.0	25.0	22	1	RFam	RFam1	1	73.0	1.0	17974	1	5196	single	bachelor	3	right	1	Primary meditations app calm including body scans and daily meditations they offer	3	13816310400.0
6	83	24	8	3	9	3	1	30.0	64.0	41.0	I would ask when we could spend some time together as a compromise	Because he didn't know I had anything planned so it wasn't his fault	22.0	30.0	34.0	30.0	34.0	214.0	2.3777777777777778	20.0	1.0	3.0	42.0	22.0	0.0	10.0	133.0	51.0	31.0	26.0	25.0	22	1	RS	RS2	1	73.0	1.0	17974	1	5196	single	bachelor	3	right	1	Primary meditations app calm including body scans and daily meditations they offer	3	13816310400.0
7	31	7	3	1	1	1	2	39.2	0.0	0.0	Feel glad I rang them as I had such a great time	I enjoy spending time with my friends and because I had a good time	0.0	0.0	96.0	0.0	100.0	149.0	1.6555555555555554	5.0	0.0	1.0	26.0	8.0	0.0	0.0	159.0	49.0	31.0	39.0	40.0	2	1	CF	CF3	4	100.0	1.0	17974	1	3675	married	bachelor	3	right	1	Use calm ap and meditate myself	4	13816310400.0
7	51	13	5	2	2	1	2	40.0	0.0	0.0	I would continue talking and sharing with them.	Because they clearly care and are interested in whats going on.	0.0	0.0	100.0	0.0	100.0	149.0	1.6555555555555554	5.0	0.0	1.0	26.0	8.0	0.0	0.0	159.0	49.0	31.0	39.0	40.0	2	1	CFam	CFam2	4	100.0	1.0	17974	1	3675	married	bachelor	3	right	1	Use calm ap and meditate myself	4	13816310400.0
7	71	19	7	3	3	1	2	39.2	0.0	0.0	I would tell them Id love to spend the afternoon together and tell them about my day, ask them about theirs and do something fun together.	My partner cares about me and I care about them and love sharing things with them	0.0	0.0	96.0	0.0	100.0	149.0	1.6555555555555554	5.0	0.0	1.0	26.0	8.0	0.0	0.0	159.0	49.0	31.0	39.0	40.0	2	1	CS	CS1	4	100.0	1.0	17974	1	3675	married	bachelor	3	right	1	Use calm ap and meditate myself	4	13816310400.0
7	22	5	2	1	4	2	3	2.0	5.0	5.0	I would re-message them and then see what happens.	I dont know if they have foregotten to message back, or they havent seen the message or they have been really busy or something else came up. If someone is my friend then I assume the best in them, we all get busy or have things that happen, or just straight up forget to reply.	2.0	2.0	0.0	1.0	5.0	149.0	1.6555555555555554	5.0	0.0	1.0	26.0	8.0	0.0	0.0	159.0	49.0	31.0	39.0	40.0	2	1	AF	AF2	4	100.0	1.0	17974	1	3675	married	bachelor	3	right	1	Use calm ap and meditate myself	4	13816310400.0
7	62	17	6	2	5	2	3	0.0	0.0	0.0	I would call them as my main concern is that something is wrong or something has happened. If I couldnt get through or it went to voice mail, I would leave a message saying I just wanted to check they were OK. Then id wait for the night to happen to re check in with them..	It would be my assumption that something came up, or something went wrong, I wouldnt assume they would not turn up to hurt me or becuase they didnt want to. I would mostly me worried about them at that moment.	0.0	0.0	0.0	0.0	0.0	149.0	1.6555555555555554	5.0	0.0	1.0	26.0	8.0	0.0	0.0	159.0	49.0	31.0	39.0	40.0	2	1	AFam	AFam3	4	100.0	1.0	17974	1	3675	married	bachelor	3	right	1	Use calm ap and meditate myself	4	13816310400.0
7	92	26	9	3	6	2	3	2.0	0.0	0.0	I would most likely snuggle up to him and leave him to continue on his phone until he is ready to snuggle with me	because he is doing something else and I would leave him to do what he is doing until he is ready to spend time with me. I dont see this as anything personal. He has his own thoughts and feelings and things he is doing and thinking about	2.0	2.0	2.0	2.0	2.0	149.0	1.6555555555555554	5.0	0.0	1.0	26.0	8.0	0.0	0.0	159.0	49.0	31.0	39.0	40.0	2	1	AS	AS3	4	100.0	1.0	17974	1	3675	married	bachelor	3	right	1	Use calm ap and meditate myself	4	13816310400.0
7	13	3	1	1	7	3	1	10.8	14.0	10.0	I would most likely ask if they were ok. I would assume as a close friend that they most likely wouldn't try to hurt my feelings on purpose, and as it seems uncharacteristic of my friends to roll their ees and turn away from me, I would stop to see if they were OK.	I would assume something was wrong if they roll their eyes and turn away. I would want to make sure they are ok.	2.0	0.0	2.0	0.0	50.0	149.0	1.6555555555555554	5.0	0.0	1.0	26.0	8.0	0.0	0.0	159.0	49.0	31.0	39.0	40.0	2	1	RF	RF1	4	100.0	1.0	17974	1	3675	married	bachelor	3	right	1	Use calm ap and meditate myself	4	13816310400.0
7	43	12	4	2	8	3	1	0.0	10.0	10.0	I would tell the that was totally fine and for them to call me back when they get an opportunity	I can't change or do anything about what is happening so I would accept it in this circumstance. I would feel a bit disappointed after I was looking forward to talking to them however clearly something has come up for them right now, and we all get busy and caught up from time to time.	0.0	0.0	0.0	0.0	0.0	149.0	1.6555555555555554	5.0	0.0	1.0	26.0	8.0	0.0	0.0	159.0	49.0	31.0	39.0	40.0	2	1	RFam	RFam1	4	100.0	1.0	17974	1	3675	married	bachelor	3	right	1	Use calm ap and meditate myself	4	13816310400.0
7	83	24	8	3	9	3	1	20.0	10.0	10.0	I would say to them that thats cool but I was hoping to spend some time with them. I'd ask if there was a chance we could do something at some time during the weekend or if we could organise to do something next weekend. Then I'dprobably call a friend and see if they wanted to do something.	I would understand that like me, my partner has made plans for the weekend. I would understand I didnt make a time or talk to my partner about my assumptions that I would spend the weekend with them. I can't just assume they wil spend their weekend with me if I haven't asked what the are doing.I would proably feel a bit rejected but I would know that its my fault this situation arrose as I made a…	0.0	0.0	0.0	0.0	100.0	149.0	1.6555555555555554	5.0	0.0	1.0	26.0	8.0	0.0	0.0	159.0	49.0	31.0	39.0	40.0	2	1	RS	RS2	4	100.0	1.0	17974	1	3675	married	bachelor	3	right	1	Use calm ap and meditate myself	4	13816310400.0
8	21	4	2	1	1	1	2	56.0	0.0	0.0	Reply back by text by telling them that I am keen to meet and confirm the text	As it was a positive reaction to my initial text and I wanted to see them	50.0	50.0	50.0	50.0	80.0	250.0	2.7777777777777777	31.0	2.0	6.0	32.0	32.0	2.0	0.0	137.0	40.0	28.0	35.0	34.0	13	1	CF	CF2	6	90.0	1.0	17975	1	817	de-facto	master	4	right	0	0	0	13816310400.0
8	61	16	6	2	2	1	2	60.0	0.0	0.0	Would give them a hug and talk to them excitedly	I invited them specifically to see them so it is great to see them finally!	60.0	60.0	60.0	60.0	60.0	250.0	2.7777777777777777	31.0	2.0	6.0	32.0	32.0	2.0	0.0	137.0	40.0	28.0	35.0	34.0	13	1	CFam	CFam3	6	90.0	1.0	17975	1	817	de-facto	master	4	right	0	0	0	13816310400.0
8	91	25	9	3	3	1	2	50.0	0.0	0.0	Continue with the intimacy	This is what I wanted in the first place	0.0	0.0	70.0	80.0	100.0	250.0	2.7777777777777777	31.0	2.0	6.0	32.0	32.0	2.0	0.0	137.0	40.0	28.0	35.0	34.0	13	1	CS	CS3	6	90.0	1.0	17975	1	817	de-facto	master	4	right	0	0	0	13816310400.0
8	12	2	1	1	4	2	3	77.0	70.0	85.0	I would continue to the checkout and send them a text later on asking them if there was a problem	To find out where I stood in terms of our friendship	85.0	85.0	60.0	70.0	85.0	250.0	2.7777777777777777	31.0	2.0	6.0	32.0	32.0	2.0	0.0	137.0	40.0	28.0	35.0	34.0	13	1	AF	AF1	6	90.0	1.0	17975	1	817	de-facto	master	4	right	0	0	0	13816310400.0
8	42	11	4	2	5	2	3	74.0	70.0	70.0	I would leave it to them to contact me at another time	AS I had already made the effort - now it is their turn	50.0	90.0	90.0	80.0	60.0	250.0	2.7777777777777777	31.0	2.0	6.0	32.0	32.0	2.0	0.0	137.0	40.0	28.0	35.0	34.0	13	1	AFam	AFam1	6	90.0	1.0	17975	1	817	de-facto	master	4	right	0	0	0	13816310400.0
8	82	23	8	3	6	2	3	63.0	80.0	60.0	I would go out and ensure that I was not home when they arrived home	To show that I am independent of their behaviour	40.0	60.0	75.0	80.0	60.0	250.0	2.7777777777777777	31.0	2.0	6.0	32.0	32.0	2.0	0.0	137.0	40.0	28.0	35.0	34.0	13	1	AS	AS2	6	90.0	1.0	17975	1	817	de-facto	master	4	right	0	0	0	13816310400.0
8	33	9	3	1	7	3	1	64.0	100.0	100.0	I would dismiss the person as a friend and never ask them to go out again	They were not displaying the same values of friendship that I think would be appropriate for a friendship with me	70.0	70.0	50.0	50.0	80.0	250.0	2.7777777777777777	31.0	2.0	6.0	32.0	32.0	2.0	0.0	137.0	40.0	28.0	35.0	34.0	13	1	RF	RF3	6	90.0	1.0	17975	1	817	de-facto	master	4	right	0	0	0	13816310400.0
8	53	15	5	2	8	3	1	66.0	60.0	50.0	Would just agree with what they are saying and finish the conversation	Clearly they were not interested in what I had to say and it was more about them	60.0	75.0	75.0	60.0	60.0	250.0	2.7777777777777777	31.0	2.0	6.0	32.0	32.0	2.0	0.0	137.0	40.0	28.0	35.0	34.0	13	1	RFam	RFam2	6	90.0	1.0	17975	1	817	de-facto	master	4	right	0	0	0	13816310400.0
8	73	21	7	3	9	3	1	66.0	65.0	70.0	I would move onto to doing something that I had to do and just ignore them	Once he is preoccupied I know that nothing will stop his train of thought	60.0	70.0	70.0	70.0	60.0	250.0	2.7777777777777777	31.0	2.0	6.0	32.0	32.0	2.0	0.0	137.0	40.0	28.0	35.0	34.0	13	1	RS	RS1	6	90.0	1.0	17975	1	817	de-facto	master	4	right	0	0	0	13816310400.0
9	21	4	2	1	1	1	2	35.6	0.0	0.0	respond with a place and time and be excited to catch up	because she made an effort to message me to plan something	0.0	0.0	78.0	0.0	100.0	141.0	1.5666666666666667	8.0	1.0	2.0	12.0	12.0	2.0	0.0	143.0	35.0	34.0	35.0	39.0	4	1	CF	CF2	2	60.0	1.0	17974	1	8947	married	year 12	2	right	0	0	0	13816310400.0
9	61	16	6	2	2	1	2	40.0	0.0	0.0	keep talking to them	because they have made an effort to come	0.0	0.0	100.0	0.0	100.0	141.0	1.5666666666666667	8.0	1.0	2.0	12.0	12.0	2.0	0.0	143.0	35.0	34.0	35.0	39.0	4	1	CFam	CFam3	2	60.0	1.0	17974	1	8947	married	year 12	2	right	0	0	0	13816310400.0
9	71	19	7	3	3	1	2	28.6	0.0	0.0	I would tell my partner what we should get up to such as go for a walk and we can talk about our days	because there is nothing wrong with how he approached me	0.0	0.0	52.0	21.0	70.0	141.0	1.5666666666666667	8.0	1.0	2.0	12.0	12.0	2.0	0.0	143.0	35.0	34.0	35.0	39.0	4	1	CS	CS1	2	60.0	1.0	17974	1	8947	married	year 12	2	right	0	0	0	13816310400.0
9	12	2	1	1	4	2	3	0.0	0.0	1.0	i wouldn't be judgmental as they probably did not hear me or notice me.	because it is accidental	0.0	0.0	0.0	0.0	0.0	141.0	1.5666666666666667	8.0	1.0	2.0	12.0	12.0	2.0	0.0	143.0	35.0	34.0	35.0	39.0	4	1	AF	AF1	2	60.0	1.0	17974	1	8947	married	year 12	2	right	0	0	0	13816310400.0
9	52	14	5	2	5	2	3	26.8	5.0	21.0	tell them if they are busy i can speak to them another time	because clearly they are busy doing things	0.0	0.0	67.0	1.0	66.0	141.0	1.5666666666666667	8.0	1.0	2.0	12.0	12.0	2.0	0.0	143.0	35.0	34.0	35.0	39.0	4	1	AFam	AFam2	2	60.0	1.0	17974	1	8947	married	year 12	2	right	0	0	0	13816310400.0
9	82	23	8	3	6	2	3	55.8	82.0	86.0	probably cry and be upset	because i would be very disappointed	5.0	61.0	51.0	68.0	94.0	141.0	1.5666666666666667	8.0	1.0	2.0	12.0	12.0	2.0	0.0	143.0	35.0	34.0	35.0	39.0	4	1	AS	AS2	2	60.0	1.0	17974	1	8947	married	year 12	2	right	0	0	0	13816310400.0
9	33	9	3	1	7	3	1	63.2	96.0	83.0	i would approach them and tell them how rude they are and why they needed to lie when they could of just said they already had plans	because i would be angry and feel betrayed	0.0	30.0	86.0	100.0	100.0	141.0	1.5666666666666667	8.0	1.0	2.0	12.0	12.0	2.0	0.0	143.0	35.0	34.0	35.0	39.0	4	1	RF	RF3	2	60.0	1.0	17974	1	8947	married	year 12	2	right	0	0	0	13816310400.0
9	43	12	4	2	8	3	1	61.4	73.0	71.0	wait for them to make the next phone call rather than make the effort to call them again	because i would be disappointed and upset by them	0.0	100.0	66.0	85.0	56.0	141.0	1.5666666666666667	8.0	1.0	2.0	12.0	12.0	2.0	0.0	143.0	35.0	34.0	35.0	39.0	4	1	RFam	RFam1	2	60.0	1.0	17974	1	8947	married	year 12	2	right	0	0	0	13816310400.0
9	93	27	9	3	9	3	1	21.0	50.0	89.0	i would not approach him intimately until he made the next effort to do so	because i would feel rejected and scared to be rejected again	0.0	1.0	71.0	23.0	10.0	141.0	1.5666666666666667	8.0	1.0	2.0	12.0	12.0	2.0	0.0	143.0	35.0	34.0	35.0	39.0	4	1	RS	RS3	2	60.0	1.0	17974	1	8947	married	year 12	2	right	0	0	0	13816310400.0
10	11	1	1	1	1	1	2	20.6	1.0	1.0	I would stand and chat until we both needed to go	I like spending time with them	1.0	1.0	1.0	1.0	99.0	184.0	2.0444444444444443	11.0	1.0	1.0	20.0	14.0	4.0	4.0	138.0	48.0	36.0	28.0	26.0	42	1	CF	CF1	5	98.0	1.0	17974	1	7499	de-facto	bachelor	3	right	1	YouTube clips	3	13816310400.0
10	51	13	5	2	2	1	2	21.0	1.0	1.0	Talk to my family member and let off some steam	She is someone i trust and want to talk to	1.0	1.0	1.0	2.0	100.0	184.0	2.0444444444444443	11.0	1.0	1.0	20.0	14.0	4.0	4.0	138.0	48.0	36.0	28.0	26.0	42	1	CFam	CFam2	5	98.0	1.0	17974	1	7499	de-facto	bachelor	3	right	1	YouTube clips	3	13816310400.0
10	91	25	9	3	3	1	2	37.2	1.0	1.0	I would be affectionate back	Because I love him	1.0	1.0	85.0	1.0	98.0	184.0	2.0444444444444443	11.0	1.0	1.0	20.0	14.0	4.0	4.0	138.0	48.0	36.0	28.0	26.0	42	1	CS	CS3	5	98.0	1.0	17974	1	7499	de-facto	bachelor	3	right	1	YouTube clips	3	13816310400.0
10	22	5	2	1	4	2	3	53.8	22.0	19.0	Wait for their reply, if they reply thats great if not, its not that big of a deal.	We werent close friends anymore and havent been for a while so I wouldnt be that upset	53.0	48.0	95.0	23.0	50.0	184.0	2.0444444444444443	11.0	1.0	1.0	20.0	14.0	4.0	4.0	138.0	48.0	36.0	28.0	26.0	42	1	AF	AF2	5	98.0	1.0	17974	1	7499	de-facto	bachelor	3	right	1	YouTube clips	3	13816310400.0
10	42	11	4	2	5	2	3	39.0	8.0	4.0	Call back another time, its not a big deal	I wouldnt be that upset so its not a big deal, we ll talk again soon	2.0	68.0	72.0	34.0	19.0	184.0	2.0444444444444443	11.0	1.0	1.0	20.0	14.0	4.0	4.0	138.0	48.0	36.0	28.0	26.0	42	1	AFam	AFam1	5	98.0	1.0	17974	1	7499	de-facto	bachelor	3	right	1	YouTube clips	3	13816310400.0
10	82	23	8	3	6	2	3	46.2	70.0	49.0	I would ring them and ask them why they left without telling me as he never does this.	I would be worried about where he is, if he is ok, but also to tell him im upset that he left without telling me where he was	4.0	77.0	15.0	72.0	63.0	184.0	2.0444444444444443	11.0	1.0	1.0	20.0	14.0	4.0	4.0	138.0	48.0	36.0	28.0	26.0	42	1	AS	AS2	5	98.0	1.0	17974	1	7499	de-facto	bachelor	3	right	1	YouTube clips	3	13816310400.0
10	33	9	3	1	7	3	1	66.0	70.0	92.0	I would approach my friend and say hello and say to her "i thought you were busy with work" and let the conversation play out from there.	I would want to give her an opportunity to explain herself but also see that she has upset me by lying	60.0	83.0	29.0	75.0	83.0	184.0	2.0444444444444443	11.0	1.0	1.0	20.0	14.0	4.0	4.0	138.0	48.0	36.0	28.0	26.0	42	1	RF	RF3	5	98.0	1.0	17974	1	7499	de-facto	bachelor	3	right	1	YouTube clips	3	13816310400.0
10	63	18	6	2	8	3	1	3.0	20.0	1.0	I would reply to the message and say "it's ok and sometimes things come up"	Because I know she would definitely be there if she could and there must be a more important reason for her to not attend if she said she would	1.0	10.0	2.0	1.0	1.0	184.0	2.0444444444444443	11.0	1.0	1.0	20.0	14.0	4.0	4.0	138.0	48.0	36.0	28.0	26.0	42	1	RFam	RFam3	5	98.0	1.0	17974	1	7499	de-facto	bachelor	3	right	1	YouTube clips	3	13816310400.0
10	73	21	7	3	9	3	1	50.2	20.0	23.0	I would give them their space and tell them I would love to see them later so they can talk through anything they need to.	Everyone needs space sometimes and I want to respect their wishes	6.0	50.0	60.0	60.0	75.0	184.0	2.0444444444444443	11.0	1.0	1.0	20.0	14.0	4.0	4.0	138.0	48.0	36.0	28.0	26.0	42	1	RS	RS1	5	98.0	1.0	17974	1	7499	de-facto	bachelor	3	right	1	YouTube clips	3	13816310400.0
11	21	4	2	1	1	1	2	4.8	4.0	3.0	Would look forward to getting together.	Would be pleased.	2.0	6.0	6.0	5.0	5.0	170.0	1.8888888888888888	5.0	0.0	1.0	31.0	6.0	0.0	0.0	133.0	32.0	30.0	29.0	42.0	25	1	CF	CF2	3	51.0	1.0	17975	1	875	married	bachelor	3	left	0	0	0	13816310400.0
11	61	16	6	2	2	1	2	48.0	5.0	1.0	Do not understand this question.	n/a	49.0	47.0	47.0	48.0	49.0	170.0	1.8888888888888888	5.0	0.0	1.0	31.0	6.0	0.0	0.0	133.0	32.0	30.0	29.0	42.0	25	1	CFam	CFam3	3	51.0	1.0	17975	1	875	married	bachelor	3	left	0	0	0	13816310400.0
11	81	22	8	3	3	1	2	6.4	17.0	9.0	Would be a bit disappointed but would give them time to get ready.	As it was a surprise they did not know about my plans.	8.0	5.0	7.0	6.0	6.0	170.0	1.8888888888888888	5.0	0.0	1.0	31.0	6.0	0.0	0.0	133.0	32.0	30.0	29.0	42.0	25	1	CS	CS2	3	51.0	1.0	17975	1	875	married	bachelor	3	left	0	0	0	13816310400.0
11	32	8	3	1	4	2	3	42.6	23.0	25.0	Pretend did not see them.	Would be awkward for us all.	50.0	46.0	51.0	46.0	20.0	170.0	1.8888888888888888	5.0	0.0	1.0	31.0	6.0	0.0	0.0	133.0	32.0	30.0	29.0	42.0	25	1	AF	AF3	3	51.0	1.0	17975	1	875	married	bachelor	3	left	0	0	0	13816310400.0
11	52	14	5	2	5	2	3	66.2	48.0	68.0	Would want to end call.	Would be disappointed and upset.	47.0	71.0	71.0	71.0	71.0	170.0	1.8888888888888888	5.0	0.0	1.0	31.0	6.0	0.0	0.0	133.0	32.0	30.0	29.0	42.0	25	1	AFam	AFam2	3	51.0	1.0	17975	1	875	married	bachelor	3	left	0	0	0	13816310400.0
11	72	20	7	3	6	2	3	50.8	31.0	22.0	Ask them what they want to talk about	Would want to know if it was something serious.	46.0	46.0	73.0	44.0	45.0	170.0	1.8888888888888888	5.0	0.0	1.0	31.0	6.0	0.0	0.0	133.0	32.0	30.0	29.0	42.0	25	1	AS	AS1	3	51.0	1.0	17975	1	875	married	bachelor	3	left	0	0	0	13816310400.0
11	13	3	1	1	7	3	1	57.6	45.0	69.0	Would pretend I didn't notice.	Would not want to confront.	49.0	70.0	28.0	70.0	71.0	170.0	1.8888888888888888	5.0	0.0	1.0	31.0	6.0	0.0	0.0	133.0	32.0	30.0	29.0	42.0	25	1	RF	RF1	3	51.0	1.0	17975	1	875	married	bachelor	3	left	0	0	0	13816310400.0
11	43	12	4	2	8	3	1	14.4	24.0	28.0	Ask them to call back.	Would understand that something came up for them.	6.0	6.0	6.0	28.0	26.0	170.0	1.8888888888888888	5.0	0.0	1.0	31.0	6.0	0.0	0.0	133.0	32.0	30.0	29.0	42.0	25	1	RFam	RFam1	3	51.0	1.0	17975	1	875	married	bachelor	3	left	0	0	0	13816310400.0
11	93	27	9	3	9	3	1	17.4	23.0	10.0	Would let it go	Not reasonable for me to interupt them.	16.0	18.0	18.0	17.0	18.0	170.0	1.8888888888888888	5.0	0.0	1.0	31.0	6.0	0.0	0.0	133.0	32.0	30.0	29.0	42.0	25	1	RS	RS3	3	51.0	1.0	17975	1	875	married	bachelor	3	left	0	0	0	13816310400.0
12	21	4	2	1	1	1	2	36.0	0.0	0.0	I would reply saying that the date and time would be fine.	I missed my old friend and would be glad to catch up	0.0	0.0	80.0	0.0	100.0	163.0	1.8111111111111111	10.0	0.0	0.0	23.0	10.0	0.0	6.0	107.0	22.0	23.0	23.0	39.0	3	1	CF	CF2	1	35.0	1.0	17975	0	8265	de-facto	year 10	1	right	0	0	0	13816310400.0
12	41	10	4	2	2	1	2	38.2	0.0	20.0	I would try to keep regular contact with this family member	because keeping in contact with close family members is important	0.0	1.0	100.0	0.0	90.0	163.0	1.8111111111111111	10.0	0.0	0.0	23.0	10.0	0.0	6.0	107.0	22.0	23.0	23.0	39.0	3	1	CFam	CFam1	1	35.0	1.0	17975	0	8265	de-facto	year 10	1	right	0	0	0	13816310400.0
12	81	22	8	3	3	1	2	20.0	0.0	30.0	I would rush my partner to get ready	because i had a slow week and was eager for the weekend	0.0	50.0	50.0	0.0	0.0	163.0	1.8111111111111111	10.0	0.0	0.0	23.0	10.0	0.0	6.0	107.0	22.0	23.0	23.0	39.0	3	1	CS	CS2	1	35.0	1.0	17975	0	8265	de-facto	year 10	1	right	0	0	0	13816310400.0
12	12	2	1	1	4	2	3	17.0	40.0	60.0	i would text my friend later to see if they saw me at the shop	to see if my friend was angry at me or not	10.0	35.0	0.0	30.0	10.0	163.0	1.8111111111111111	10.0	0.0	0.0	23.0	10.0	0.0	6.0	107.0	22.0	23.0	23.0	39.0	3	1	AF	AF1	1	35.0	1.0	17975	0	8265	de-facto	year 10	1	right	0	0	0	13816310400.0
12	62	17	6	2	5	2	3	8.0	50.0	70.0	After the event i would find out why they did not show up	Because i would need to know why	5.0	0.0	10.0	25.0	0.0	163.0	1.8111111111111111	10.0	0.0	0.0	23.0	10.0	0.0	6.0	107.0	22.0	23.0	23.0	39.0	3	1	AFam	AFam3	1	35.0	1.0	17975	0	8265	de-facto	year 10	1	right	0	0	0	13816310400.0
12	92	26	9	3	6	2	3	23.0	50.0	50.0	would leave them alone	because i would be slightly annoyed	0.0	25.0	20.0	50.0	20.0	163.0	1.8111111111111111	10.0	0.0	0.0	23.0	10.0	0.0	6.0	107.0	22.0	23.0	23.0	39.0	3	1	AS	AS3	1	35.0	1.0	17975	0	8265	de-facto	year 10	1	right	0	0	0	13816310400.0
12	33	9	3	1	7	3	1	70.0	100.0	100.0	I would confront my friend	because im angry and what to know why they lied	20.0	80.0	50.0	100.0	100.0	163.0	1.8111111111111111	10.0	0.0	0.0	23.0	10.0	0.0	6.0	107.0	22.0	23.0	23.0	39.0	3	1	RF	RF3	1	35.0	1.0	17975	0	8265	de-facto	year 10	1	right	0	0	0	13816310400.0
12	53	15	5	2	8	3	1	49.0	100.0	100.0	i would say fine and hang up	because i would be angry	0.0	75.0	30.0	70.0	70.0	163.0	1.8111111111111111	10.0	0.0	0.0	23.0	10.0	0.0	6.0	107.0	22.0	23.0	23.0	39.0	3	1	RFam	RFam2	1	35.0	1.0	17975	0	8265	de-facto	year 10	1	right	0	0	0	13816310400.0
12	73	21	7	3	9	3	1	36.0	70.0	70.0	I would leave and wait to find out what is wrong later	because i would not want to stick around	50.0	30.0	0.0	50.0	50.0	163.0	1.8111111111111111	10.0	0.0	0.0	23.0	10.0	0.0	6.0	107.0	22.0	23.0	23.0	39.0	3	1	RS	RS1	1	35.0	1.0	17975	0	8265	de-facto	year 10	1	right	0	0	0	13816310400.0
13	11	1	1	1	1	1	2	22.2	0.0	3.0	I would go about my day and not think much of it.	This seemed like a normal friendly encounter	23.0	14.0	13.0	12.0	49.0	222.0	2.466666666666667	14.0	1.0	1.0	57.0	24.0	10.0	16.0	141.0	47.0	36.0	29.0	29.0	16	1	CF	CF1	5	82.0	1.0	17975	1	1834	married	master	4	right	1	yoga nidra	3	13816310400.0
13	61	16	6	2	2	1	2	28.6	2.0	2.0	I would be happy that they had come to the event.	They had been supportive	15.0	17.0	52.0	7.0	52.0	222.0	2.466666666666667	14.0	1.0	1.0	57.0	24.0	10.0	16.0	141.0	47.0	36.0	29.0	29.0	16	1	CFam	CFam3	5	82.0	1.0	17975	1	1834	married	master	4	right	1	yoga nidra	3	13816310400.0
13	91	25	9	3	3	1	2	36.2	1.0	1.0	Enjoy the moment and attention from my partner.	This is the response I was wanting.	3.0	7.0	82.0	5.0	84.0	222.0	2.466666666666667	14.0	1.0	1.0	57.0	24.0	10.0	16.0	141.0	47.0	36.0	29.0	29.0	16	1	CS	CS3	5	82.0	1.0	17975	1	1834	married	master	4	right	1	yoga nidra	3	13816310400.0
13	32	8	3	1	4	2	3	59.2	76.0	89.0	I would avoid them.	I would feel left out and not thought about, rejected and would not want to confront them.	26.0	61.0	77.0	81.0	51.0	222.0	2.466666666666667	14.0	1.0	1.0	57.0	24.0	10.0	16.0	141.0	47.0	36.0	29.0	29.0	16	1	AF	AF3	5	82.0	1.0	17975	1	1834	married	master	4	right	1	yoga nidra	3	13816310400.0
13	42	11	4	2	5	2	3	59.0	40.0	49.0	I would leave a message and try again later. I'd be disappointed	I would be upset but would wait for the explanation from them as to why they missed the call before making assumptions.	50.0	60.0	88.0	63.0	34.0	222.0	2.466666666666667	14.0	1.0	1.0	57.0	24.0	10.0	16.0	141.0	47.0	36.0	29.0	29.0	16	1	AFam	AFam1	5	82.0	1.0	17975	1	1834	married	master	4	right	1	yoga nidra	3	13816310400.0
13	72	20	7	3	6	2	3	33.8	60.0	67.0	I would jump to the most negative, worrying conclusions and start to get upset, worried about what they want to talk about.	I expect the worst and panic	47.0	51.0	50.0	11.0	10.0	222.0	2.466666666666667	14.0	1.0	1.0	57.0	24.0	10.0	16.0	141.0	47.0	36.0	29.0	29.0	16	1	AS	AS1	5	82.0	1.0	17975	1	1834	married	master	4	right	1	yoga nidra	3	13816310400.0
13	23	6	2	1	7	3	1	64.4	82.0	94.0	I would not contact them again	Their response made it clear that I was not a close friend so I would try not to pursue the friendship anymore as it would probably just cause hurt	68.0	48.0	73.0	73.0	60.0	222.0	2.466666666666667	14.0	1.0	1.0	57.0	24.0	10.0	16.0	141.0	47.0	36.0	29.0	29.0	16	1	RF	RF2	5	82.0	1.0	17975	1	1834	married	master	4	right	1	yoga nidra	3	13816310400.0
13	53	15	5	2	8	3	1	56.8	59.0	61.0	I would leave the conversation and complain about it later to my husband.	There's no point confronting the person as they are too wrapped up in themselves and their own problems. Perhaps mine aren't as important.	44.0	70.0	70.0	78.0	22.0	222.0	2.466666666666667	14.0	1.0	1.0	57.0	24.0	10.0	16.0	141.0	47.0	36.0	29.0	29.0	16	1	RFam	RFam2	5	82.0	1.0	17975	1	1834	married	master	4	right	1	yoga nidra	3	13816310400.0
13	83	24	8	3	9	3	1	44.2	89.0	90.0	Get upset and go do something by myself. Later I would try talk to him about it to explain my feelings.	I would hope that talking about it later would allow us both perspective so that we can discuss it rather than get angry or upset with each other.	36.0	58.0	47.0	54.0	26.0	222.0	2.466666666666667	14.0	1.0	1.0	57.0	24.0	10.0	16.0	141.0	47.0	36.0	29.0	29.0	16	1	RS	RS2	5	82.0	1.0	17975	1	1834	married	master	4	right	1	yoga nidra	3	13816310400.0
14	21	4	2	1	1	1	2	32.0	0.0	0.0	Text them back to confirm the time	I would be excited to see them	0.0	0.0	80.0	0.0	80.0	182.0	2.022222222222222	8.0	1.0	1.0	41.0	12.0	2.0	2.0	117.0	34.0	27.0	28.0	28.0	17	1	CF	CF2	3	30.0	1.0	17975	0	4781	married	vocational	3	right	0	0	0	13816310400.0
14	41	10	4	2	2	1	2	32.2	0.0	0.0	I would talk to them	Because it has been a long time since we have spoken	0.0	0.0	80.0	0.0	81.0	182.0	2.022222222222222	8.0	1.0	1.0	41.0	12.0	2.0	2.0	117.0	34.0	27.0	28.0	28.0	17	1	CFam	CFam1	3	30.0	1.0	17975	0	4781	married	vocational	3	right	0	0	0	13816310400.0
14	91	25	9	3	3	1	2	31.0	0.0	0.0	I would kiss them	I want to be close to them	0.0	0.0	75.0	0.0	80.0	182.0	2.022222222222222	8.0	1.0	1.0	41.0	12.0	2.0	2.0	117.0	34.0	27.0	28.0	28.0	17	1	CS	CS3	3	30.0	1.0	17975	0	4781	married	vocational	3	right	0	0	0	13816310400.0
14	12	2	1	1	4	2	3	1.0	10.0	10.0	I would move closer to them and say hello again	I would assume they had not heard or recogised me	0.0	0.0	0.0	5.0	0.0	182.0	2.022222222222222	8.0	1.0	1.0	41.0	12.0	2.0	2.0	117.0	34.0	27.0	28.0	28.0	17	1	AF	AF1	3	30.0	1.0	17975	0	4781	married	vocational	3	right	0	0	0	13816310400.0
14	62	17	6	2	5	2	3	6.0	15.0	15.0	Try to call them	I would be wondering why they weren't there and want to make sure they are ok	10.0	10.0	5.0	5.0	0.0	182.0	2.022222222222222	8.0	1.0	1.0	41.0	12.0	2.0	2.0	117.0	34.0	27.0	28.0	28.0	17	1	AFam	AFam3	3	30.0	1.0	17975	0	4781	married	vocational	3	right	0	0	0	13816310400.0
14	82	23	8	3	6	2	3	27.0	50.0	50.0	Try to call them	I would want to know if they wanted to spend time with me	35.0	20.0	20.0	20.0	40.0	182.0	2.022222222222222	8.0	1.0	1.0	41.0	12.0	2.0	2.0	117.0	34.0	27.0	28.0	28.0	17	1	AS	AS2	3	30.0	1.0	17975	0	4781	married	vocational	3	right	0	0	0	13816310400.0
14	33	9	3	1	7	3	1	63.0	80.0	70.0	I would ask them why they had told me they were to busy to come out	I would feel angry	60.0	50.0	50.0	70.0	85.0	182.0	2.022222222222222	8.0	1.0	1.0	41.0	12.0	2.0	2.0	117.0	34.0	27.0	28.0	28.0	17	1	RF	RF3	3	30.0	1.0	17975	0	4781	married	vocational	3	right	0	0	0	13816310400.0
14	53	15	5	2	8	3	1	52.0	20.0	40.0	I would ask them if they wanted to talk about something else	I would be upset but also a bit worried about if they were ok	50.0	70.0	20.0	60.0	60.0	182.0	2.022222222222222	8.0	1.0	1.0	41.0	12.0	2.0	2.0	117.0	34.0	27.0	28.0	28.0	17	1	RFam	RFam2	3	30.0	1.0	17975	0	4781	married	vocational	3	right	0	0	0	13816310400.0
14	73	21	7	3	9	3	1	67.0	60.0	70.0	I would ask why they need time by themself	I would be concerned I had done something wrong	70.0	50.0	50.0	80.0	85.0	182.0	2.022222222222222	8.0	1.0	1.0	41.0	12.0	2.0	2.0	117.0	34.0	27.0	28.0	28.0	17	1	RS	RS1	3	30.0	1.0	17975	0	4781	married	vocational	3	right	0	0	0	13816310400.0
15	31	7	3	1	1	1	2	33.2	0.0	0.0	I would go and meet them as planned and have a good time	I wanted to go out and asked them to come. I enjoy hanging out with my friends	0.0	0.0	83.0	0.0	83.0	135.0	1.5	8.0	0.0	0.0	16.0	2.0	0.0	0.0	146.0	40.0	31.0	34.0	41.0	12	1	CF	CF3	6	81.0	1.0	17974	1	4815	married	bachelor	3	right	0	0	0	13816310400.0
15	51	13	5	2	2	1	2	36.2	0.0	0.0	I would chat with them and see how they are going and talk to them about what is going on at the moment	To feel better and talk things through. To see if they had any insights. To help manage stress by letting it out	0.0	1.0	90.0	0.0	90.0	135.0	1.5	8.0	0.0	0.0	16.0	2.0	0.0	0.0	146.0	40.0	31.0	34.0	41.0	12	1	CFam	CFam2	6	81.0	1.0	17974	1	4815	married	bachelor	3	right	0	0	0	13816310400.0
15	91	25	9	3	3	1	2	16.2	0.0	0.0	I would smile back and lean in to give them a kiss	They seemed receptive to it and i would want to see where things go	0.0	0.0	81.0	0.0	0.0	135.0	1.5	8.0	0.0	0.0	16.0	2.0	0.0	0.0	146.0	40.0	31.0	34.0	41.0	12	1	CS	CS3	6	81.0	1.0	17974	1	4815	married	bachelor	3	right	0	0	0	13816310400.0
15	12	2	1	1	4	2	3	0.0	0.0	0.0	I would stop and tap them on the shoulder if i thought they were just too busy concentrating on whatever they were looking for. If i felt they heard me i would still do the same thing but ask what was up	To get their attention. I can sometimes not notice things if im really concentrating or have my ear phones in so i figure tapping their shoulder gives more of a cue to draw their attention	0.0	0.0	0.0	0.0	0.0	135.0	1.5	8.0	0.0	0.0	16.0	2.0	0.0	0.0	146.0	40.0	31.0	34.0	41.0	12	1	AF	AF1	6	81.0	1.0	17974	1	4815	married	bachelor	3	right	0	0	0	13816310400.0
15	42	11	4	2	5	2	3	0.0	19.0	0.0	I would leave a message saying : Hi just calling to catch up. Ill try you again later. If I don't catch you tonight give me a call when you are free	I know people get busy and can sometimes forget or have unexpected things come up	0.0	0.0	0.0	0.0	0.0	135.0	1.5	8.0	0.0	0.0	16.0	2.0	0.0	0.0	146.0	40.0	31.0	34.0	41.0	12	1	AFam	AFam1	6	81.0	1.0	17974	1	4815	married	bachelor	3	right	0	0	0	13816310400.0
15	72	20	7	3	6	2	3	46.4	45.0	0.0	i would sit down with them and ask them what was wrong, if something serious has happened	to understand, to see if their is anyway i can help them or us depending on what the conversation revealed. I would feel some anxiety until i understood the issue	50.0	50.0	0.0	50.0	82.0	135.0	1.5	8.0	0.0	0.0	16.0	2.0	0.0	0.0	146.0	40.0	31.0	34.0	41.0	12	1	AS	AS1	6	81.0	1.0	17974	1	4815	married	bachelor	3	right	0	0	0	13816310400.0
15	23	6	2	1	7	3	1	64.8	61.0	60.0	I would text them back. something along the lines of: No worries, I understand life gets pretty busy. It was good seeing you the other night.	I would feel disappointed and a bit upset but not angry and i know making them feel guilty or angry wont change the situation. It wont make me or them feel good so id be polite and wish them all the best. I have better things to do with my time than chase people who don't want to spend time with me.	50.0	50.0	50.0	85.0	89.0	135.0	1.5	8.0	0.0	0.0	16.0	2.0	0.0	0.0	146.0	40.0	31.0	34.0	41.0	12	1	RF	RF2	6	81.0	1.0	17974	1	4815	married	bachelor	3	right	0	0	0	13816310400.0
15	63	18	6	2	8	3	1	0.0	75.0	0.0	I would write back and ask why they could not make it and why they could let me know earlier	I would want to understand if something suddenly came up or happened to them or someone else. It would be uncharacteristic of them to do this	0.0	0.0	0.0	0.0	0.0	135.0	1.5	8.0	0.0	0.0	16.0	2.0	0.0	0.0	146.0	40.0	31.0	34.0	41.0	12	1	RFam	RFam3	6	81.0	1.0	17974	1	4815	married	bachelor	3	right	0	0	0	13816310400.0
15	83	24	8	3	9	3	1	14.2	30.0	31.0	I would talk to them about it to determine if it was something they already had planned or if they did not like the suggestion i made.	I would want to understand their decision as it would help me know how to avoid disappointment in future. Was their plan with their friend already arranged? Had a situation happened? Do they not like activities such as i suggested? Did I not provide enough notice etc	0.0	0.0	21.0	50.0	0.0	135.0	1.5	8.0	0.0	0.0	16.0	2.0	0.0	0.0	146.0	40.0	31.0	34.0	41.0	12	1	RS	RS2	6	81.0	1.0	17974	1	4815	married	bachelor	3	right	0	0	0	13816310400.0
16	21	4	2	1	1	1	2	36.4	1.0	1.0	hesitate to respond I now have to commit to going out with them like discussed	i generally like the idea of catching up, its enough just to feel wanted, and the small talk can be draining	2.0	1.0	91.0	3.0	85.0	190.0	2.111111111111111	13.0	1.0	2.0	54.0	16.0	6.0	4.0	136.0	47.0	25.0	27.0	37.0	64	1	CF	CF2	4	68.0	1.0	17976	1	4317	de-facto	master	4	left	1	Listen to an app	1	13816310400.0
16	61	16	6	2	2	1	2	27.0	13.0	54.0	why didn't they come and find me as it was my birthday	I would want to feel special and important on my birthday	1.0	4.0	95.0	6.0	29.0	190.0	2.111111111111111	13.0	1.0	2.0	54.0	16.0	6.0	4.0	136.0	47.0	25.0	27.0	37.0	64	1	CFam	CFam3	4	68.0	1.0	17976	1	4317	de-facto	master	4	left	1	Listen to an app	1	13816310400.0
16	81	22	8	3	3	1	2	4.0	4.0	4.0	excited that they are now up and we can go out	i look to go out and do things	1.0	2.0	10.0	2.0	5.0	190.0	2.111111111111111	13.0	1.0	2.0	54.0	16.0	6.0	4.0	136.0	47.0	25.0	27.0	37.0	64	1	CS	CS2	4	68.0	1.0	17976	1	4317	de-facto	master	4	left	1	Listen to an app	1	13816310400.0
16	12	2	1	1	4	2	3	40.0	14.0	38.0	tap them on the shoulder and say hi again, maybe they didn't see me	to confirm that there are no issues in our friendship that i'm unaware of	36.0	46.0	22.0	68.0	28.0	190.0	2.111111111111111	13.0	1.0	2.0	54.0	16.0	6.0	4.0	136.0	47.0	25.0	27.0	37.0	64	1	AF	AF1	4	68.0	1.0	17976	1	4317	de-facto	master	4	left	1	Listen to an app	1	13816310400.0
16	52	14	5	2	5	2	3	50.8	72.0	71.0	be quite heated in talking further. Asking them why they are not listening, and then hang up	i feel very frustrated, i trusted that they would listen and help and they didnt	13.0	48.0	63.0	71.0	59.0	190.0	2.111111111111111	13.0	1.0	2.0	54.0	16.0	6.0	4.0	136.0	47.0	25.0	27.0	37.0	64	1	AFam	AFam2	4	68.0	1.0	17976	1	4317	de-facto	master	4	left	1	Listen to an app	1	13816310400.0
16	72	20	7	3	6	2	3	34.6	16.0	64.0	confused, it could be anything they want to discuss	i'm intrigued, but a little scared about what they are about to say	1.0	1.0	82.0	5.0	84.0	190.0	2.111111111111111	13.0	1.0	2.0	54.0	16.0	6.0	4.0	136.0	47.0	25.0	27.0	37.0	64	1	AS	AS1	4	68.0	1.0	17976	1	4317	de-facto	master	4	left	1	Listen to an app	1	13816310400.0
16	33	9	3	1	7	3	1	67.4	75.0	90.0	ignore them and probably not call them again - if they called me at a later day i'd bring it up then	i'd be too upset to confront them rationally at the time	1.0	90.0	71.0	85.0	90.0	190.0	2.111111111111111	13.0	1.0	2.0	54.0	16.0	6.0	4.0	136.0	47.0	25.0	27.0	37.0	64	1	RF	RF3	4	68.0	1.0	17976	1	4317	de-facto	master	4	left	1	Listen to an app	1	13816310400.0
16	43	12	4	2	8	3	1	40.2	12.0	48.0	arrange another time to speak, they may be busy	things come up in people's lives and they need to work through them	1.0	3.0	60.0	76.0	61.0	190.0	2.111111111111111	13.0	1.0	2.0	54.0	16.0	6.0	4.0	136.0	47.0	25.0	27.0	37.0	64	1	RFam	RFam1	4	68.0	1.0	17976	1	4317	de-facto	master	4	left	1	Listen to an app	1	13816310400.0
16	93	27	9	3	9	3	1	36.2	15.0	53.0	move physically away and go back to watching tv	they don't want to be close and intimate	4.0	15.0	41.0	45.0	76.0	190.0	2.111111111111111	13.0	1.0	2.0	54.0	16.0	6.0	4.0	136.0	47.0	25.0	27.0	37.0	64	1	RS	RS3	4	68.0	1.0	17976	1	4317	de-facto	master	4	left	1	Listen to an app	1	13816310400.0
17	31	7	3	1	1	1	2	38.6	1.0	1.0	I would enjoy the time together and talk to them to plan another catch-up at a time that works for both of us	Because I had a good time, as did my friend, and it's important to spend time with people you love and enjoy	1.0	1.0	95.0	1.0	95.0	135.0	1.5	1.0	0.0	0.0	22.0	10.0	0.0	0.0	147.0	45.0	32.0	36.0	34.0	1	1	CF	CF3	2	85.0	1.0	17976	0	4130	married	master	4	right	0	0	0	13816310400.0
17	51	13	5	2	2	1	2	36.6	1.0	1.0	Discuss the situations pertinent to my life until I felt it was appropriate we stop - then change the subject	I like to have a thorough conversation but not make myself the centre if the other person is not engaged	1.0	1.0	90.0	1.0	90.0	135.0	1.5	1.0	0.0	0.0	22.0	10.0	0.0	0.0	147.0	45.0	32.0	36.0	34.0	1	1	CFam	CFam2	2	85.0	1.0	17976	0	4130	married	master	4	right	0	0	0	13816310400.0
17	91	25	9	3	3	1	2	36.4	1.0	1.0	I would kiss her and we would hug	Because we love each other and enjoy being close	0.0	1.0	90.0	1.0	90.0	135.0	1.5	1.0	0.0	0.0	22.0	10.0	0.0	0.0	147.0	45.0	32.0	36.0	34.0	1	1	CS	CS3	2	85.0	1.0	17976	0	4130	married	master	4	right	0	0	0	13816310400.0
17	22	5	2	1	4	2	3	31.0	15.0	10.0	I would try to contact them to organise something	Because we had a good experience when we met again and it's most likely that we would both enjoy catching up	1.0	29.0	20.0	30.0	75.0	135.0	1.5	1.0	0.0	0.0	22.0	10.0	0.0	0.0	147.0	45.0	32.0	36.0	34.0	1	1	AF	AF2	2	85.0	1.0	17976	0	4130	married	master	4	right	0	0	0	13816310400.0
17	62	17	6	2	5	2	3	12.4	20.0	25.0	I've done all I can do so I would speak to other people until they arrive	This is unlike them, so there would be a reasonable explanation for this - but it would be a little disappointing	1.0	5.0	1.0	5.0	50.0	135.0	1.5	1.0	0.0	0.0	22.0	10.0	0.0	0.0	147.0	45.0	32.0	36.0	34.0	1	1	AFam	AFam3	2	85.0	1.0	17976	0	4130	married	master	4	right	0	0	0	13816310400.0
17	82	23	8	3	6	2	3	21.4	15.0	1.0	I'd give them a call to see where they were and then evaluate if it's worth doing something	I would be annoyed at the situation - but more myself as I didn't organise it properly	1.0	1.0	10.0	5.0	90.0	135.0	1.5	1.0	0.0	0.0	22.0	10.0	0.0	0.0	147.0	45.0	32.0	36.0	34.0	1	1	AS	AS2	2	85.0	1.0	17976	0	4130	married	master	4	right	0	0	0	13816310400.0
17	13	3	1	1	7	3	1	69.0	20.0	25.0	I would again say 'hi' and if they reacted in the same way again I would ask them what is wrong	My friends never act in this way and something has clearly caused it	25.0	90.0	50.0	90.0	90.0	135.0	1.5	1.0	0.0	0.0	22.0	10.0	0.0	0.0	147.0	45.0	32.0	36.0	34.0	1	1	RF	RF1	2	85.0	1.0	17976	0	4130	married	master	4	right	0	0	0	13816310400.0
17	43	12	4	2	8	3	1	21.4	10.0	10.0	I'd say 'that's fine - why's that?' as they most probably have another commitment - and possibly organise another time to chat	Because they would typically talk to me unless there was something else more pressing	1.0	10.0	1.0	5.0	90.0	135.0	1.5	1.0	0.0	0.0	22.0	10.0	0.0	0.0	147.0	45.0	32.0	36.0	34.0	1	1	RFam	RFam1	2	85.0	1.0	17976	0	4130	married	master	4	right	0	0	0	13816310400.0
17	73	21	7	3	9	3	1	40.0	30.0	30.0	I would ask them as to why they don't want me around and what is going on	Because it is unusual behaviour and it is likely that something important has caused it	5.0	50.0	5.0	50.0	90.0	135.0	1.5	1.0	0.0	0.0	22.0	10.0	0.0	0.0	147.0	45.0	32.0	36.0	34.0	1	1	RS	RS1	2	85.0	1.0	17976	0	4130	married	master	4	right	0	0	0	13816310400.0
18	11	1	1	1	1	1	2	20.6	1.0	1.0	I would just continue shopping and think no more about it.	This is an everyday scenario when I am shopping. Sometimes friends and I have time to talk; sometimes we don't.	1.0	1.0	50.0	1.0	50.0	122.0	1.3555555555555556	3.0	0.0	0.0	22.0	10.0	0.0	2.0	159.0	54.0	35.0	42.0	28.0	20	1	CF	CF1	6	90.0	1.0	17974	0	-3768	divorced	master	4	left	1	20 minutes of meditation each morning and archery (mindfulness training)	4	13816310400.0
18	61	16	6	2	2	1	2	1.0	1.0	1.0	I would be extremely pleased and thank them for attending.	Because I would feel honoured that they took the time to share my event with me.	1.0	1.0	1.0	1.0	1.0	122.0	1.3555555555555556	3.0	0.0	0.0	22.0	10.0	0.0	2.0	159.0	54.0	35.0	42.0	28.0	20	1	CFam	CFam3	6	90.0	1.0	17974	0	-3768	divorced	master	4	left	1	20 minutes of meditation each morning and archery (mindfulness training)	4	13816310400.0
18	71	19	7	3	3	1	2	1.0	1.0	1.0	I would think of a lovely way to spend the afternoon and discuss it with my partner	Because I love being in their company and enjoy every moment we are together.	1.0	1.0	1.0	1.0	1.0	122.0	1.3555555555555556	3.0	0.0	0.0	22.0	10.0	0.0	2.0	159.0	54.0	35.0	42.0	28.0	20	1	CS	CS1	6	90.0	1.0	17974	0	-3768	divorced	master	4	left	1	20 minutes of meditation each morning and archery (mindfulness training)	4	13816310400.0
18	22	5	2	1	4	2	3	50.0	30.0	50.0	I would feel disappointed and a little hurt but, as I hadn't seen them for a long time, I'd assume they had moved on or no longer felt a connection with me. I would send a final text saying to let me know if they wanted to catch up anytime. They may have just had other issues to deal with when I texted them initially.	We were once good friends, but people move on. I'd leave the door open for further contact if they wished for it.	50.0	50.0	50.0	50.0	50.0	122.0	1.3555555555555556	3.0	0.0	0.0	22.0	10.0	0.0	2.0	159.0	54.0	35.0	42.0	28.0	20	1	AF	AF2	6	90.0	1.0	17974	0	-3768	divorced	master	4	left	1	20 minutes of meditation each morning and archery (mindfulness training)	4	13816310400.0
18	52	14	5	2	5	2	3	36.2	50.0	50.0	I'd be somewhat annoyed but I'd say if they're busy we could continue the discussion at another time.	The behaviour appears rude but they are family so I'd give them an opportunity to talk when they weren't so busy.	1.0	30.0	50.0	50.0	50.0	122.0	1.3555555555555556	3.0	0.0	0.0	22.0	10.0	0.0	2.0	159.0	54.0	35.0	42.0	28.0	20	1	AFam	AFam2	6	90.0	1.0	17974	0	-3768	divorced	master	4	left	1	20 minutes of meditation each morning and archery (mindfulness training)	4	13816310400.0
18	82	23	8	3	6	2	3	10.8	1.0	1.0	I would make sure I discuss my plans with my partner next time to ensure they can schedule time as well.	Because communication underpins all good relationships. By not talking to my partner about my plans I have set myself up for disappointment	1.0	1.0	50.0	1.0	1.0	122.0	1.3555555555555556	3.0	0.0	0.0	22.0	10.0	0.0	2.0	159.0	54.0	35.0	42.0	28.0	20	1	AS	AS2	6	90.0	1.0	17974	0	-3768	divorced	master	4	left	1	20 minutes of meditation each morning and archery (mindfulness training)	4	13816310400.0
18	33	9	3	1	7	3	1	20.0	20.0	20.0	I'd approach him and say hi.	We are good friends. It also provides him with a way engage without feeling guilty or the need to invent a story.	20.0	20.0	20.0	20.0	20.0	122.0	1.3555555555555556	3.0	0.0	0.0	22.0	10.0	0.0	2.0	159.0	54.0	35.0	42.0	28.0	20	1	RF	RF3	6	90.0	1.0	17974	0	-3768	divorced	master	4	left	1	20 minutes of meditation each morning and archery (mindfulness training)	4	13816310400.0
18	43	12	4	2	8	3	1	10.8	1.0	1.0	I would ask them if everything is okay. If so I would reschedule the phone call.	Because their haste would generally mean something has come up they need to deal with immediately.	1.0	1.0	50.0	1.0	1.0	122.0	1.3555555555555556	3.0	0.0	0.0	22.0	10.0	0.0	2.0	159.0	54.0	35.0	42.0	28.0	20	1	RFam	RFam1	6	90.0	1.0	17974	0	-3768	divorced	master	4	left	1	20 minutes of meditation each morning and archery (mindfulness training)	4	13816310400.0
18	93	27	9	3	9	3	1	20.4	0.0	1.0	I would continue to pester her.	Because I know she will come around and it's fun pestering her when she's trying to be serious on the phone	0.0	1.0	50.0	1.0	50.0	122.0	1.3555555555555556	3.0	0.0	0.0	22.0	10.0	0.0	2.0	159.0	54.0	35.0	42.0	28.0	20	1	RS	RS3	6	90.0	1.0	17974	0	-3768	divorced	master	4	left	1	20 minutes of meditation each morning and archery (mindfulness training)	4	13816310400.0
19	31	7	3	1	1	1	2	40.6	1.0	2.0	Enjoy the quality time with your friend because you dont know when you'll see them next	They are your friend and you're having a good time	1.0	1.0	100.0	1.0	100.0	266.0	2.9555555555555557	30.0	3.0	5.0	45.0	28.0	26.0	18.0	102.0	41.0	16.0	31.0	14.0	23	1	CF	CF3	5	100.0	1.0	17977	1	11026	single	year 12	2	right	0	0	0	13816310400.0
19	51	13	5	2	2	1	2	37.4	2.0	1.0	Say thank you for listening	You feel wanted and cared about. That is a good thing	2.0	2.0	81.0	2.0	100.0	266.0	2.9555555555555557	30.0	3.0	5.0	45.0	28.0	26.0	18.0	102.0	41.0	16.0	31.0	14.0	23	1	CFam	CFam2	5	100.0	1.0	17977	1	11026	single	year 12	2	right	0	0	0	13816310400.0
19	81	22	8	3	3	1	2	41.2	2.0	1.0	Wait for them to get ready	Just be happy they are going to participate in the activity you have been researching	2.0	2.0	100.0	2.0	100.0	266.0	2.9555555555555557	30.0	3.0	5.0	45.0	28.0	26.0	18.0	102.0	41.0	16.0	31.0	14.0	23	1	CS	CS2	5	100.0	1.0	17977	1	11026	single	year 12	2	right	0	0	0	13816310400.0
19	12	2	1	1	4	2	3	99.6	90.0	99.0	Just keep walking and pretend nothing happened	they aren't worth your time amd effort if they cant even say hello	98.0	100.0	100.0	100.0	100.0	266.0	2.9555555555555557	30.0	3.0	5.0	45.0	28.0	26.0	18.0	102.0	41.0	16.0	31.0	14.0	23	1	AF	AF1	5	100.0	1.0	17977	1	11026	single	year 12	2	right	0	0	0	13816310400.0
19	62	17	6	2	5	2	3	66.2	77.0	69.0	I'd try and have a good time and try and ignore the fact they didn't turn up	The celebration is about yiur achievements so try and have the best time possible and deal with the problem the next day	72.0	72.0	66.0	52.0	69.0	266.0	2.9555555555555557	30.0	3.0	5.0	45.0	28.0	26.0	18.0	102.0	41.0	16.0	31.0	14.0	23	1	AFam	AFam3	5	100.0	1.0	17977	1	11026	single	year 12	2	right	0	0	0	13816310400.0
19	92	26	9	3	6	2	3	15.2	26.0	7.0	I would ask them to get off their phone and just enjoy the moment but if they didn't do that then id be disapointed	You have to at least ask them first, your partner cannot be a mind reader. They probably think they are doing nothing wrong	2.0	2.0	17.0	50.0	5.0	266.0	2.9555555555555557	30.0	3.0	5.0	45.0	28.0	26.0	18.0	102.0	41.0	16.0	31.0	14.0	23	1	AS	AS3	5	100.0	1.0	17977	1	11026	single	year 12	2	right	0	0	0	13816310400.0
19	23	6	2	1	7	3	1	96.2	100.0	70.0	I would just block their number and move on with life	They aren't worth your time and effort, you know deep down you did the right thing and its them that has the problem	81.0	100.0	100.0	100.0	100.0	266.0	2.9555555555555557	30.0	3.0	5.0	45.0	28.0	26.0	18.0	102.0	41.0	16.0	31.0	14.0	23	1	RF	RF2	5	100.0	1.0	17977	1	11026	single	year 12	2	right	0	0	0	13816310400.0
19	43	12	4	2	8	3	1	38.4	27.0	15.0	I would just make another time to call and talk but if the same thing keeps on happening then there is a problem then	Theres no need to worry at that particular time, you are both already pretty busy living your own lives. They only cancelled once just try again for another time	50.0	50.0	30.0	32.0	30.0	266.0	2.9555555555555557	30.0	3.0	5.0	45.0	28.0	26.0	18.0	102.0	41.0	16.0	31.0	14.0	23	1	RFam	RFam1	5	100.0	1.0	17977	1	11026	single	year 12	2	right	0	0	0	13816310400.0
19	73	21	7	3	9	3	1	65.2	100.0	100.0	I would walk out and ignore my partner for a week or so	Out of anger mainy because they are supposed to be your partner and they should be able to tell you anything but if they can't do that the relationship is most likely not worth the effort	85.0	20.0	85.0	86.0	50.0	266.0	2.9555555555555557	30.0	3.0	5.0	45.0	28.0	26.0	18.0	102.0	41.0	16.0	31.0	14.0	23	1	RS	RS1	5	100.0	1.0	17977	1	11026	single	year 12	2	right	0	0	0	13816310400.0
20	11	1	1	1	1	1	2	9.2	0.0	0.0	I would be happy we could have a chat, even if brief	Because there is nothing wrong with having a brief chat	0.0	0.0	46.0	0.0	0.0	104.0	1.1555555555555554	0.0	0.0	0.0	9.0	2.0	0.0	0.0	112.0	29.0	26.0	29.0	28.0	9	1	CF	CF1	2	49.0	0.0	17975	1	1880	single	bachelor	3	right	0	0	0	13816310400.0
20	61	16	6	2	2	1	2	0.0	1.0	0.0	Maybe I am not understanding these scenarios, but I don't see how this behaviour is negative. I would hug them and I would imagine them lagging me back	Because we would be excited to see each others	0.0	0.0	0.0	0.0	0.0	104.0	1.1555555555555554	0.0	0.0	0.0	9.0	2.0	0.0	0.0	112.0	29.0	26.0	29.0	28.0	9	1	CFam	CFam3	2	49.0	0.0	17975	1	1880	single	bachelor	3	right	0	0	0	13816310400.0
20	71	19	7	3	3	1	2	18.0	0.0	0.0	I would plan the afternoon	Because I would interpret his question as a way to look after me	0.0	0.0	45.0	0.0	45.0	104.0	1.1555555555555554	0.0	0.0	0.0	9.0	2.0	0.0	0.0	112.0	29.0	26.0	29.0	28.0	9	1	CS	CS1	2	49.0	0.0	17975	1	1880	single	bachelor	3	right	0	0	0	13816310400.0
20	22	5	2	1	4	2	3	5.2	5.0	4.0	I would wait a few more days	Because there might have been something else was going on in her life	0.0	0.0	0.0	10.0	16.0	104.0	1.1555555555555554	0.0	0.0	0.0	9.0	2.0	0.0	0.0	112.0	29.0	26.0	29.0	28.0	9	1	AF	AF2	2	49.0	0.0	17975	1	1880	single	bachelor	3	right	0	0	0	13816310400.0
20	42	11	4	2	5	2	3	0.0	0.0	0.0	I would hang up and try again later	Because something must have come up	0.0	0.0	0.0	0.0	0.0	104.0	1.1555555555555554	0.0	0.0	0.0	9.0	2.0	0.0	0.0	112.0	29.0	26.0	29.0	28.0	9	1	AFam	AFam1	2	49.0	0.0	17975	1	1880	single	bachelor	3	right	0	0	0	13816310400.0
20	92	26	9	3	6	2	3	0.0	3.0	4.0	I would ask what he was doing on his phone	Because it could be important or urgent	0.0	0.0	0.0	0.0	0.0	104.0	1.1555555555555554	0.0	0.0	0.0	9.0	2.0	0.0	0.0	112.0	29.0	26.0	29.0	28.0	9	1	AS	AS3	2	49.0	0.0	17975	1	1880	single	bachelor	3	right	0	0	0	13816310400.0
20	33	9	3	1	7	3	1	6.2	38.0	39.0	I would approach her and show being puzzled about seeing her out and about	Because I would rather clarify things straight away	0.0	0.0	0.0	0.0	31.0	104.0	1.1555555555555554	0.0	0.0	0.0	9.0	2.0	0.0	0.0	112.0	29.0	26.0	29.0	28.0	9	1	RF	RF3	2	49.0	0.0	17975	1	1880	single	bachelor	3	right	0	0	0	13816310400.0
20	53	15	5	2	8	3	1	0.2	8.0	18.0	I would ask them if anything was wrong	Because I would assume that something is happening in their life to show disinterest in what is happening in my life	0.0	0.0	1.0	0.0	0.0	104.0	1.1555555555555554	0.0	0.0	0.0	9.0	2.0	0.0	0.0	112.0	29.0	26.0	29.0	28.0	9	1	RFam	RFam2	2	49.0	0.0	17975	1	1880	single	bachelor	3	right	0	0	0	13816310400.0
20	83	24	8	3	9	3	1	0.0	19.0	11.0	I would show my disappointment but then make plans with friends	Because I should have made sure to make plans earlier	0.0	0.0	0.0	0.0	0.0	104.0	1.1555555555555554	0.0	0.0	0.0	9.0	2.0	0.0	0.0	112.0	29.0	26.0	29.0	28.0	9	1	RS	RS2	2	49.0	0.0	17975	1	1880	single	bachelor	3	right	0	0	0	13816310400.0
21	11	1	1	1	1	1	2	20.8	2.0	11.0	Keep shopping	they where engaged in shopping not socialising	9.0	9.0	69.0	8.0	9.0	239.0	2.6555555555555554	27.0	1.0	1.0	66.0	40.0	12.0	36.0	88.0	23.0	20.0	23.0	22.0	10	1	CF	CF1	3	62.0	1.0	17977	0	3552	married	bachelor	3	right	1	Mindfulness meditation	4	13816310400.0
21	51	13	5	2	2	1	2	24.8	2.0	1.0	Sounds like normal behaviour	good communication	6.0	10.0	74.0	4.0	30.0	239.0	2.6555555555555554	27.0	1.0	1.0	66.0	40.0	12.0	36.0	88.0	23.0	20.0	23.0	22.0	10	1	CFam	CFam2	3	62.0	1.0	17977	0	3552	married	bachelor	3	right	1	Mindfulness meditation	4	13816310400.0
21	91	25	9	3	3	1	2	32.4	2.0	2.0	Reciprocate	standard behaviour	2.0	3.0	78.0	3.0	76.0	239.0	2.6555555555555554	27.0	1.0	1.0	66.0	40.0	12.0	36.0	88.0	23.0	20.0	23.0	22.0	10	1	CS	CS3	3	62.0	1.0	17977	0	3552	married	bachelor	3	right	1	Mindfulness meditation	4	13816310400.0
21	32	8	3	1	4	2	3	32.0	19.0	40.0	For a good friend that likely had reasoning	human nature	19.0	18.0	35.0	28.0	60.0	239.0	2.6555555555555554	27.0	1.0	1.0	66.0	40.0	12.0	36.0	88.0	23.0	20.0	23.0	22.0	10	1	AF	AF3	3	62.0	1.0	17977	0	3552	married	bachelor	3	right	1	Mindfulness meditation	4	13816310400.0
21	62	17	6	2	5	2	3	24.8	71.0	41.0	postpone anger until after event	practicality	29.0	30.0	13.0	30.0	22.0	239.0	2.6555555555555554	27.0	1.0	1.0	66.0	40.0	12.0	36.0	88.0	23.0	20.0	23.0	22.0	10	1	AFam	AFam3	3	62.0	1.0	17977	0	3552	married	bachelor	3	right	1	Mindfulness meditation	4	13816310400.0
21	72	20	7	3	6	2	3	39.8	8.0	11.0	There are often issues in life to be discussed	rationality	50.0	29.0	30.0	20.0	70.0	239.0	2.6555555555555554	27.0	1.0	1.0	66.0	40.0	12.0	36.0	88.0	23.0	20.0	23.0	22.0	10	1	AS	AS1	3	62.0	1.0	17977	0	3552	married	bachelor	3	right	1	Mindfulness meditation	4	13816310400.0
21	23	6	2	1	7	3	1	63.4	69.0	71.0	Give them a couple of more chances	friendship worth trying to salvage	51.0	70.0	51.0	83.0	62.0	239.0	2.6555555555555554	27.0	1.0	1.0	66.0	40.0	12.0	36.0	88.0	23.0	20.0	23.0	22.0	10	1	RF	RF2	3	62.0	1.0	17977	0	3552	married	bachelor	3	right	1	Mindfulness meditation	4	13816310400.0
21	43	12	4	2	8	3	1	2.4	3.0	2.0	no concern	shit happens	2.0	3.0	3.0	2.0	2.0	239.0	2.6555555555555554	27.0	1.0	1.0	66.0	40.0	12.0	36.0	88.0	23.0	20.0	23.0	22.0	10	1	RFam	RFam1	3	62.0	1.0	17977	0	3552	married	bachelor	3	right	1	Mindfulness meditation	4	13816310400.0
21	83	24	8	3	9	3	1	49.8	57.0	54.0	be a bit miffed	perhaps they could have pre warned me	24.0	67.0	59.0	30.0	69.0	239.0	2.6555555555555554	27.0	1.0	1.0	66.0	40.0	12.0	36.0	88.0	23.0	20.0	23.0	22.0	10	1	RS	RS2	3	62.0	1.0	17977	0	3552	married	bachelor	3	right	1	Mindfulness meditation	4	13816310400.0
22	21	4	2	1	1	1	2	51.6	54.0	1.0	Would not go to the party in the first place	do not like parties	51.0	52.0	51.0	52.0	52.0	106.0	1.1777777777777778	2.0	0.0	0.0	22.0	0.0	4.0	0.0	132.0	16.0	31.0	42.0	43.0	58	1	CF	CF2	1	0.0	1.0	17977	0	455	married	master	4	right	0	0	0	13816310400.0
22	51	13	5	2	2	1	2	51.8	1.0	2.0	cant imagin - would never do this	no someting I would do	52.0	51.0	52.0	51.0	53.0	106.0	1.1777777777777778	2.0	0.0	0.0	22.0	0.0	4.0	0.0	132.0	16.0	31.0	42.0	43.0	58	1	CFam	CFam2	1	0.0	1.0	17977	0	455	married	master	4	right	0	0	0	13816310400.0
22	91	25	9	3	3	1	2	50.4	1.0	1.0	not something that would happen	not something that would happen	51.0	50.0	51.0	50.0	50.0	106.0	1.1777777777777778	2.0	0.0	0.0	22.0	0.0	4.0	0.0	132.0	16.0	31.0	42.0	43.0	58	1	CS	CS3	1	0.0	1.0	17977	0	455	married	master	4	right	0	0	0	13816310400.0
22	32	8	3	1	4	2	3	1.8	2.0	1.0	?	?	1.0	2.0	2.0	2.0	2.0	106.0	1.1777777777777778	2.0	0.0	0.0	22.0	0.0	4.0	0.0	132.0	16.0	31.0	42.0	43.0	58	1	AF	AF3	1	0.0	1.0	17977	0	455	married	master	4	right	0	0	0	13816310400.0
22	42	11	4	2	5	2	3	51.0	2.0	1.0	?	?	51.0	52.0	52.0	50.0	50.0	106.0	1.1777777777777778	2.0	0.0	0.0	22.0	0.0	4.0	0.0	132.0	16.0	31.0	42.0	43.0	58	1	AFam	AFam1	1	0.0	1.0	17977	0	455	married	master	4	right	0	0	0	13816310400.0
22	72	20	7	3	6	2	3	51.0	50.0	2.0	?	?	51.0	51.0	51.0	51.0	51.0	106.0	1.1777777777777778	2.0	0.0	0.0	22.0	0.0	4.0	0.0	132.0	16.0	31.0	42.0	43.0	58	1	AS	AS1	1	0.0	1.0	17977	0	455	married	master	4	right	0	0	0	13816310400.0
22	13	3	1	1	7	3	1	1.2	1.0	1.0	?	?	1.0	1.0	1.0	2.0	1.0	106.0	1.1777777777777778	2.0	0.0	0.0	22.0	0.0	4.0	0.0	132.0	16.0	31.0	42.0	43.0	58	1	RF	RF1	1	0.0	1.0	17977	0	455	married	master	4	right	0	0	0	13816310400.0
22	63	18	6	2	8	3	1	1.2	1.0	1.0	?	?	1.0	1.0	2.0	1.0	1.0	106.0	1.1777777777777778	2.0	0.0	0.0	22.0	0.0	4.0	0.0	132.0	16.0	31.0	42.0	43.0	58	1	RFam	RFam3	1	0.0	1.0	17977	0	455	married	master	4	right	0	0	0	13816310400.0
22	83	24	8	3	9	3	1	1.2	2.0	2.0	?	?	1.0	1.0	1.0	1.0	2.0	106.0	1.1777777777777778	2.0	0.0	0.0	22.0	0.0	4.0	0.0	132.0	16.0	31.0	42.0	43.0	58	1	RS	RS2	1	0.0	1.0	17977	0	455	married	master	4	right	0	0	0	13816310400.0
23	31	7	3	1	1	1	2	28.0	0.0	0.0	Again, I would express appreciation for the chance to reconnect and spend some quality time with my friend. I would likely try to arrange for more of the same to happen soon.	Because I love spending quality time with my loved ones.	0.0	0.0	50.0	0.0	90.0	191.0	2.1222222222222222	10.0	0.0	1.0	33.0	18.0	8.0	6.0	151.0	50.0	35.0	27.0	39.0	36	1	CF	CF3	4	97.0	1.0	17977	1	3283	married	vocational	3	right	0	0	0	13816310400.0
23	41	10	4	2	2	1	2	32.8	0.0	0.0	I would tell him how happy I am that we have caught up. I'd arrange to have this catch up more regularly, or at least to stay in touch more.	I would feel very happy and satisfied to have reconnected.	0.0	0.0	82.0	0.0	82.0	191.0	2.1222222222222222	10.0	0.0	1.0	33.0	18.0	8.0	6.0	151.0	50.0	35.0	27.0	39.0	36	1	CFam	CFam1	4	97.0	1.0	17977	1	3283	married	vocational	3	right	0	0	0	13816310400.0
23	81	22	8	3	3	1	2	9.8	1.0	2.0	I'd probably be all impatient and excited. I might be a bit annoying at first but would probably find a productive way to channel that energy, like maybe help them get ready (e.g. grab them some clothes or make them a coffee)	Because I'm excited to go out but respect my partner's need for rest and recovery (after all, it may not have been a slow week at work for them). Also, I didn't really tell them what I had planned so I can't expect them to meet expectations they weren't aware of.	1.0	5.0	30.0	8.0	5.0	191.0	2.1222222222222222	10.0	0.0	1.0	33.0	18.0	8.0	6.0	151.0	50.0	35.0	27.0	39.0	36	1	CS	CS2	4	97.0	1.0	17977	1	3283	married	vocational	3	right	0	0	0	13816310400.0
23	12	2	1	1	4	2	3	26.2	9.0	10.0	I'd probably laugh and get her attention some other way (e.g tap her on the shoulder, tickle her or grab the can of soup right in front of her)	Because I love her and she loves me and we are good friends; but we are also very busy people and sometimes get distracted. She probably has her headphones in or is lost in thought.	42.0	13.0	50.0	15.0	11.0	191.0	2.1222222222222222	10.0	0.0	1.0	33.0	18.0	8.0	6.0	151.0	50.0	35.0	27.0	39.0	36	1	AF	AF1	4	97.0	1.0	17977	1	3283	married	vocational	3	right	0	0	0	13816310400.0
23	62	17	6	2	5	2	3	21.0	31.0	9.0	I would likely feel disappointed that my family member was not there but also concerned for them. I would likely tell myself they have probably just run into a bit of trouble (e.g. traffic or getting lost) and will soon arrive, but deep down I'd be a little worried that is was a more serious misadventure.	Because I love and trust my family member. If they said they would come, they were sincere. They love me and would likely feel happy at being invited. So, if they didn't turn up, it would be more than likely due to some circumstance outside their control, or perhaps a breakdown in communication.	16.0	25.0	42.0	10.0	12.0	191.0	2.1222222222222222	10.0	0.0	1.0	33.0	18.0	8.0	6.0	151.0	50.0	35.0	27.0	39.0	36	1	AFam	AFam3	4	97.0	1.0	17977	1	3283	married	vocational	3	right	0	0	0	13816310400.0
23	92	26	9	3	6	2	3	29.6	18.0	30.0	I would probably just escalate my attention-seeking behaviour until he had no choice but to pay attention. Unless it was something really important (unlikely! and if it was, he would say so) I would just keep at him until he put his phone down. If he was really absorbed in what he was doing, and didn't pay me any attention, I might get bored an go do something else.	I know how easy it is to get lost in trivial things and know how to get his attention. He loves me and would almost certainly pay me at least some attention. If he couldn't be as intimate as I want then he would say so and explain why, then we'd probably make a deal that would see us both happy. He's good like that, we trust each other and communicate pretty well.	20.0	20.0	51.0	39.0	18.0	191.0	2.1222222222222222	10.0	0.0	1.0	33.0	18.0	8.0	6.0	151.0	50.0	35.0	27.0	39.0	36	1	AS	AS3	4	97.0	1.0	17977	1	3283	married	vocational	3	right	0	0	0	13816310400.0
23	23	6	2	1	7	3	1	57.4	43.0	46.0	I doubt I would respond at all. Maybe a short message acknowledging that I read and understood their message, but otherwise I'd leave it at that. If it came up in conversation I might mention it to our mutual friend, just to get their perspective on the situation, but unless they had some radical insight or information that I hadn't considered or known I doubt I'd make contact again.	I don't see the point in throwing my energy into a relationship that has clearly run its' course. If they don't have time for me, then that is that. I might be open to contact later down the track, if they were to get in touch, but that would depend on how they approached me.	45.0	75.0	50.0	50.0	67.0	191.0	2.1222222222222222	10.0	0.0	1.0	33.0	18.0	8.0	6.0	151.0	50.0	35.0	27.0	39.0	36	1	RF	RF2	4	97.0	1.0	17977	1	3283	married	vocational	3	right	0	0	0	13816310400.0
23	53	15	5	2	8	3	1	40.0	59.0	33.0	My initial reaction would be anger! But, as this is out of character, I'd probably wonder where this behaviour is coming from. So, I'd probably say something along the lines of "Excuse me?! I called you because I needed to check in with you. I'm happy to hear about your life, but don't cut me off when it's my turn to tell you what's going on for me. Since when don't you have time for me? What's g…	Because I try to set firm boundaries in all my relationships. If someone, especially someone so close to me, is being rude or hurtful I'll tell them. But, I also realise that we all have bad days and hurtful or "bad" behaviour usually comes from a place of pain or fear. With that in mind, I'd see that behaviour as hurtful, but also indicative of something going on in her that is out of the norm -…	24.0	50.0	24.0	52.0	50.0	191.0	2.1222222222222222	10.0	0.0	1.0	33.0	18.0	8.0	6.0	151.0	50.0	35.0	27.0	39.0	36	1	RFam	RFam2	4	97.0	1.0	17977	1	3283	married	vocational	3	right	0	0	0	13816310400.0
23	73	21	7	3	9	3	1	30.2	20.0	12.0	My first response would be to worry. I'd ask him if he's ok or if something happened. I'd ask him to talk to me about it. If he's not ready then I'd give him some space but check in soon to make sure he's ok.	Why does he feel this way? Is he ok?	20.0	20.0	50.0	11.0	50.0	191.0	2.1222222222222222	10.0	0.0	1.0	33.0	18.0	8.0	6.0	151.0	50.0	35.0	27.0	39.0	36	1	RS	RS1	4	97.0	1.0	17977	1	3283	married	vocational	3	right	0	0	0	13816310400.0
24	31	7	3	1	1	1	2	26.0	0.0	0.0	Have a good time?	Because why not?	0.0	0.0	80.0	0.0	50.0	242.0	2.688888888888889	24.0	2.0	4.0	44.0	16.0	0.0	12.0	160.0	48.0	32.0	40.0	40.0	31	1	CF	CF3	3	80.0	1.0	17977	0	8827	single	year 12	2	right	0	0	0	13816310400.0
24	51	13	5	2	2	1	2	28.0	0.0	0.0	I would continue to vent?	Because that's why I called in the first place?	0.0	0.0	90.0	0.0	50.0	242.0	2.688888888888889	24.0	2.0	4.0	44.0	16.0	0.0	12.0	160.0	48.0	32.0	40.0	40.0	31	1	CFam	CFam2	3	80.0	1.0	17977	0	8827	single	year 12	2	right	0	0	0	13816310400.0
24	71	19	7	3	3	1	2	31.6	0.0	0.0	I'd proceed to tell them about my day	Because I wanted to?	20.0	0.0	75.0	0.0	63.0	242.0	2.688888888888889	24.0	2.0	4.0	44.0	16.0	0.0	12.0	160.0	48.0	32.0	40.0	40.0	31	1	CS	CS1	3	80.0	1.0	17977	0	8827	single	year 12	2	right	0	0	0	13816310400.0
24	12	2	1	1	4	2	3	26.0	0.0	0.0	Turn back and wave my hand in their face	Shopping for soup can be engrossing. This friend in particular is often a little 'spaced' in general. Annoying, but natural.	0.0	20.0	100.0	10.0	0.0	242.0	2.688888888888889	24.0	2.0	4.0	44.0	16.0	0.0	12.0	160.0	48.0	32.0	40.0	40.0	31	1	AF	AF1	3	80.0	1.0	17977	0	8827	single	year 12	2	right	0	0	0	13816310400.0
24	42	11	4	2	5	2	3	10.0	10.0	30.0	Wait for a call back	Life happens. Unexpected complications etc.	0.0	0.0	50.0	0.0	0.0	242.0	2.688888888888889	24.0	2.0	4.0	44.0	16.0	0.0	12.0	160.0	48.0	32.0	40.0	40.0	31	1	AFam	AFam1	3	80.0	1.0	17977	0	8827	single	year 12	2	right	0	0	0	13816310400.0
24	82	23	8	3	6	2	3	24.0	30.0	50.0	I'd message them and ask where they went	Maybe they forgot to do something important and didn't have time to let me know. eg. Hand in an assignment etc.	0.0	30.0	50.0	40.0	0.0	242.0	2.688888888888889	24.0	2.0	4.0	44.0	16.0	0.0	12.0	160.0	48.0	32.0	40.0	40.0	31	1	AS	AS2	3	80.0	1.0	17977	0	8827	single	year 12	2	right	0	0	0	13816310400.0
24	23	6	2	1	7	3	1	30.0	20.0	20.0	I'd text back something like: "No worries, was great catching up though. Let me know if you do find some time"	People can be busy. Even if that's not the truth, no need to press. I'm sure they have their reasons.	0.0	0.0	50.0	50.0	50.0	242.0	2.688888888888889	24.0	2.0	4.0	44.0	16.0	0.0	12.0	160.0	48.0	32.0	40.0	40.0	31	1	RF	RF2	3	80.0	1.0	17977	0	8827	single	year 12	2	right	0	0	0	13816310400.0
24	63	18	6	2	8	3	1	0.0	64.0	51.0	Be quite disappointed, go "aww man", continue with celebrations as planned	It's not the end of the world, life goes on. I'm sure they had a legitimate reason	0.0	0.0	0.0	0.0	0.0	242.0	2.688888888888889	24.0	2.0	4.0	44.0	16.0	0.0	12.0	160.0	48.0	32.0	40.0	40.0	31	1	RFam	RFam3	3	80.0	1.0	17977	0	8827	single	year 12	2	right	0	0	0	13816310400.0
24	93	27	9	3	9	3	1	19.8	22.0	15.0	Either steal a kiss/hug and leave them alone or stay in physical contact (be cute and annoying. Stare at them, nudge, poke etc.) and wait until they're ready to give whatever level of intimacy they feel like, even if it is just letting me kiss their cheek. Depends on context.	I'm sometimes needy. People have a right to say no.	40.0	0.0	9.0	0.0	50.0	242.0	2.688888888888889	24.0	2.0	4.0	44.0	16.0	0.0	12.0	160.0	48.0	32.0	40.0	40.0	31	1	RS	RS3	3	80.0	1.0	17977	0	8827	single	year 12	2	right	0	0	0	13816310400.0
25	31	7	3	1	1	1	2	10.2	1.0	0.0	well	normal situation	1.0	0.0	49.0	0.0	1.0	204.0	2.2666666666666666	16.0	0.0	0.0	55.0	32.0	6.0	22.0	100.0	27.0	29.0	20.0	24.0	30	1	CF	CF3	1	81.0	1.0	17979	1	273	married	vocational	3	right	1	naming 5 things I see, hear	1	13816310400.0
25	61	16	6	2	2	1	2	30.8	1.0	0.0	normal	Everything was expected	1.0	1.0	100.0	51.0	1.0	204.0	2.2666666666666666	16.0	0.0	0.0	55.0	32.0	6.0	22.0	100.0	27.0	29.0	20.0	24.0	30	1	CFam	CFam3	1	81.0	1.0	17979	1	273	married	vocational	3	right	1	naming 5 things I see, hear	1	13816310400.0
25	81	22	8	3	3	1	2	4.2	1.0	20.0	Nothing, asleep then awak and we went.	nothign intentional done	1.0	1.0	0.0	19.0	0.0	204.0	2.2666666666666666	16.0	0.0	0.0	55.0	32.0	6.0	22.0	100.0	27.0	29.0	20.0	24.0	30	1	CS	CS2	1	81.0	1.0	17979	1	273	married	vocational	3	right	1	naming 5 things I see, hear	1	13816310400.0
25	12	2	1	1	4	2	3	11.2	10.0	20.0	Reach out and say hi	Could be simply lost in thought	1.0	1.0	0.0	53.0	1.0	204.0	2.2666666666666666	16.0	0.0	0.0	55.0	32.0	6.0	22.0	100.0	27.0	29.0	20.0	24.0	30	1	AF	AF1	1	81.0	1.0	17979	1	273	married	vocational	3	right	1	naming 5 things I see, hear	1	13816310400.0
25	42	11	4	2	5	2	3	60.6	51.0	50.0	Not try again	little consideration	52.0	50.0	50.0	100.0	51.0	204.0	2.2666666666666666	16.0	0.0	0.0	55.0	32.0	6.0	22.0	100.0	27.0	29.0	20.0	24.0	30	1	AFam	AFam1	1	81.0	1.0	17979	1	273	married	vocational	3	right	1	naming 5 things I see, hear	1	13816310400.0
25	72	20	7	3	6	2	3	24.6	21.0	1.0	sit and listen	they have somethign to say	50.0	1.0	50.0	21.0	1.0	204.0	2.2666666666666666	16.0	0.0	0.0	55.0	32.0	6.0	22.0	100.0	27.0	29.0	20.0	24.0	30	1	AS	AS1	1	81.0	1.0	17979	1	273	married	vocational	3	right	1	naming 5 things I see, hear	1	13816310400.0
25	23	6	2	1	7	3	1	39.8	60.0	61.0	Cut them off	Couldn't be bothered responding to my effort so won't get more effort	48.0	29.0	50.0	10.0	62.0	204.0	2.2666666666666666	16.0	0.0	0.0	55.0	32.0	6.0	22.0	100.0	27.0	29.0	20.0	24.0	30	1	RF	RF2	1	81.0	1.0	17979	1	273	married	vocational	3	right	1	naming 5 things I see, hear	1	13816310400.0
25	53	15	5	2	8	3	1	10.4	30.0	50.0	Be briefly pissed then realise they were in a rough place and couldn't deal	just the way it is	1.0	19.0	1.0	1.0	30.0	204.0	2.2666666666666666	16.0	0.0	0.0	55.0	32.0	6.0	22.0	100.0	27.0	29.0	20.0	24.0	30	1	RFam	RFam2	1	81.0	1.0	17979	1	273	married	vocational	3	right	1	naming 5 things I see, hear	1	13816310400.0
25	93	27	9	3	9	3	1	7.0	21.0	29.0	Keep watching TV	They didnt' say you smelt or they dont love you, just not in the mood - it happens	1.0	2.0	30.0	1.0	1.0	204.0	2.2666666666666666	16.0	0.0	0.0	55.0	32.0	6.0	22.0	100.0	27.0	29.0	20.0	24.0	30	1	RS	RS3	1	81.0	1.0	17979	1	273	married	vocational	3	right	1	naming 5 things I see, hear	1	13816310400.0
26	21	4	2	1	1	1	2	40.0	0.0	0.0	I'd make a time to catch up with them.	Because I'd genuinely want to catch up with them.	0.0	0.0	100.0	0.0	100.0	239.0	2.6555555555555554	25.0	4.0	4.0	50.0	26.0	6.0	16.0	96.0	29.0	26.0	20.0	21.0	57	1	CF	CF2	4	90.0	1.0	17978	1	331	married	master	4	left	0	0	0	13816310400.0
26	61	16	6	2	2	1	2	40.0	0.0	0.0	I would speak with them very excitedly	Because I would be excited that they had arrived	0.0	0.0	100.0	0.0	100.0	239.0	2.6555555555555554	25.0	4.0	4.0	50.0	26.0	6.0	16.0	96.0	29.0	26.0	20.0	21.0	57	1	CFam	CFam3	4	90.0	1.0	17978	1	331	married	master	4	left	0	0	0	13816310400.0
26	91	25	9	3	3	1	2	40.0	0.0	0.0	I'd be happy and would react positively.	Because I love him and would welcome this attention.	0.0	0.0	100.0	0.0	100.0	239.0	2.6555555555555554	25.0	4.0	4.0	50.0	26.0	6.0	16.0	96.0	29.0	26.0	20.0	21.0	57	1	CS	CS3	4	90.0	1.0	17978	1	331	married	master	4	left	0	0	0	13816310400.0
26	32	8	3	1	4	2	3	0.0	0.0	0.0	I would go up and say hi and say I was trying to call her to see if she wanted to go out, what a coincidence	People, even my close friends, are able to make their own choices	0.0	0.0	0.0	0.0	0.0	239.0	2.6555555555555554	25.0	4.0	4.0	50.0	26.0	6.0	16.0	96.0	29.0	26.0	20.0	21.0	57	1	AF	AF3	4	90.0	1.0	17978	1	331	married	master	4	left	0	0	0	13816310400.0
26	42	11	4	2	5	2	3	54.0	60.0	89.0	I would probably not contact that person to discuss the situation. I would just avoid it completely as if it hadn't happened.	I'm not a confrontational person and I also would not like to know if it was because of me.	30.0	80.0	30.0	80.0	50.0	239.0	2.6555555555555554	25.0	4.0	4.0	50.0	26.0	6.0	16.0	96.0	29.0	26.0	20.0	21.0	57	1	AFam	AFam1	4	90.0	1.0	17978	1	331	married	master	4	left	0	0	0	13816310400.0
26	72	20	7	3	6	2	3	21.2	25.0	30.0	I would ask him what is wrong?	I don't like beating around the bush. I'd prefer honesty straight up. I'm not a game player and I'm not dramatic.	0.0	3.0	0.0	3.0	100.0	239.0	2.6555555555555554	25.0	4.0	4.0	50.0	26.0	6.0	16.0	96.0	29.0	26.0	20.0	21.0	57	1	AS	AS1	4	90.0	1.0	17978	1	331	married	master	4	left	0	0	0	13816310400.0
26	13	3	1	1	7	3	1	76.0	95.0	100.0	I would be mortified. I would not be able to speak and would want to get out of the shop as quickly as I could. I would dwell on this for a very, very long time.	I would wonder what I had done to get that reaction - had I hurt them and I was unaware, has someone said something nasty? I would be confused.	90.0	90.0	0.0	100.0	100.0	239.0	2.6555555555555554	25.0	4.0	4.0	50.0	26.0	6.0	16.0	96.0	29.0	26.0	20.0	21.0	57	1	RF	RF1	4	90.0	1.0	17978	1	331	married	master	4	left	0	0	0	13816310400.0
26	53	15	5	2	8	3	1	2.0	10.0	50.0	I would listen and not interrupt them. When I get off the phone from them I would complain about them to my husband.	I'm not sure why I respond that way, but it has happened on regular occasions so I know that is actually how I react.	0.0	0.0	0.0	10.0	0.0	239.0	2.6555555555555554	25.0	4.0	4.0	50.0	26.0	6.0	16.0	96.0	29.0	26.0	20.0	21.0	57	1	RFam	RFam2	4	90.0	1.0	17978	1	331	married	master	4	left	0	0	0	13816310400.0
26	83	24	8	3	9	3	1	46.0	75.0	75.0	I would tell him I was disappointed and that he hadn't mentioned this to me before now and would ask why.	It would be unusual for him to behave like that.	95.0	75.0	60.0	0.0	0.0	239.0	2.6555555555555554	25.0	4.0	4.0	50.0	26.0	6.0	16.0	96.0	29.0	26.0	20.0	21.0	57	1	RS	RS2	4	90.0	1.0	17978	1	331	married	master	4	left	0	0	0	13816310400.0
27	21	4	2	1	1	1	2	20.0	0.0	0.0	Why would I be upset, if I text the friend and she text me back to organise a time and date? What is there to be upset about	Because I text and she text back with a suggested date and time, thats great.	0.0	0.0	50.0	0.0	50.0	141.0	1.5666666666666667	6.0	0.0	1.0	19.0	6.0	0.0	0.0	144.0	48.0	28.0	28.0	40.0	37	1	CF	CF2	5	90.0	1.0	17975	1	1157	de-facto	bachelor	3	right	1	Mindful breathing and listen to guided meditation	3	13816310400.0
27	41	10	4	2	2	1	2	0.0	0.0	0.0	We had a good chat.	We arranged a time for a call, we had a good catch up, there is no issue.	0.0	0.0	0.0	0.0	0.0	141.0	1.5666666666666667	6.0	0.0	1.0	19.0	6.0	0.0	0.0	144.0	48.0	28.0	28.0	40.0	37	1	CFam	CFam1	5	90.0	1.0	17975	1	1157	de-facto	bachelor	3	right	1	Mindful breathing and listen to guided meditation	3	13816310400.0
27	71	19	7	3	3	1	2	20.0	0.0	0.0	I would be happy, Ive come home happy to see him and it appears he is happy to see me. We are connecting well.	Because it is nice to come home to a partner that clearly is happy to see you and wants to spend time with you.	0.0	0.0	0.0	10.0	90.0	141.0	1.5666666666666667	6.0	0.0	1.0	19.0	6.0	0.0	0.0	144.0	48.0	28.0	28.0	40.0	37	1	CS	CS1	5	90.0	1.0	17975	1	1157	de-facto	bachelor	3	right	1	Mindful breathing and listen to guided meditation	3	13816310400.0
27	32	8	3	1	4	2	3	0.0	0.0	2.0	I would say hi to my friend and then would continue on my way.	My friend is allowed to do whatever they want. She obviously had plans.	0.0	0.0	0.0	0.0	0.0	141.0	1.5666666666666667	6.0	0.0	1.0	19.0	6.0	0.0	0.0	144.0	48.0	28.0	28.0	40.0	37	1	AF	AF3	5	90.0	1.0	17975	1	1157	de-facto	bachelor	3	right	1	Mindful breathing and listen to guided meditation	3	13816310400.0
27	62	17	6	2	5	2	3	50.2	80.0	69.0	I would be upset and let down. I would wait until they called me and then I would wait for their excuse. I would keep how I was feeling to myself, as it wouldnt change things with them anyway.	I dont like family to know if I am upset, as it makes me feel weaker and it wouldnt change the situation anyway	2.0	72.0	57.0	60.0	60.0	141.0	1.5666666666666667	6.0	0.0	1.0	19.0	6.0	0.0	0.0	144.0	48.0	28.0	28.0	40.0	37	1	AFam	AFam3	5	90.0	1.0	17975	1	1157	de-facto	bachelor	3	right	1	Mindful breathing and listen to guided meditation	3	13816310400.0
27	92	26	9	3	6	2	3	18.6	25.0	30.0	I would ask what was up? Are they not interested? I would try again, then I would go and do something else, feeling a bit rejected.	I would try and get his attention, but clearly if hes not interested then I will have to wait.	2.0	70.0	1.0	10.0	10.0	141.0	1.5666666666666667	6.0	0.0	1.0	19.0	6.0	0.0	0.0	144.0	48.0	28.0	28.0	40.0	37	1	AS	AS3	5	90.0	1.0	17975	1	1157	de-facto	bachelor	3	right	1	Mindful breathing and listen to guided meditation	3	13816310400.0
27	13	3	1	1	7	3	1	1.2	10.0	2.0	I would likely ask what was wrong? Were they ok?	for them to roll their eyes would inidicate something was wrong, so instead of worrying about it, I would ask.	1.0	5.0	0.0	0.0	0.0	141.0	1.5666666666666667	6.0	0.0	1.0	19.0	6.0	0.0	0.0	144.0	48.0	28.0	28.0	40.0	37	1	RF	RF1	5	90.0	1.0	17975	1	1157	de-facto	bachelor	3	right	1	Mindful breathing and listen to guided meditation	3	13816310400.0
27	53	15	5	2	8	3	1	26.0	60.0	61.0	I would likely say, well fine then, I will remember that !	that would possibly indicate to them that I was not happy, without me having to directly tell them I was upset.	5.0	70.0	3.0	2.0	50.0	141.0	1.5666666666666667	6.0	0.0	1.0	19.0	6.0	0.0	0.0	144.0	48.0	28.0	28.0	40.0	37	1	RFam	RFam2	5	90.0	1.0	17975	1	1157	de-facto	bachelor	3	right	1	Mindful breathing and listen to guided meditation	3	13816310400.0
27	83	24	8	3	9	3	1	0.0	5.0	2.0	I would say that I was hoping to do something, but thats ok, they had made other plans, and I hadnt told him about mine earlier	because he didnt know what I was thinking of doing - I should have mentioned to him early in the week that I wanted to spend time with him.	0.0	0.0	0.0	0.0	0.0	141.0	1.5666666666666667	6.0	0.0	1.0	19.0	6.0	0.0	0.0	144.0	48.0	28.0	28.0	40.0	37	1	RS	RS2	5	90.0	1.0	17975	1	1157	de-facto	bachelor	3	right	1	Mindful breathing and listen to guided meditation	3	13816310400.0
28	31	7	3	1	1	1	2	39.0	1.0	1.0	I would enjoy it	Cause I like hanging out with my friend and having a good time	1.0	1.0	96.0	1.0	96.0	199.0	2.2111111111111112	15.0	1.0	1.0	30.0	16.0	4.0	2.0	131.0	36.0	31.0	28.0	36.0	33	1	CF	CF3	2	69.0	1.0	17979	1	4109	de-facto	bachelor	3	right	1	meditation - guided	3	13816310400.0
28	51	13	5	2	2	1	2	49.0	3.0	2.0	Nothing	They are interested in me, just as I am interested in them	2.0	3.0	93.0	56.0	91.0	199.0	2.2111111111111112	15.0	1.0	1.0	30.0	16.0	4.0	2.0	131.0	36.0	31.0	28.0	36.0	33	1	CFam	CFam2	2	69.0	1.0	17979	1	4109	de-facto	bachelor	3	right	1	meditation - guided	3	13816310400.0
28	81	22	8	3	3	1	2	22.2	9.0	9.0	Wait for them to get ready, make a "quick sticks" kind of comment	cause I am happy they are doing something with me, even though not on my schedule. Quick sticks comment implies I have been waiting for them	8.0	20.0	9.0	71.0	3.0	199.0	2.2111111111111112	15.0	1.0	1.0	30.0	16.0	4.0	2.0	131.0	36.0	31.0	28.0	36.0	33	1	CS	CS2	2	69.0	1.0	17979	1	4109	de-facto	bachelor	3	right	1	meditation - guided	3	13816310400.0
28	12	2	1	1	4	2	3	24.0	22.0	13.0	Let it ride - probably not a close friend	They might have been distracted	5.0	87.0	4.0	13.0	11.0	199.0	2.2111111111111112	15.0	1.0	1.0	30.0	16.0	4.0	2.0	131.0	36.0	31.0	28.0	36.0	33	1	AF	AF1	2	69.0	1.0	17979	1	4109	de-facto	bachelor	3	right	1	meditation - guided	3	13816310400.0
28	42	11	4	2	5	2	3	8.0	2.0	11.0	Cal back later	They were probably busy	5.0	6.0	8.0	8.0	13.0	199.0	2.2111111111111112	15.0	1.0	1.0	30.0	16.0	4.0	2.0	131.0	36.0	31.0	28.0	36.0	33	1	AFam	AFam1	2	69.0	1.0	17979	1	4109	de-facto	bachelor	3	right	1	meditation - guided	3	13816310400.0
28	72	20	7	3	6	2	3	44.8	50.0	50.0	Sit down and hear what they want to talk about	I have respect for their feelings and our relationship	23.0	69.0	7.0	58.0	67.0	199.0	2.2111111111111112	15.0	1.0	1.0	30.0	16.0	4.0	2.0	131.0	36.0	31.0	28.0	36.0	33	1	AS	AS1	2	69.0	1.0	17979	1	4109	de-facto	bachelor	3	right	1	meditation - guided	3	13816310400.0
28	23	6	2	1	7	3	1	66.4	66.0	22.0	Let it go, there is probably a reason I haven't seen them for awhile	I have my group of close friends that would happily catch up with me	4.0	85.0	91.0	73.0	79.0	199.0	2.2111111111111112	15.0	1.0	1.0	30.0	16.0	4.0	2.0	131.0	36.0	31.0	28.0	36.0	33	1	RF	RF2	2	69.0	1.0	17979	1	4109	de-facto	bachelor	3	right	1	meditation - guided	3	13816310400.0
28	63	18	6	2	8	3	1	28.2	47.0	44.0	Would not be surprised	The have done this befor	3.0	69.0	19.0	7.0	43.0	199.0	2.2111111111111112	15.0	1.0	1.0	30.0	16.0	4.0	2.0	131.0	36.0	31.0	28.0	36.0	33	1	RFam	RFam3	2	69.0	1.0	17979	1	4109	de-facto	bachelor	3	right	1	meditation - guided	3	13816310400.0
28	93	27	9	3	9	3	1	22.2	68.0	82.0	I would probably crack it a bit and move away from my partner	I enjoy quality time and touch in a relationship	3.0	63.0	25.0	16.0	4.0	199.0	2.2111111111111112	15.0	1.0	1.0	30.0	16.0	4.0	2.0	131.0	36.0	31.0	28.0	36.0	33	1	RS	RS3	2	69.0	1.0	17979	1	4109	de-facto	bachelor	3	right	1	meditation - guided	3	13816310400.0
29	21	4	2	1	1	1	2	37.4	1.0	2.0	I would be extremely happy that my long time friend came up with a time and date and I would message back with the response immediatly.	I would be happy that they had some spare time and look forward to catching up	2.0	1.0	90.0	2.0	92.0	150.0	1.6666666666666667	5.0	0.0	0.0	31.0	12.0	12.0	16.0	116.0	31.0	22.0	36.0	27.0	41	1	CF	CF2	6	81.0	1.0	17976	1	1399	married	bachelor	3	ambidextrous	0	0	0	13816310400.0
29	41	10	4	2	2	1	2	40.8	2.0	1.0	I would happily chat on the phone, especially as we had set a time and nothing got in the way of that. I would probably be on the phone for a long time.	I would respond this way as I am happy to speak to my family member.	8.0	8.0	93.0	4.0	91.0	150.0	1.6666666666666667	5.0	0.0	0.0	31.0	12.0	12.0	16.0	116.0	31.0	22.0	36.0	27.0	41	1	CFam	CFam1	6	81.0	1.0	17976	1	1399	married	bachelor	3	ambidextrous	0	0	0	13816310400.0
29	81	22	8	3	3	1	2	11.0	10.0	4.0	I had not told my partner plans before hand so I can not be angry that they slept in, they did agree to do something so I would be happy about that.	My partner sleeping in is not a negative reflection, they were probably tired and being in a relationship is about understanding each other.	11.0	11.0	11.0	11.0	11.0	150.0	1.6666666666666667	5.0	0.0	0.0	31.0	12.0	12.0	16.0	116.0	31.0	22.0	36.0	27.0	41	1	CS	CS2	6	81.0	1.0	17976	1	1399	married	bachelor	3	ambidextrous	0	0	0	13816310400.0
29	32	8	3	1	4	2	3	38.6	8.0	7.0	Firstly I would not be angry with my friend, I didn't make plans with them. My friends are entitled to hang out with other people. I can not imagine my friend would not allow me to join them.	I would respond this way because I can not put thoughts and actions into my friends head. They are not at fault. I choose to go out without knowing what they were doing.	6.0	10.0	83.0	11.0	83.0	150.0	1.6666666666666667	5.0	0.0	0.0	31.0	12.0	12.0	16.0	116.0	31.0	22.0	36.0	27.0	41	1	AF	AF3	6	81.0	1.0	17976	1	1399	married	bachelor	3	ambidextrous	0	0	0	13816310400.0
29	52	14	5	2	5	2	3	64.0	44.0	61.0	I would probably end the call feeling frustrated that they could not give me the respect that I gave them.	I would respond this way as my family have shown little regard in the past for the feelings of others and repeating myself would increase my stress knowing that they did not listen the first time.	40.0	74.0	77.0	55.0	74.0	150.0	1.6666666666666667	5.0	0.0	0.0	31.0	12.0	12.0	16.0	116.0	31.0	22.0	36.0	27.0	41	1	AFam	AFam2	6	81.0	1.0	17976	1	1399	married	bachelor	3	ambidextrous	0	0	0	13816310400.0
29	92	26	9	3	6	2	3	45.8	19.0	21.0	I would be somewhat annoyed that they could not take time away from their phone. I would ask my partner what is so interesting on their phone and find another way to connect.	I would respond this way as it is better to be interested in what they are doing than pick a fight because I did not get the attention when I wanted it.	4.0	78.0	62.0	6.0	79.0	150.0	1.6666666666666667	5.0	0.0	0.0	31.0	12.0	12.0	16.0	116.0	31.0	22.0	36.0	27.0	41	1	AS	AS3	6	81.0	1.0	17976	1	1399	married	bachelor	3	ambidextrous	0	0	0	13816310400.0
29	13	3	1	1	7	3	1	36.4	16.0	15.0	In this situation I would not chase them or get angry. I would buy my soup and move on. If they want to contact me to explain I will listen. I do not believe in chasing people who do not want to talk	I am a relaxed person and if my friend has a problem with me they will talk to me when they are ready, if not I do not need drama in my life.	38.0	83.0	12.0	9.0	40.0	150.0	1.6666666666666667	5.0	0.0	0.0	31.0	12.0	12.0	16.0	116.0	31.0	22.0	36.0	27.0	41	1	RF	RF1	6	81.0	1.0	17976	1	1399	married	bachelor	3	ambidextrous	0	0	0	13816310400.0
29	63	18	6	2	8	3	1	48.6	12.0	4.0	I would just accept the situation.	I can not change the way people think, if something came up I have no choice but to believe that they would not lie to me.	29.0	85.0	60.0	35.0	34.0	150.0	1.6666666666666667	5.0	0.0	0.0	31.0	12.0	12.0	16.0	116.0	31.0	22.0	36.0	27.0	41	1	RFam	RFam3	6	81.0	1.0	17976	1	1399	married	bachelor	3	ambidextrous	0	0	0	13816310400.0
29	73	21	7	3	9	3	1	32.4	13.0	2.0	I would do as they ask and give them the space they need.	I would respond this way as I trust they have a reason and when they are ready they will talk to me about it	8.0	48.0	12.0	13.0	81.0	150.0	1.6666666666666667	5.0	0.0	0.0	31.0	12.0	12.0	16.0	116.0	31.0	22.0	36.0	27.0	41	1	RS	RS1	6	81.0	1.0	17976	1	1399	married	bachelor	3	ambidextrous	0	0	0	13816310400.0
30	21	4	2	1	1	1	2	18.0	0.0	0.0	I am not angry or upset as my friend texted me back and we have always been happy to see and spend time together in the past.	Past experience has always been positive and we have never had an argument.	0.0	0.0	90.0	0.0	0.0	168.0	1.8666666666666667	7.0	1.0	2.0	20.0	14.0	0.0	2.0	150.0	34.0	34.0	41.0	41.0	28	1	CF	CF2	2	100.0	1.0	17978	1	-7336	married	bachelor	3	right	0	0	0	13816310400.0
30	41	10	4	2	2	1	2	0.0	0.0	0.0	Very pleased to catch up on how things are going and share our feelings and thoughts.	A very strong relationship exists irrespective of time that may elapse from previously communicating with each other.	0.0	0.0	0.0	0.0	0.0	168.0	1.8666666666666667	7.0	1.0	2.0	20.0	14.0	0.0	2.0	150.0	34.0	34.0	41.0	41.0	28	1	CFam	CFam1	2	100.0	1.0	17978	1	-7336	married	bachelor	3	right	0	0	0	13816310400.0
30	91	25	9	3	3	1	2	40.0	0.0	0.0	I am pleased that my partner reciprocates my positive attention even though engaged with another activity on the phone.	I feel valued.	0.0	0.0	100.0	0.0	100.0	168.0	1.8666666666666667	7.0	1.0	2.0	20.0	14.0	0.0	2.0	150.0	34.0	34.0	41.0	41.0	28	1	CS	CS3	2	100.0	1.0	17978	1	-7336	married	bachelor	3	right	0	0	0	13816310400.0
30	32	8	3	1	4	2	3	48.8	10.0	10.0	Realise that I am not the only friend of my friend.	Respect that my friend has the right to have other friends. I do not have a monopoly on her friendship.	49.0	49.0	17.0	49.0	80.0	168.0	1.8666666666666667	7.0	1.0	2.0	20.0	14.0	0.0	2.0	150.0	34.0	34.0	41.0	41.0	28	1	AF	AF3	2	100.0	1.0	17978	1	-7336	married	bachelor	3	right	0	0	0	13816310400.0
30	52	14	5	2	5	2	3	0.0	9.0	10.0	Ask what was happening in the background that my words were not received clearly.	The behaviour was unusual. There is likely to be an explanation for the loss of attention and concern.	0.0	0.0	0.0	0.0	0.0	168.0	1.8666666666666667	7.0	1.0	2.0	20.0	14.0	0.0	2.0	150.0	34.0	34.0	41.0	41.0	28	1	AFam	AFam2	2	100.0	1.0	17978	1	-7336	married	bachelor	3	right	0	0	0	13816310400.0
30	72	20	7	3	6	2	3	29.6	9.0	10.0	Concerned that there is a problem of some sort.	It was unusal for my partner to react in this way.	49.0	50.0	0.0	0.0	49.0	168.0	1.8666666666666667	7.0	1.0	2.0	20.0	14.0	0.0	2.0	150.0	34.0	34.0	41.0	41.0	28	1	AS	AS1	2	100.0	1.0	17978	1	-7336	married	bachelor	3	right	0	0	0	13816310400.0
30	13	3	1	1	7	3	1	40.0	20.0	10.0	Ask them if I had done something to upset them and were they worried about something.	My friend's behaviour was not in keeping with the way they treated me in the past.	40.0	40.0	40.0	40.0	40.0	168.0	1.8666666666666667	7.0	1.0	2.0	20.0	14.0	0.0	2.0	150.0	34.0	34.0	41.0	41.0	28	1	RF	RF1	2	100.0	1.0	17978	1	-7336	married	bachelor	3	right	0	0	0	13816310400.0
30	63	18	6	2	8	3	1	19.6	10.0	4.0	I would be concerned as to the reason why I received the text message, such as accident, ill health or car problems.	Such behaviour is most unusual as the family member was very interested in being at the event.	0.0	0.0	98.0	0.0	0.0	168.0	1.8666666666666667	7.0	1.0	2.0	20.0	14.0	0.0	2.0	150.0	34.0	34.0	41.0	41.0	28	1	RFam	RFam3	2	100.0	1.0	17978	1	-7336	married	bachelor	3	right	0	0	0	13816310400.0
30	83	24	8	3	9	3	1	20.0	19.0	5.0	I would understand that there was likely to be an important reason to spend time with the person and ask more about the situation.	Such behaviour is very unusual as it has never happened in the past.	0.0	0.0	0.0	0.0	100.0	168.0	1.8666666666666667	7.0	1.0	2.0	20.0	14.0	0.0	2.0	150.0	34.0	34.0	41.0	41.0	28	1	RS	RS2	2	100.0	1.0	17978	1	-7336	married	bachelor	3	right	0	0	0	13816310400.0
31	11	1	1	1	1	1	2	6.0	0.0	0.0	Continue on and enjoy my day.	Because it was nice to have a little catch up with a friend.	5.0	5.0	15.0	0.0	5.0	255.0	2.8333333333333335	27.0	1.0	1.0	54.0	18.0	10.0	14.0	108.0	38.0	22.0	30.0	18.0	90	1	CF	CF1	3	80.0	1.0	17980	1	11075	single	year 12	2	left	0	0	0	13816310400.0
31	41	10	4	2	2	1	2	36.0	1.0	0.0	Enjoy our chat and catch up on what's happening in their life.	Because everything went as planned.	0.0	0.0	85.0	0.0	95.0	255.0	2.8333333333333335	27.0	1.0	1.0	54.0	18.0	10.0	14.0	108.0	38.0	22.0	30.0	18.0	90	1	CFam	CFam1	3	80.0	1.0	17980	1	11075	single	year 12	2	left	0	0	0	13816310400.0
31	81	22	8	3	3	1	2	7.0	5.0	5.0	I'd give them time to wake up and get ready, no need to rush them.	Because they've had a long week as well, they might just need a sleep in to recharge, plus I can get overly excited about things easily.	5.0	5.0	20.0	0.0	5.0	255.0	2.8333333333333335	27.0	1.0	1.0	54.0	18.0	10.0	14.0	108.0	38.0	22.0	30.0	18.0	90	1	CS	CS2	3	80.0	1.0	17980	1	11075	single	year 12	2	left	0	0	0	13816310400.0
31	22	5	2	1	4	2	3	37.0	70.0	60.0	I'd feel upset and annoyed but just leave it, if they want to be friends with me they'll reply.	Because they may be busy or sick, it's nothing to make a big deal of yet.	35.0	50.0	25.0	50.0	25.0	255.0	2.8333333333333335	27.0	1.0	1.0	54.0	18.0	10.0	14.0	108.0	38.0	22.0	30.0	18.0	90	1	AF	AF2	3	80.0	1.0	17980	1	11075	single	year 12	2	left	0	0	0	13816310400.0
31	52	14	5	2	5	2	3	4.6	60.0	50.0	I'd probably just not worry about it and keep everything to myself, put on a happy face because they're either busy or not in the mood to listen to my problems.	Because I sometimes struggle to feel that my emotions are valid, so if I feel like someone else isn't validating them I assume I'm overreacting or my feelings are wrong.	1.0	10.0	10.0	1.0	1.0	255.0	2.8333333333333335	27.0	1.0	1.0	54.0	18.0	10.0	14.0	108.0	38.0	22.0	30.0	18.0	90	1	AFam	AFam2	3	80.0	1.0	17980	1	11075	single	year 12	2	left	0	0	0	13816310400.0
31	92	26	9	3	6	2	3	4.0	25.0	25.0	I'd probably continue getting closer and more physical until they acknowledged me.	Because it's been effective in the past.	5.0	5.0	0.0	5.0	5.0	255.0	2.8333333333333335	27.0	1.0	1.0	54.0	18.0	10.0	14.0	108.0	38.0	22.0	30.0	18.0	90	1	AS	AS3	3	80.0	1.0	17980	1	11075	single	year 12	2	left	0	0	0	13816310400.0
31	33	9	3	1	7	3	1	71.0	80.0	90.0	I'd just ignore them, make them have to make the first move, if they never do then I'd just stop trying with them.	Because I don't want to be the one putting in all the effort when they don't even care.	70.0	75.0	60.0	70.0	80.0	255.0	2.8333333333333335	27.0	1.0	1.0	54.0	18.0	10.0	14.0	108.0	38.0	22.0	30.0	18.0	90	1	RF	RF3	3	80.0	1.0	17980	1	11075	single	year 12	2	left	0	0	0	13816310400.0
31	63	18	6	2	8	3	1	54.0	85.0	80.0	If they didn't give me a reason why they couldn't come, I'd let them know how angry I was with them.	Because it's awful to get someone's hopes up and then cancel at the last minute.	35.0	70.0	55.0	50.0	60.0	255.0	2.8333333333333335	27.0	1.0	1.0	54.0	18.0	10.0	14.0	108.0	38.0	22.0	30.0	18.0	90	1	RFam	RFam3	3	80.0	1.0	17980	1	11075	single	year 12	2	left	0	0	0	13816310400.0
31	73	21	7	3	9	3	1	55.0	60.0	65.0	I'd leave them alone and hope they make it up to me later or at least have a good reason, if they don't I'd probably be a bit short with them.	Because it's hard to feel like your partner doesn't want you around.	50.0	60.0	55.0	50.0	60.0	255.0	2.8333333333333335	27.0	1.0	1.0	54.0	18.0	10.0	14.0	108.0	38.0	22.0	30.0	18.0	90	1	RS	RS1	3	80.0	1.0	17980	1	11075	single	year 12	2	left	0	0	0	13816310400.0
32	11	1	1	1	1	1	2	20.6	1.0	2.0	I would enjoy the surprise of seeing my friend at an unexpected moment whilst doing a fairly mundane task (food shopping). I'd be satisfied with the exchange.	I believe a brief exchange is more than appropriate considering there could be all sorts of variables that could stop you from having a longer chat. I'd probably use the opportunity to suggest we make a time to have a coffee and catch up sometime in the near future. The scenario would act as an opportunity to organise a catch up at a time more conducive to giving each other our full attention.	1.0	1.0	1.0	50.0	50.0	144.0	1.6	6.0	1.0	1.0	33.0	4.0	2.0	2.0	161.0	51.0	33.0	37.0	40.0	15	1	CF	CF1	4	90.0	1.0	17980	1	3641	married	bachelor	3	right	1	Iygengar Yoga	3	13816310400.0
32	41	10	4	2	2	1	2	32.8	1.0	1.0	I'd be happy that we both had an opportunity to give each other our undivided attention.	Because I don't have to worry about whether I am imposing on her time. She has picked this time to give attention to our relationship.	1.0	1.0	80.0	1.0	81.0	144.0	1.6	6.0	1.0	1.0	33.0	4.0	2.0	2.0	161.0	51.0	33.0	37.0	40.0	15	1	CFam	CFam1	4	90.0	1.0	17980	1	3641	married	bachelor	3	right	1	Iygengar Yoga	3	13816310400.0
32	71	19	7	3	3	1	2	26.6	1.0	1.0	I'd love it and would respond enthusiastically. I'd also thank him for making time to be present with one another and to nurture our relationship.	Because I appreciate him taking the time to prioritise our relationship and signally that he enjoys my company.	1.0	1.0	60.0	1.0	70.0	144.0	1.6	6.0	1.0	1.0	33.0	4.0	2.0	2.0	161.0	51.0	33.0	37.0	40.0	15	1	CS	CS1	4	90.0	1.0	17980	1	3641	married	bachelor	3	right	1	Iygengar Yoga	3	13816310400.0
32	22	5	2	1	4	2	3	21.0	40.0	60.0	I'd wait another couple of days and send another text along the lines of: "Not sure if you got my last message, but I loved seeing you the other week and would love to catch up. I was thinking of XYZ. Is this something you are up for?"	I wouldn't want to be harrrassing them, but I need to rule out that they just didn't get busy and forget to reply (which can happen to us all). So, if they didn't respond after the second contact I'd then leave it at that and accept the outcome. I may also double check with any mutual friend that I had the correct contact details..	5.0	10.0	65.0	10.0	15.0	144.0	1.6	6.0	1.0	1.0	33.0	4.0	2.0	2.0	161.0	51.0	33.0	37.0	40.0	15	1	AF	AF2	4	90.0	1.0	17980	1	3641	married	bachelor	3	right	1	Iygengar Yoga	3	13816310400.0
32	52	14	5	2	5	2	3	20.6	41.0	50.0	It would depend which family member it was and it would vary my level of directness. If it was my husband, I'd be very direct and would probably get more irritated. I'd tell me exactly how the situation was making me feel. I wouldn't get angry, just make a point of telling how it makes me feel. He'd usually respond with an apology or if it was no longer a good time for him to talk, then he'd tell…	Because I can understand that a variety of reasons can influence a behaviour, and I can exempt a behaviour if it is only occasional. By giving them the opportunity to answer my question of "Is this no longer a good time to talk - it sounds like you are a bit distracted there?" it not only allows me to draw attention to their thoughtless behaviour, but also allows them the opportunity to "save fac…	1.0	20.0	51.0	30.0	1.0	144.0	1.6	6.0	1.0	1.0	33.0	4.0	2.0	2.0	161.0	51.0	33.0	37.0	40.0	15	1	AFam	AFam2	4	90.0	1.0	17980	1	3641	married	bachelor	3	right	1	Iygengar Yoga	3	13816310400.0
32	82	23	8	3	6	2	3	17.6	70.0	75.0	This is a little difficult for me to imagine as I have had the same partner for 20 years and we live together so it would be hard to not know eachother's movements. If I think back to our pre-living together days, then once again this would not have happened. Therefore my response is somewhat hypothetical. I think I'd be hurt because it signal to me that perhaps he didn't prioritise me to the sam…	Because relationships are about two way communication and whilst his was non-existence; it also sounds like mine was the same. We didn't talk to eachother about our plans prior to the weekend. Maybe he had a pre-booked engagement or a work committment? I'd give him the benefit of the doubt and forgive. However, I'd make sure he knew I was disappointed first! Ultimately, I'd feel secure that he di…	5.0	50.0	5.0	25.0	3.0	144.0	1.6	6.0	1.0	1.0	33.0	4.0	2.0	2.0	161.0	51.0	33.0	37.0	40.0	15	1	AS	AS2	4	90.0	1.0	17980	1	3641	married	bachelor	3	right	1	Iygengar Yoga	3	13816310400.0
32	33	9	3	1	7	3	1	49.2	91.0	90.0	It depends on whether or not my friends also saw me out. I'm assuming that she didn't see me. In that case, I'd probably not go up to her and confront her. I'd probably turn and leave before she saw me, I guess to avoid the awkwardness. If she did see me, I'd be much more likely to take a deep breath and go and talk to her, but I'd take no joy in seeing her embarrassment or shame.	I'd feel quite hurt, because this was a very deliberate decision to lie to me when she could have said "no" to me in a more truthful way e.g "I've already got plans today, but I could do something with you Tuesday instead." I wouldn't approach her (unless she'd spotted me) I guess because I would want to avoid confrontation particularly as it was me who had been wronged and I'd be afraid to have …	1.0	80.0	35.0	35.0	95.0	144.0	1.6	6.0	1.0	1.0	33.0	4.0	2.0	2.0	161.0	51.0	33.0	37.0	40.0	15	1	RF	RF3	4	90.0	1.0	17980	1	3641	married	bachelor	3	right	1	Iygengar Yoga	3	13816310400.0
32	63	18	6	2	8	3	1	8.2	50.0	10.0	I'd feel very disappointed but I would accept it.	My family member would only miss an important event like that if they had a very good reason to, or if something had happened that was beyond their control.	1.0	10.0	10.0	10.0	10.0	144.0	1.6	6.0	1.0	1.0	33.0	4.0	2.0	2.0	161.0	51.0	33.0	37.0	40.0	15	1	RFam	RFam3	4	90.0	1.0	17980	1	3641	married	bachelor	3	right	1	Iygengar Yoga	3	13816310400.0
32	93	27	9	3	9	3	1	10.0	30.0	35.0	I'd would ask if there was something important he was doing on his phone? It would be unlikely for my partner to be on his phone whilst also watching TV. So, I'd assume it might be something he was needing to deal with right then. I'd probably still insist on snuggling up to him whilst he was doing the thing on his phone! I'd ask him, if we could cuddle once he was finished.....he would't say no …	Because I know him and understand what is important to him and what isn't.	3.0	20.0	5.0	5.0	17.0	144.0	1.6	6.0	1.0	1.0	33.0	4.0	2.0	2.0	161.0	51.0	33.0	37.0	40.0	15	1	RS	RS3	4	90.0	1.0	17980	1	3641	married	bachelor	3	right	1	Iygengar Yoga	3	13816310400.0
33	11	1	1	1	1	1	2	1.6	2.0	2.0	I will leave them after saying goodbye	it is colloquial	2.0	1.0	2.0	1.0	2.0	146.0	1.6222222222222222	10.0	0.0	1.0	26.0	2.0	8.0	0.0	130.0	36.0	26.0	44.0	24.0	76	1	CF	CF1	6	91.0	1.0	17982	0	7021	de-facto	bachelor	3	right	1	Both	2	13816310400.0
33	41	10	4	2	2	1	2	2.8	3.0	1.0	I will catch up with my family member.	because we both agreed and want to do it	3.0	3.0	2.0	4.0	2.0	146.0	1.6222222222222222	10.0	0.0	1.0	26.0	2.0	8.0	0.0	130.0	36.0	26.0	44.0	24.0	76	1	CFam	CFam1	6	91.0	1.0	17982	0	7021	de-facto	bachelor	3	right	1	Both	2	13816310400.0
33	71	19	7	3	3	1	2	1.4	1.0	1.0	I will have a chat with my partner and talk about the day and listen to her.	that's what I will prefer	1.0	2.0	2.0	1.0	1.0	146.0	1.6222222222222222	10.0	0.0	1.0	26.0	2.0	8.0	0.0	130.0	36.0	26.0	44.0	24.0	76	1	CS	CS1	6	91.0	1.0	17982	0	7021	de-facto	bachelor	3	right	1	Both	2	13816310400.0
33	32	8	3	1	4	2	3	2.2	9.0	1.0	ask him later about the reason he didn't reply my call.	that is the most logical thing to do and I should also try to understand his side of the story.	1.0	2.0	5.0	1.0	2.0	146.0	1.6222222222222222	10.0	0.0	1.0	26.0	2.0	8.0	0.0	130.0	36.0	26.0	44.0	24.0	76	1	AF	AF3	6	91.0	1.0	17982	0	7021	de-facto	bachelor	3	right	1	Both	2	13816310400.0
33	62	17	6	2	5	2	3	2.2	2.0	0.0	I am a loner and I like my privacy.	I don't enjoy convivial events.	3.0	2.0	2.0	2.0	2.0	146.0	1.6222222222222222	10.0	0.0	1.0	26.0	2.0	8.0	0.0	130.0	36.0	26.0	44.0	24.0	76	1	AFam	AFam3	6	91.0	1.0	17982	0	7021	de-facto	bachelor	3	right	1	Both	2	13816310400.0
33	92	26	9	3	6	2	3	3.0	2.0	0.0	actions can't always be reciprocated. I can always my partner if I want intimacy	verbal communication in this scenario will be more effective	3.0	3.0	2.0	3.0	4.0	146.0	1.6222222222222222	10.0	0.0	1.0	26.0	2.0	8.0	0.0	130.0	36.0	26.0	44.0	24.0	76	1	AS	AS3	6	91.0	1.0	17982	0	7021	de-facto	bachelor	3	right	1	Both	2	13816310400.0
33	23	6	2	1	7	3	1	57.8	60.0	82.0	Ask for more explanation, explain my perspective and respect my friend's wishes.	It will be unfair to myself in loosing sanity based on what someone else said	60.0	76.0	2.0	72.0	79.0	146.0	1.6222222222222222	10.0	0.0	1.0	26.0	2.0	8.0	0.0	130.0	36.0	26.0	44.0	24.0	76	1	RF	RF2	6	91.0	1.0	17982	0	7021	de-facto	bachelor	3	right	1	Both	2	13816310400.0
33	53	15	5	2	8	3	1	29.2	2.0	5.0	I will say ok	I better talk to some one who is willing to listen.	61.0	33.0	16.0	6.0	30.0	146.0	1.6222222222222222	10.0	0.0	1.0	26.0	2.0	8.0	0.0	130.0	36.0	26.0	44.0	24.0	76	1	RFam	RFam2	6	91.0	1.0	17982	0	7021	de-facto	bachelor	3	right	1	Both	2	13816310400.0
33	83	24	8	3	9	3	1	7.0	5.0	3.0	It is unfair to ask my partner to do things that I planned without her consent.	It is rational way of thinking	7.0	5.0	4.0	15.0	4.0	146.0	1.6222222222222222	10.0	0.0	1.0	26.0	2.0	8.0	0.0	130.0	36.0	26.0	44.0	24.0	76	1	RS	RS2	6	91.0	1.0	17982	0	7021	de-facto	bachelor	3	right	1	Both	2	13816310400.0
34	21	4	2	1	1	1	2	40.6	2.0	1.0	Show appreciation and excitement.	Because I would be happy to see them and know they felt the same as I did.	1.0	2.0	99.0	1.0	100.0	217.0	2.411111111111111	16.0	2.0	2.0	48.0	28.0	12.0	6.0	103.0	32.0	28.0	20.0	23.0	54	1	CF	CF2	5	91.0	1.0	17981	1	4758	married	bachelor	3	right	1	Teach to students in school settings so follow apps like smiling minds with them	1	13816310400.0
34	41	10	4	2	2	1	2	40.6	2.0	2.0	Show appreciation for their answering the phone.	Because it is respectful.	1.0	1.0	100.0	1.0	100.0	217.0	2.411111111111111	16.0	2.0	2.0	48.0	28.0	12.0	6.0	103.0	32.0	28.0	20.0	23.0	54	1	CFam	CFam1	5	91.0	1.0	17981	1	4758	married	bachelor	3	right	1	Teach to students in school settings so follow apps like smiling minds with them	1	13816310400.0
34	71	19	7	3	3	1	2	40.8	1.0	1.0	Reciprocate the same thing back.	Because I would be feeling good.	1.0	1.0	100.0	2.0	100.0	217.0	2.411111111111111	16.0	2.0	2.0	48.0	28.0	12.0	6.0	103.0	32.0	28.0	20.0	23.0	54	1	CS	CS1	5	91.0	1.0	17981	1	4758	married	bachelor	3	right	1	Teach to students in school settings so follow apps like smiling minds with them	1	13816310400.0
34	12	2	1	1	4	2	3	1.2	3.0	1.0	I would try again.	I assumed they didn't hear me or needed to find the soup first.	1.0	1.0	1.0	2.0	1.0	217.0	2.411111111111111	16.0	2.0	2.0	48.0	28.0	12.0	6.0	103.0	32.0	28.0	20.0	23.0	54	1	AF	AF1	5	91.0	1.0	17981	1	4758	married	bachelor	3	right	1	Teach to students in school settings so follow apps like smiling minds with them	1	13816310400.0
34	52	14	5	2	5	2	3	64.4	61.0	70.0	Ask them what they were doing and why they weren't listening.	I would have felt hurt but wanted to clarify.	51.0	74.0	54.0	73.0	70.0	217.0	2.411111111111111	16.0	2.0	2.0	48.0	28.0	12.0	6.0	103.0	32.0	28.0	20.0	23.0	54	1	AFam	AFam2	5	91.0	1.0	17981	1	4758	married	bachelor	3	right	1	Teach to students in school settings so follow apps like smiling minds with them	1	13816310400.0
34	82	23	8	3	6	2	3	60.8	100.0	90.0	I would call him to see where he went and why we aren't doing anyting.	Because I would want him to be aware and also clarify if he just forgot or did it on purpose.	39.0	80.0	51.0	81.0	53.0	217.0	2.411111111111111	16.0	2.0	2.0	48.0	28.0	12.0	6.0	103.0	32.0	28.0	20.0	23.0	54	1	AS	AS2	5	91.0	1.0	17981	1	4758	married	bachelor	3	right	1	Teach to students in school settings so follow apps like smiling minds with them	1	13816310400.0
34	33	9	3	1	7	3	1	85.2	100.0	100.0	I would ignore my friend at the time and make them aware I am not happy. Then later when I am ready to talk I would calmy confront them and question why they didn't tell me the truth.	Because I would hold too much resentment if I didn't address it to be able to move on.	70.0	90.0	82.0	84.0	100.0	217.0	2.411111111111111	16.0	2.0	2.0	48.0	28.0	12.0	6.0	103.0	32.0	28.0	20.0	23.0	54	1	RF	RF3	5	91.0	1.0	17981	1	4758	married	bachelor	3	right	1	Teach to students in school settings so follow apps like smiling minds with them	1	13816310400.0
34	63	18	6	2	8	3	1	41.6	90.0	40.0	I would have a think about my anger and why I am feeling that way, most likely disappointed, and follow up with them afterward to express my disappointment and hope for an explanation and apology.	Because I would have wanted an apology and explanation and not to just let it go.	18.0	90.0	22.0	58.0	20.0	217.0	2.411111111111111	16.0	2.0	2.0	48.0	28.0	12.0	6.0	103.0	32.0	28.0	20.0	23.0	54	1	RFam	RFam3	5	91.0	1.0	17981	1	4758	married	bachelor	3	right	1	Teach to students in school settings so follow apps like smiling minds with them	1	13816310400.0
34	93	27	9	3	9	3	1	57.2	50.0	45.0	I would respond by telling him I need more affection and he should pay attention and get off his phone.	Because I would have felt he needed to fix the way he made me feel.	58.0	69.0	60.0	69.0	30.0	217.0	2.411111111111111	16.0	2.0	2.0	48.0	28.0	12.0	6.0	103.0	32.0	28.0	20.0	23.0	54	1	RS	RS3	5	91.0	1.0	17981	1	4758	married	bachelor	3	right	1	Teach to students in school settings so follow apps like smiling minds with them	1	13816310400.0
35	11	1	1	1	1	1	2	19.4	1.0	7.0	chat but most likely continue our shopping together rather than leaving each other to continue alone	we have an easy friendship that would allow for us to fill the entire time in the shop with conversation	0.0	0.0	97.0	0.0	0.0	172.0	1.9111111111111112	7.0	1.0	2.0	38.0	10.0	2.0	2.0	143.0	37.0	32.0	35.0	39.0	95	1	CF	CF1	1	63.0	1.0	17981	1	1549	married	vocational	3	right	0	0	0	13816310400.0
35	41	10	4	2	2	1	2	39.8	0.0	0.0	Just start our catch up conversation, ask how they have been	that was the set out reason for the phone call	0.0	0.0	100.0	0.0	99.0	172.0	1.9111111111111112	7.0	1.0	2.0	38.0	10.0	2.0	2.0	143.0	37.0	32.0	35.0	39.0	95	1	CFam	CFam1	1	63.0	1.0	17981	1	1549	married	vocational	3	right	0	0	0	13816310400.0
35	71	19	7	3	3	1	2	39.8	0.0	0.0	say it doesnt matter what we do, let him suggest some options	we often let the other go first, then make counter suggestions, he asked so he suggests first	0.0	0.0	99.0	0.0	100.0	172.0	1.9111111111111112	7.0	1.0	2.0	38.0	10.0	2.0	2.0	143.0	37.0	32.0	35.0	39.0	95	1	CS	CS1	1	63.0	1.0	17981	1	1549	married	vocational	3	right	0	0	0	13816310400.0
35	22	5	2	1	4	2	3	31.8	60.0	51.0	send another text, giving the benifit of the doubt that they may have missed the first one, but still feel a little rejected	it had been awhile since we've seen each other, lives are busy and stuff happens, we are no longer daily priorities to each other	4.0	50.0	4.0	51.0	50.0	172.0	1.9111111111111112	7.0	1.0	2.0	38.0	10.0	2.0	2.0	143.0	37.0	32.0	35.0	39.0	95	1	AF	AF2	1	63.0	1.0	17981	1	1549	married	vocational	3	right	0	0	0	13816310400.0
35	52	14	5	2	5	2	3	25.6	10.0	10.0	joke he is bad at multi-tasking and see if it would be better to call back in a bit	we both deal with busy lives and a big time difference in locations, boys aren't good at multi-tasking hehe, and we can chat later	26.0	0.0	0.0	26.0	76.0	172.0	1.9111111111111112	7.0	1.0	2.0	38.0	10.0	2.0	2.0	143.0	37.0	32.0	35.0	39.0	95	1	AFam	AFam2	1	63.0	1.0	17981	1	1549	married	vocational	3	right	0	0	0	13816310400.0
35	82	23	8	3	6	2	3	20.4	69.0	24.0	Call them on the phone as this would be highly unusual to not speak before going out	confused to the reason, worried about him	1.0	1.0	4.0	1.0	95.0	172.0	1.9111111111111112	7.0	1.0	2.0	38.0	10.0	2.0	2.0	143.0	37.0	32.0	35.0	39.0	95	1	AS	AS2	1	63.0	1.0	17981	1	1549	married	vocational	3	right	0	0	0	13816310400.0
35	33	9	3	1	7	3	1	42.8	98.0	99.0	walk past and raise a hand so they know I have been out and seen them, but not stop	would not want a confrontation or listen to excuses	21.0	90.0	1.0	4.0	98.0	172.0	1.9111111111111112	7.0	1.0	2.0	38.0	10.0	2.0	2.0	143.0	37.0	32.0	35.0	39.0	95	1	RF	RF3	1	63.0	1.0	17981	1	1549	married	vocational	3	right	0	0	0	13816310400.0
35	63	18	6	2	8	3	1	45.2	81.0	91.0	send an electronic message to say sorry they couldn't make it and a bit upset they couldn't let me know earlier than on th day	its easier and more nonconfrontational to say this electronically than on the phone or in person	21.0	92.0	1.0	21.0	91.0	172.0	1.9111111111111112	7.0	1.0	2.0	38.0	10.0	2.0	2.0	143.0	37.0	32.0	35.0	39.0	95	1	RFam	RFam3	1	63.0	1.0	17981	1	1549	married	vocational	3	right	0	0	0	13816310400.0
35	93	27	9	3	9	3	1	34.8	15.0	4.0	keep the touch/caress in place while they finish on the phone	it is still intimate to to be connected, it doesnt always have to progress	2.0	52.0	3.0	19.0	98.0	172.0	1.9111111111111112	7.0	1.0	2.0	38.0	10.0	2.0	2.0	143.0	37.0	32.0	35.0	39.0	95	1	RS	RS3	1	63.0	1.0	17981	1	1549	married	vocational	3	right	0	0	0	13816310400.0
36	11	1	1	1	1	1	2	41.0	16.0	50.0	I panic with social situations and feel uncomfortable	Social situations in general are stressful and I find that coupled with the stress I feel in a grocery store would amplify my feelings.	59.0	23.0	44.0	21.0	58.0	280.0	3.111111111111111	36.0	3.0	3.0	75.0	40.0	40.0	42.0	100.0	33.0	22.0	26.0	19.0	91	1	CF	CF1	1	25.0	1.0	17981	1	9422	de-facto	year 12	2	right	1	mindfulness	3	13816310400.0
36	41	10	4	2	2	1	2	29.4	78.0	86.0	I would probably over react and think I did something wrong, that it was my fault	I would panic, over think and cry	31.0	27.0	29.0	39.0	21.0	280.0	3.111111111111111	36.0	3.0	3.0	75.0	40.0	40.0	42.0	100.0	33.0	22.0	26.0	19.0	91	1	CFam	CFam1	1	25.0	1.0	17981	1	9422	de-facto	year 12	2	right	1	mindfulness	3	13816310400.0
36	71	19	7	3	3	1	2	41.4	9.0	14.0	This doesn't affect me much	We have a good relationship	31.0	11.0	87.0	30.0	48.0	280.0	3.111111111111111	36.0	3.0	3.0	75.0	40.0	40.0	42.0	100.0	33.0	22.0	26.0	19.0	91	1	CS	CS1	1	25.0	1.0	17981	1	9422	de-facto	year 12	2	right	1	mindfulness	3	13816310400.0
36	32	8	3	1	4	2	3	44.8	76.0	80.0	I would go home	I wouldn't want to be seen by them and then I would feel safe to be sad at home	68.0	20.0	47.0	45.0	44.0	280.0	3.111111111111111	36.0	3.0	3.0	75.0	40.0	40.0	42.0	100.0	33.0	22.0	26.0	19.0	91	1	AF	AF3	1	25.0	1.0	17981	1	9422	de-facto	year 12	2	right	1	mindfulness	3	13816310400.0
36	52	14	5	2	5	2	3	39.4	54.0	71.0	I would hang up and get upset	I would feel like I wasn't being listened to after I put in the effort for them	44.0	52.0	19.0	36.0	46.0	280.0	3.111111111111111	36.0	3.0	3.0	75.0	40.0	40.0	42.0	100.0	33.0	22.0	26.0	19.0	91	1	AFam	AFam2	1	25.0	1.0	17981	1	9422	de-facto	year 12	2	right	1	mindfulness	3	13816310400.0
36	92	26	9	3	6	2	3	22.6	11.0	2.0	I would just talk to them about wanting some intimacy - he probably just didn't notice me	We have a good relationship	21.0	20.0	48.0	12.0	12.0	280.0	3.111111111111111	36.0	3.0	3.0	75.0	40.0	40.0	42.0	100.0	33.0	22.0	26.0	19.0	91	1	AS	AS3	1	25.0	1.0	17981	1	9422	de-facto	year 12	2	right	1	mindfulness	3	13816310400.0
36	23	6	2	1	7	3	1	57.8	74.0	89.0	I would say that it is ok to them, but would cry and be upset	Rejection after I put in effort would be really hard	77.0	17.0	87.0	61.0	47.0	280.0	3.111111111111111	36.0	3.0	3.0	75.0	40.0	40.0	42.0	100.0	33.0	22.0	26.0	19.0	91	1	RF	RF2	1	25.0	1.0	17981	1	9422	de-facto	year 12	2	right	1	mindfulness	3	13816310400.0
36	63	18	6	2	8	3	1	48.6	86.0	84.0	I would go to a private place and call my partner to vent or cry	I struggle to control those emotions	64.0	18.0	64.0	64.0	33.0	280.0	3.111111111111111	36.0	3.0	3.0	75.0	40.0	40.0	42.0	100.0	33.0	22.0	26.0	19.0	91	1	RFam	RFam3	1	25.0	1.0	17981	1	9422	de-facto	year 12	2	right	1	mindfulness	3	13816310400.0
36	83	24	8	3	9	3	1	37.2	73.0	77.0	I would go to some place alone and cry and be upset	So that he doesn't see me be upset and can still enjoy his weekend	68.0	20.0	35.0	47.0	16.0	280.0	3.111111111111111	36.0	3.0	3.0	75.0	40.0	40.0	42.0	100.0	33.0	22.0	26.0	19.0	91	1	RS	RS2	1	25.0	1.0	17981	1	9422	de-facto	year 12	2	right	1	mindfulness	3	13816310400.0
37	11	1	1	1	1	1	2	40.0	0.0	0.0	Again, this is a positive interaction. I would continue on with my shopping	Because it had been a pleasant exchange.	0.0	0.0	100.0	0.0	100.0	206.0	2.2888888888888888	17.0	2.0	2.0	43.0	26.0	10.0	18.0	98.0	36.0	18.0	22.0	22.0	14	1	CF	CF1	5	88.0	1.0	17980	1	1666	married	bachelor	3	right	1	pray	4	13816310400.0
37	51	13	5	2	2	1	2	6.4	0.0	0.0	I am confused by this scenario as it seems to be a very positive interaction. I would feel validated and loved by my family.	Because they took the time to listen and ask how I was.	3.0	3.0	8.0	9.0	9.0	206.0	2.2888888888888888	17.0	2.0	2.0	43.0	26.0	10.0	18.0	98.0	36.0	18.0	22.0	22.0	14	1	CFam	CFam2	5	88.0	1.0	17980	1	1666	married	bachelor	3	right	1	pray	4	13816310400.0
37	91	25	9	3	3	1	2	40.2	0.0	0.0	Continue the affection and intimacy	Because we can.	1.0	0.0	100.0	0.0	100.0	206.0	2.2888888888888888	17.0	2.0	2.0	43.0	26.0	10.0	18.0	98.0	36.0	18.0	22.0	22.0	14	1	CS	CS3	5	88.0	1.0	17980	1	1666	married	bachelor	3	right	1	pray	4	13816310400.0
37	22	5	2	1	4	2	3	48.6	67.0	58.0	Perhaps life has changed and we aren't the friends I thought we were.	Because this has happened to me & people change.	8.0	71.0	13.0	80.0	71.0	206.0	2.2888888888888888	17.0	2.0	2.0	43.0	26.0	10.0	18.0	98.0	36.0	18.0	22.0	22.0	14	1	AF	AF2	5	88.0	1.0	17980	1	1666	married	bachelor	3	right	1	pray	4	13816310400.0
37	42	11	4	2	5	2	3	11.6	22.0	2.0	Send a message to say that we missed our chat. This happens a lot in my family!	Because life is busy and unpredictable.	3.0	5.0	47.0	1.0	2.0	206.0	2.2888888888888888	17.0	2.0	2.0	43.0	26.0	10.0	18.0	98.0	36.0	18.0	22.0	22.0	14	1	AFam	AFam1	5	88.0	1.0	17980	1	1666	married	bachelor	3	right	1	pray	4	13816310400.0
37	72	20	7	3	6	2	3	25.8	18.0	2.0	there are many reasons we might need to talk. Perhaps there has been a death, major illness or something else...	Because life is complicated and can get messy	8.0	5.0	8.0	8.0	100.0	206.0	2.2888888888888888	17.0	2.0	2.0	43.0	26.0	10.0	18.0	98.0	36.0	18.0	22.0	22.0	14	1	AS	AS1	5	88.0	1.0	17980	1	1666	married	bachelor	3	right	1	pray	4	13816310400.0
37	33	9	3	1	7	3	1	77.6	91.0	81.0	I think I would rethink our friendship.	I obviously view the friendship differently to them.	57.0	82.0	77.0	90.0	82.0	206.0	2.2888888888888888	17.0	2.0	2.0	43.0	26.0	10.0	18.0	98.0	36.0	18.0	22.0	22.0	14	1	RF	RF3	5	88.0	1.0	17980	1	1666	married	bachelor	3	right	1	pray	4	13816310400.0
37	63	18	6	2	8	3	1	38.4	66.0	66.0	Ask what had come up that was going to stop them from being there. Explain that I was hurt they hadn't turned up.	People get busy. Family can be complicated. I can express my feelings and also give them a chance to express what had caused the change of plans.	22.0	38.0	40.0	62.0	30.0	206.0	2.2888888888888888	17.0	2.0	2.0	43.0	26.0	10.0	18.0	98.0	36.0	18.0	22.0	22.0	14	1	RFam	RFam3	5	88.0	1.0	17980	1	1666	married	bachelor	3	right	1	pray	4	13816310400.0
37	83	24	8	3	9	3	1	37.2	83.0	86.0	I think that I would ask why this was his response. Did he realise that it would be good for us to have some time together?	He may not have been aware of my expectations. If we discuss the problem, he may be able to explain his reasons.	37.0	27.0	19.0	89.0	14.0	206.0	2.2888888888888888	17.0	2.0	2.0	43.0	26.0	10.0	18.0	98.0	36.0	18.0	22.0	22.0	14	1	RS	RS2	5	88.0	1.0	17980	1	1666	married	bachelor	3	right	1	pray	4	13816310400.0
38	31	7	3	1	1	1	2	7.2	4.0	5.0	relax stay cool	to maintain a good relationship	6.0	7.0	9.0	6.0	8.0	107.0	1.1888888888888889	2.0	0.0	0.0	11.0	2.0	0.0	0.0	152.0	43.0	32.0	43.0	34.0	29	1	CF	CF3	6	75.0	0.0	17979	0	-6757	married	vocational	3	right	1	Look at flowers and birds	4	13816310400.0
38	51	13	5	2	2	1	2	11.2	1.0	4.0	bit uncerain - let it be	to keep the peace	10.0	13.0	11.0	10.0	12.0	107.0	1.1888888888888889	2.0	0.0	0.0	11.0	2.0	0.0	0.0	152.0	43.0	32.0	43.0	34.0	29	1	CFam	CFam2	6	75.0	0.0	17979	0	-6757	married	vocational	3	right	1	Look at flowers and birds	4	13816310400.0
38	71	19	7	3	3	1	2	21.8	4.0	4.0	kiss them again	improve relations	5.0	6.0	83.0	9.0	6.0	107.0	1.1888888888888889	2.0	0.0	0.0	11.0	2.0	0.0	0.0	152.0	43.0	32.0	43.0	34.0	29	1	CS	CS1	6	75.0	0.0	17979	0	-6757	married	vocational	3	right	1	Look at flowers and birds	4	13816310400.0
38	12	2	1	1	4	2	3	15.0	5.0	1.0	take no notice	to stay calm	16.0	13.0	17.0	14.0	15.0	107.0	1.1888888888888889	2.0	0.0	0.0	11.0	2.0	0.0	0.0	152.0	43.0	32.0	43.0	34.0	29	1	AF	AF1	6	75.0	0.0	17979	0	-6757	married	vocational	3	right	1	Look at flowers and birds	4	13816310400.0
38	42	11	4	2	5	2	3	5.0	2.0	1.0	dont get upset	better relationship	4.0	7.0	5.0	3.0	6.0	107.0	1.1888888888888889	2.0	0.0	0.0	11.0	2.0	0.0	0.0	152.0	43.0	32.0	43.0	34.0	29	1	AFam	AFam1	6	75.0	0.0	17979	0	-6757	married	vocational	3	right	1	Look at flowers and birds	4	13816310400.0
38	92	26	9	3	6	2	3	4.4	4.0	2.0	make phone calls myself	better relations	4.0	3.0	6.0	4.0	5.0	107.0	1.1888888888888889	2.0	0.0	0.0	11.0	2.0	0.0	0.0	152.0	43.0	32.0	43.0	34.0	29	1	AS	AS3	6	75.0	0.0	17979	0	-6757	married	vocational	3	right	1	Look at flowers and birds	4	13816310400.0
38	23	6	2	1	7	3	1	15.0	9.0	3.0	relax	better relations	19.0	16.0	19.0	12.0	9.0	107.0	1.1888888888888889	2.0	0.0	0.0	11.0	2.0	0.0	0.0	152.0	43.0	32.0	43.0	34.0	29	1	RF	RF2	6	75.0	0.0	17979	0	-6757	married	vocational	3	right	1	Look at flowers and birds	4	13816310400.0
38	63	18	6	2	8	3	1	9.0	4.0	11.0	carry on as usual	better for relaxation	12.0	9.0	9.0	8.0	7.0	107.0	1.1888888888888889	2.0	0.0	0.0	11.0	2.0	0.0	0.0	152.0	43.0	32.0	43.0	34.0	29	1	RFam	RFam3	6	75.0	0.0	17979	0	-6757	married	vocational	3	right	1	Look at flowers and birds	4	13816310400.0
38	83	24	8	3	9	3	1	25.0	6.0	11.0	just let it pass	i like to be patient	4.0	26.0	53.0	19.0	23.0	107.0	1.1888888888888889	2.0	0.0	0.0	11.0	2.0	0.0	0.0	152.0	43.0	32.0	43.0	34.0	29	1	RS	RS2	6	75.0	0.0	17979	0	-6757	married	vocational	3	right	1	Look at flowers and birds	4	13816310400.0
39	31	7	3	1	1	1	2	39.8	2.0	1.0	be happy look forward to next time	a piece of goodness in your day	9.0	10.0	80.0	9.0	91.0	253.0	2.811111111111111	34.0	3.0	7.0	50.0	16.0	4.0	6.0	137.0	56.0	32.0	29.0	20.0	60	1	CF	CF3	2	99.0	2.0	17978	1	-3040	divorced	bachelor	3	right	1	use to meditate - now stop at beach, breathe	4	13816310400.0
39	41	10	4	2	2	1	2	42.4	0.0	1.0	I cant see why I would be angry the mutual situation was agreed to and done	because we both got what we wanted needed	20.0	10.0	100.0	1.0	81.0	253.0	2.811111111111111	34.0	3.0	7.0	50.0	16.0	4.0	6.0	137.0	56.0	32.0	29.0	20.0	60	1	CFam	CFam1	2	99.0	2.0	17978	1	-3040	divorced	bachelor	3	right	1	use to meditate - now stop at beach, breathe	4	13816310400.0
39	81	22	8	3	3	1	2	46.2	20.0	10.0	I would humphy but patient and then start looking forward	cant change the situation look ahead to better things	72.0	70.0	55.0	30.0	4.0	253.0	2.811111111111111	34.0	3.0	7.0	50.0	16.0	4.0	6.0	137.0	56.0	32.0	29.0	20.0	60	1	CS	CS2	2	99.0	2.0	17978	1	-3040	divorced	bachelor	3	right	1	use to meditate - now stop at beach, breathe	4	13816310400.0
39	12	2	1	1	4	2	3	21.0	5.0	5.0	I would make a point of going closer and saying hello so they can see me	because they would not intentionally be ignoring me	5.0	5.0	80.0	10.0	5.0	253.0	2.811111111111111	34.0	3.0	7.0	50.0	16.0	4.0	6.0	137.0	56.0	32.0	29.0	20.0	60	1	AF	AF1	2	99.0	2.0	17978	1	-3040	divorced	bachelor	3	right	1	use to meditate - now stop at beach, breathe	4	13816310400.0
39	62	17	6	2	5	2	3	10.0	30.0	6.0	get on with and wait to check later with them that they are OK	because something must be wrong they just wouldn't not turn up	3.0	31.0	3.0	3.0	10.0	253.0	2.811111111111111	34.0	3.0	7.0	50.0	16.0	4.0	6.0	137.0	56.0	32.0	29.0	20.0	60	1	AFam	AFam3	2	99.0	2.0	17978	1	-3040	divorced	bachelor	3	right	1	use to meditate - now stop at beach, breathe	4	13816310400.0
39	92	26	9	3	6	2	3	52.0	20.0	10.0	get up and go and do something else	because there is no point in wasting energy on the situation, if he wants the phone and instagram he be intimate with that :-)	10.0	80.0	90.0	70.0	10.0	253.0	2.811111111111111	34.0	3.0	7.0	50.0	16.0	4.0	6.0	137.0	56.0	32.0	29.0	20.0	60	1	AS	AS3	2	99.0	2.0	17978	1	-3040	divorced	bachelor	3	right	1	use to meditate - now stop at beach, breathe	4	13816310400.0
39	23	6	2	1	7	3	1	44.0	20.0	10.0	well people go their separate ways and I would do the same if I didnt want to see them. Better to be honest then drag out an unwanted situation	its honest	5.0	5.0	100.0	10.0	100.0	253.0	2.811111111111111	34.0	3.0	7.0	50.0	16.0	4.0	6.0	137.0	56.0	32.0	29.0	20.0	60	1	RF	RF2	2	99.0	2.0	17978	1	-3040	divorced	bachelor	3	right	1	use to meditate - now stop at beach, breathe	4	13816310400.0
39	53	15	5	2	8	3	1	24.6	50.0	29.0	end the conversation politely and then wonder what is going on in their life for them to do that as this time, it would usually mean she is under ore stress then me at that time with one her children who have disabilities	because its not always about me other people have lives as well and we all have turns at being strung out	10.0	10.0	10.0	2.0	91.0	253.0	2.811111111111111	34.0	3.0	7.0	50.0	16.0	4.0	6.0	137.0	56.0	32.0	29.0	20.0	60	1	RFam	RFam2	2	99.0	2.0	17978	1	-3040	divorced	bachelor	3	right	1	use to meditate - now stop at beach, breathe	4	13816310400.0
39	73	21	7	3	9	3	1	54.6	90.0	10.0	I would turn and walk away and try to understand what the hell just happened and would immediately put emotional shutters up and shutdown so they could not hut me	because my divorced husband had two affairs and came home with a STD, and I will NEVER let that happen to me again	80.0	90.0	4.0	10.0	89.0	253.0	2.811111111111111	34.0	3.0	7.0	50.0	16.0	4.0	6.0	137.0	56.0	32.0	29.0	20.0	60	1	RS	RS1	2	99.0	2.0	17978	1	-3040	divorced	bachelor	3	right	1	use to meditate - now stop at beach, breathe	4	13816310400.0
40	21	4	2	1	1	1	2	47.2	15.0	11.0	Happy accept the catch up	that is the right thing to do	26.0	48.0	48.0	49.0	65.0	252.0	2.8	22.0	2.0	3.0	43.0	16.0	14.0	6.0	117.0	36.0	23.0	30.0	28.0	122	1	CF	CF2	4	31.0	1.0	17982	1	-1863	divorced	bachelor	3	right	1	Vipassana Meditation	3	13816310400.0
40	61	16	6	2	2	1	2	46.8	47.0	8.0	Greet them warmly	They turned up for your event	47.0	46.0	45.0	48.0	48.0	252.0	2.8	22.0	2.0	3.0	43.0	16.0	14.0	6.0	117.0	36.0	23.0	30.0	28.0	122	1	CFam	CFam3	4	31.0	1.0	17982	1	-1863	divorced	bachelor	3	right	1	Vipassana Meditation	3	13816310400.0
40	81	22	8	3	3	1	2	44.4	25.0	26.0	Wait for him to get ready	Everyone needs space	48.0	29.0	48.0	49.0	48.0	252.0	2.8	22.0	2.0	3.0	43.0	16.0	14.0	6.0	117.0	36.0	23.0	30.0	28.0	122	1	CS	CS2	4	31.0	1.0	17982	1	-1863	divorced	bachelor	3	right	1	Vipassana Meditation	3	13816310400.0
40	32	8	3	1	4	2	3	43.2	11.0	30.0	I would ask if i can join them	Because we are friends	22.0	49.0	50.0	47.0	48.0	252.0	2.8	22.0	2.0	3.0	43.0	16.0	14.0	6.0	117.0	36.0	23.0	30.0	28.0	122	1	AF	AF3	4	31.0	1.0	17982	1	-1863	divorced	bachelor	3	right	1	Vipassana Meditation	3	13816310400.0
40	52	14	5	2	5	2	3	54.0	27.0	20.0	I would not confine my feeling to these members,	i am not an open person	50.0	70.0	50.0	50.0	50.0	252.0	2.8	22.0	2.0	3.0	43.0	16.0	14.0	6.0	117.0	36.0	23.0	30.0	28.0	122	1	AFam	AFam2	4	31.0	1.0	17982	1	-1863	divorced	bachelor	3	right	1	Vipassana Meditation	3	13816310400.0
40	92	26	9	3	6	2	3	51.6	53.0	61.0	Ask him to stop playing with the phone, unless he is doing that for work	He needs to respect the relationship	47.0	48.0	46.0	68.0	49.0	252.0	2.8	22.0	2.0	3.0	43.0	16.0	14.0	6.0	117.0	36.0	23.0	30.0	28.0	122	1	AS	AS3	4	31.0	1.0	17982	1	-1863	divorced	bachelor	3	right	1	Vipassana Meditation	3	13816310400.0
40	13	3	1	1	7	3	1	52.2	55.0	53.0	I will ask whether I have done something wrong	So I know whether I should continue the friendship with them	47.0	32.0	47.0	63.0	72.0	252.0	2.8	22.0	2.0	3.0	43.0	16.0	14.0	6.0	117.0	36.0	23.0	30.0	28.0	122	1	RF	RF1	4	31.0	1.0	17982	1	-1863	divorced	bachelor	3	right	1	Vipassana Meditation	3	13816310400.0
40	43	12	4	2	8	3	1	49.8	26.0	48.0	Catch up with them another time	they may have issues	46.0	45.0	67.0	45.0	46.0	252.0	2.8	22.0	2.0	3.0	43.0	16.0	14.0	6.0	117.0	36.0	23.0	30.0	28.0	122	1	RFam	RFam1	4	31.0	1.0	17982	1	-1863	divorced	bachelor	3	right	1	Vipassana Meditation	3	13816310400.0
40	73	21	7	3	9	3	1	51.2	26.0	49.0	I will leave	Because maybe he has a bad day	51.0	52.0	39.0	50.0	64.0	252.0	2.8	22.0	2.0	3.0	43.0	16.0	14.0	6.0	117.0	36.0	23.0	30.0	28.0	122	1	RS	RS1	4	31.0	1.0	17982	1	-1863	divorced	bachelor	3	right	1	Vipassana Meditation	3	13816310400.0
41	31	7	3	1	1	1	2	30.8	1.0	1.0	When I got home I would smile and take time to relax and be by myself	Because even when I enjoy myself, social interaction is draining	1.0	1.0	100.0	1.0	51.0	276.0	3.066666666666667	32.0	3.0	4.0	32.0	18.0	12.0	16.0	137.0	50.0	36.0	21.0	30.0	61	1	CF	CF3	3	100.0	1.0		1	6100	married	bachelor	3	right	0	0	0	13816310400.0
41	61	16	6	2	2	1	2	27.2	1.0	1.0	I would probably alternate between talking animatedly and going silent	Because excitement makes me nervous and I'd be full of nervous energy but also nervous for no known reason	1.0	1.0	100.0	1.0	33.0	276.0	3.066666666666667	32.0	3.0	4.0	32.0	18.0	12.0	16.0	137.0	50.0	36.0	21.0	30.0	61	1	CFam	CFam3	3	100.0	1.0		1	6100	married	bachelor	3	right	0	0	0	13816310400.0
41	91	25	9	3	3	1	2	36.8	1.0	1.0	I would relax my back muscles, smile and lean into them	Because being accepted and wanted means its safe to relax	1.0	1.0	81.0	1.0	100.0	276.0	3.066666666666667	32.0	3.0	4.0	32.0	18.0	12.0	16.0	137.0	50.0	36.0	21.0	30.0	61	1	CS	CS3	3	100.0	1.0		1	6100	married	bachelor	3	right	0	0	0	13816310400.0
41	12	2	1	1	4	2	3	1.0	1.0	9.0	I would assume they hadn't heard me. I would walk up and physically touch them and repeat my greeting.	Because I would want to be sure they had seen me, if they still ignored me I would what to know what I had done to offend them.	1.0	1.0	1.0	1.0	1.0	276.0	3.066666666666667	32.0	3.0	4.0	32.0	18.0	12.0	16.0	137.0	50.0	36.0	21.0	30.0	61	1	AF	AF1	3	100.0	1.0		1	6100	married	bachelor	3	right	0	0	0	13816310400.0
41	52	14	5	2	5	2	3	23.8	20.0	50.0	As them if they're ok, is now a bad time to talk?	Well normally they listen so well, I would assume someone or something in their physical environment was distracting them (I some times call when mum is cooking dinner, that kind of thing)	6.0	10.0	100.0	2.0	1.0	276.0	3.066666666666667	32.0	3.0	4.0	32.0	18.0	12.0	16.0	137.0	50.0	36.0	21.0	30.0	61	1	AFam	AFam2	3	100.0	1.0		1	6100	married	bachelor	3	right	0	0	0	13816310400.0
41	72	20	7	3	6	2	3	54.4	30.0	21.0	I would sit across from them and ask them to explain what was wrong	Because conflict is something to work through by understanding both individual's perception and desires in an situation	70.0	50.0	2.0	51.0	99.0	276.0	3.066666666666667	32.0	3.0	4.0	32.0	18.0	12.0	16.0	137.0	50.0	36.0	21.0	30.0	61	1	AS	AS1	3	100.0	1.0		1	6100	married	bachelor	3	right	0	0	0	13816310400.0
41	23	6	2	1	7	3	1	67.2	14.0	35.0	Accept it and remember that I have my husband, my daughter and my mum, my emotional needs are well looked after and I really enjoy my own company	As much as I think I would like to catch up with them, hanging out with people is a lot of hard work	73.0	75.0	28.0	75.0	85.0	276.0	3.066666666666667	32.0	3.0	4.0	32.0	18.0	12.0	16.0	137.0	50.0	36.0	21.0	30.0	61	1	RF	RF2	3	100.0	1.0		1	6100	married	bachelor	3	right	0	0	0	13816310400.0
41	43	12	4	2	8	3	1	27.0	11.0	6.0	Dad's always like that, to the point where I don't really try to catch up with him I just take the opportunities as they present themselves. I make time for him	Because I've accepted that this is how dad is, it isn't really personal and even if it is it's his choice, I forgive him for being easily side tracked	10.0	17.0	86.0	21.0	1.0	276.0	3.066666666666667	32.0	3.0	4.0	32.0	18.0	12.0	16.0	137.0	50.0	36.0	21.0	30.0	61	1	RFam	RFam1	3	100.0	1.0		1	6100	married	bachelor	3	right	0	0	0	13816310400.0
41	83	24	8	3	9	3	1	29.2	25.0	10.0	I would be disappointed and show it. I'd propably be honest about not wanting to hang out with his friend as well, but I would do it if he liked (and with a good attitude). If he wanted to go alone, that would be fine I'd ring another friend and see if she wanted to come or just do something else I like doing alone.	I should have prepped him earlier before I built up my hopes, this needed better communication. I like to be honest with Dan and tell him when I don't like an idea, but also make it really clear that I am willing to do what he wants because his happiness is important to me	10.0	4.0	93.0	19.0	20.0	276.0	3.066666666666667	32.0	3.0	4.0	32.0	18.0	12.0	16.0	137.0	50.0	36.0	21.0	30.0	61	1	RS	RS2	3	100.0	1.0		1	6100	married	bachelor	3	right	0	0	0	13816310400.0
42	21	4	2	1	1	1	2	0.0	0.0	0.0	I would either accept those dates and times or if I am busy try to arrange another day and time.	People are sometimes busy. Lift happens. There is always a next time.	0.0	0.0	0.0	0.0	0.0	155.0	1.7222222222222223	13.0	1.0	3.0	27.0	4.0	0.0	4.0	142.0	47.0	31.0	32.0	32.0	96	1	CF	CF2	1	100.0	1.0	17982	1	8708	single	year 12	2	right	1	yoga	4	13816310400.0
42	61	16	6	2	2	1	2	0.0	0.0	0.0	I would say hi generally with a hug and kiss and continue conversation. Thanks for coming etc.	Because I am happy they are here.	0.0	0.0	0.0	0.0	0.0	155.0	1.7222222222222223	13.0	1.0	3.0	27.0	4.0	0.0	4.0	142.0	47.0	31.0	32.0	32.0	96	1	CFam	CFam3	1	100.0	1.0	17982	1	8708	single	year 12	2	right	1	yoga	4	13816310400.0
42	81	22	8	3	3	1	2	0.0	0.0	0.0	I would wait until they get ready.	Because they haven’t done anything wrong. They are just getting ready after waking up.	0.0	0.0	0.0	0.0	0.0	155.0	1.7222222222222223	13.0	1.0	3.0	27.0	4.0	0.0	4.0	142.0	47.0	31.0	32.0	32.0	96	1	CS	CS2	1	100.0	1.0	17982	1	8708	single	year 12	2	right	1	yoga	4	13816310400.0
42	32	8	3	1	4	2	3	0.0	10.0	5.0	I would walk up and say hi. If I was invited to stay and hang out then I would, if not I would continue on with what I was doing after saying hi.	To be polite.	0.0	0.0	0.0	0.0	0.0	155.0	1.7222222222222223	13.0	1.0	3.0	27.0	4.0	0.0	4.0	142.0	47.0	31.0	32.0	32.0	96	1	AF	AF3	1	100.0	1.0	17982	1	8708	single	year 12	2	right	1	yoga	4	13816310400.0
42	42	11	4	2	5	2	3	0.0	0.0	0.0	I would leave a message and call another time. Life happens and people do get busy.	I’m patient and I don’t chase after people. They will call back.	0.0	0.0	0.0	0.0	0.0	155.0	1.7222222222222223	13.0	1.0	3.0	27.0	4.0	0.0	4.0	142.0	47.0	31.0	32.0	32.0	96	1	AFam	AFam1	1	100.0	1.0	17982	1	8708	single	year 12	2	right	1	yoga	4	13816310400.0
42	72	20	7	3	6	2	3	15.4	0.0	0.0	I would say ok. Let’s talk. What’s going on etc.	I would be concerned about what we needed to talk about.	0.0	0.0	0.0	0.0	77.0	155.0	1.7222222222222223	13.0	1.0	3.0	27.0	4.0	0.0	4.0	142.0	47.0	31.0	32.0	32.0	96	1	AS	AS1	1	100.0	1.0	17982	1	8708	single	year 12	2	right	1	yoga	4	13816310400.0
42	13	3	1	1	7	3	1	34.2	50.0	50.0	I would confront them and ask what’s wrong.	Concerned	0.0	50.0	0.0	21.0	100.0	155.0	1.7222222222222223	13.0	1.0	3.0	27.0	4.0	0.0	4.0	142.0	47.0	31.0	32.0	32.0	96	1	RF	RF1	1	100.0	1.0	17982	1	8708	single	year 12	2	right	1	yoga	4	13816310400.0
42	53	15	5	2	8	3	1	43.0	71.0	70.0	I would definitely be upset and end the conversation maybe for another day. I would think to myself was I overreacting, was my problems really that big.	Because I’m upset.	20.0	70.0	50.0	5.0	70.0	155.0	1.7222222222222223	13.0	1.0	3.0	27.0	4.0	0.0	4.0	142.0	47.0	31.0	32.0	32.0	96	1	RFam	RFam2	1	100.0	1.0	17982	1	8708	single	year 12	2	right	1	yoga	4	13816310400.0
42	93	27	9	3	9	3	1	0.0	0.0	0.0	There’s always next time.	Patience.	0.0	0.0	0.0	0.0	0.0	155.0	1.7222222222222223	13.0	1.0	3.0	27.0	4.0	0.0	4.0	142.0	47.0	31.0	32.0	32.0	96	1	RS	RS3	1	100.0	1.0	17982	1	8708	single	year 12	2	right	1	yoga	4	13816310400.0
43	11	1	1	1	1	1	2	42.0	10.0	10.0	Say hi and have a chat	theire your friend and you are just having a chat in supermarket	50.0	10.0	50.0	10.0	90.0	200.0	2.2222222222222223	17.0	2.0	4.0	22.0	6.0	0.0	2.0	144.0	50.0	38.0	23.0	33.0	45	1	CF	CF1	2	90.0	1.0	17977	0	1556	married	bachelor	3	right	1	meditation, yoga, mantras	1	13816310400.0
43	51	13	5	2	2	1	2	39.0	0.0	10.0	NO Worries its fine	They are family	15.0	10.0	80.0	10.0	80.0	200.0	2.2222222222222223	17.0	2.0	4.0	22.0	6.0	0.0	2.0	144.0	50.0	38.0	23.0	33.0	45	1	CFam	CFam2	2	90.0	1.0	17977	0	1556	married	bachelor	3	right	1	meditation, yoga, mantras	1	13816310400.0
43	71	19	7	3	3	1	2	44.2	20.0	40.0	It's ok	I love and care for them	20.0	70.0	90.0	21.0	20.0	200.0	2.2222222222222223	17.0	2.0	4.0	22.0	6.0	0.0	2.0	144.0	50.0	38.0	23.0	33.0	45	1	CS	CS1	2	90.0	1.0	17977	0	1556	married	bachelor	3	right	1	meditation, yoga, mantras	1	13816310400.0
43	32	8	3	1	4	2	3	62.0	20.0	30.0	We both had the same idea but it looks like I was too slow calling or they needed to hang out with other friends as well . you never know the reason why	your friends . just move on and get in first next time	40.0	80.0	50.0	90.0	50.0	200.0	2.2222222222222223	17.0	2.0	4.0	22.0	6.0	0.0	2.0	144.0	50.0	38.0	23.0	33.0	45	1	AF	AF3	2	90.0	1.0	17977	0	1556	married	bachelor	3	right	1	meditation, yoga, mantras	1	13816310400.0
43	62	17	6	2	5	2	3	63.0	50.0	50.0	Happened all the time. its not about you its their problem. If you spend the whole time looking around the crowd you miss the party. its your choice to be upset or not and how the day is affected or not	You cant change ppl just get on with life and move forward with the excellent things that you are doing ie your new award!!!!!! :)	30.0	80.0	70.0	85.0	50.0	200.0	2.2222222222222223	17.0	2.0	4.0	22.0	6.0	0.0	2.0	144.0	50.0	38.0	23.0	33.0	45	1	AFam	AFam3	2	90.0	1.0	17977	0	1556	married	bachelor	3	right	1	meditation, yoga, mantras	1	13816310400.0
43	92	26	9	3	6	2	3	48.0	70.0	60.0	HAHA so many factors with us. Building a business and on phone ALOT esp in the evenings. If we are arguing or not, as they never do what they say they are going to do. if kids are still up, or at lunch time with the house to our selves,	it all depends on the situation, we can try for another night	40.0	30.0	20.0	80.0	70.0	200.0	2.2222222222222223	17.0	2.0	4.0	22.0	6.0	0.0	2.0	144.0	50.0	38.0	23.0	33.0	45	1	AS	AS3	2	90.0	1.0	17977	0	1556	married	bachelor	3	right	1	meditation, yoga, mantras	1	13816310400.0
43	23	6	2	1	7	3	1	70.0	80.0	90.0	think that you enjoyed the moment and it is their loss not yours move on with the important things in your life. Karma always catches up with these people and maybe it is for the best and you can do without them in your life right now or ever	its not up to you and its up to them and what they want to do and you can only change and focus on being the best version of your self	20.0	90.0	70.0	80.0	90.0	200.0	2.2222222222222223	17.0	2.0	4.0	22.0	6.0	0.0	2.0	144.0	50.0	38.0	23.0	33.0	45	1	RF	RF2	2	90.0	1.0	17977	0	1556	married	bachelor	3	right	1	meditation, yoga, mantras	1	13816310400.0
43	43	12	4	2	8	3	1	34.0	30.0	50.0	No worries give me a call when you have time. We both have kids so anything can pop up. But if this ia regular theme not so happy	We are all busy and things change and you need to adapt and ring them another time or send a text	10.0	30.0	30.0	80.0	20.0	200.0	2.2222222222222223	17.0	2.0	4.0	22.0	6.0	0.0	2.0	144.0	50.0	38.0	23.0	33.0	45	1	RFam	RFam1	2	90.0	1.0	17977	0	1556	married	bachelor	3	right	1	meditation, yoga, mantras	1	13816310400.0
43	83	24	8	3	9	3	1	71.0	90.0	80.0	its never happened!!! we have kids what the hell is a sleep in!!!!! before kids I would still be lying next to them. I would be upset that they didnt want to spend the day with me but my own fault if I didnt block out the day before hand and check if the day was infact clear. see you when you get home and maybe we can do something then	It was poor planning and they also need time with friends esp if we spend all the time together. You have to keep friends and grow relationships	25.0	90.0	50.0	100.0	90.0	200.0	2.2222222222222223	17.0	2.0	4.0	22.0	6.0	0.0	2.0	144.0	50.0	38.0	23.0	33.0	45	1	RS	RS2	2	90.0	1.0	17977	0	1556	married	bachelor	3	right	1	meditation, yoga, mantras	1	13816310400.0
44	11	1	1	1	1	1	2	10.8	1.0	1.0	I would go about continuing my shopping as usual	I would not be negatively effected by this scenario	1.0	1.0	1.0	1.0	50.0	294.0	3.2666666666666666	39.0	5.0	4.0	52.0	10.0	2.0	8.0	123.0	48.0	27.0	21.0	27.0	32	1	CF	CF1	5	75.0	1.0	17974	1	7998	single	bachelor	3	right	1	Guided meditations using simple habit app, headspace or 10% Happier - particularly body scans, focusing on senses & breathing awareness	4	13816310400.0
44	41	10	4	2	2	1	2	50.0	1.0	1.0	Not sure I understand the question - seems to be a positive scenario?	Not sure I understand the question - seems to be a positive scenario?	50.0	50.0	50.0	50.0	50.0	294.0	3.2666666666666666	39.0	5.0	4.0	52.0	10.0	2.0	8.0	123.0	48.0	27.0	21.0	27.0	32	1	CFam	CFam1	5	75.0	1.0	17974	1	7998	single	bachelor	3	right	1	Guided meditations using simple habit app, headspace or 10% Happier - particularly body scans, focusing on senses & breathing awareness	4	13816310400.0
44	91	25	9	3	3	1	2	22.0	0.0	0.0	Be affectionate with my partner	Because I would feel that they are returning my affection and valuing our relationship equally to me	0.0	0.0	40.0	0.0	70.0	294.0	3.2666666666666666	39.0	5.0	4.0	52.0	10.0	2.0	8.0	123.0	48.0	27.0	21.0	27.0	32	1	CS	CS3	5	75.0	1.0	17974	1	7998	single	bachelor	3	right	1	Guided meditations using simple habit app, headspace or 10% Happier - particularly body scans, focusing on senses & breathing awareness	4	13816310400.0
44	32	8	3	1	4	2	3	4.0	10.0	5.0	I would likely go up and say hi and tell them I just called	Because I wouldn't be bothered by the situation, unless I had reason to believe that the friend purposely ignored my call, or didn't want to spend time with me	0.0	10.0	0.0	0.0	10.0	294.0	3.2666666666666666	39.0	5.0	4.0	52.0	10.0	2.0	8.0	123.0	48.0	27.0	21.0	27.0	32	1	AF	AF3	5	75.0	1.0	17974	1	7998	single	bachelor	3	right	1	Guided meditations using simple habit app, headspace or 10% Happier - particularly body scans, focusing on senses & breathing awareness	4	13816310400.0
44	62	17	6	2	5	2	3	11.0	70.0	5.0	I would tell them that I was quite upset that they didn't make it to my event	Because I was looking forward to them being there, and it was a very important and personal event for me. But I would not be angry/upset at them directly, just at the fact they weren't there	0.0	0.0	5.0	50.0	0.0	294.0	3.2666666666666666	39.0	5.0	4.0	52.0	10.0	2.0	8.0	123.0	48.0	27.0	21.0	27.0	32	1	AFam	AFam3	5	75.0	1.0	17974	1	7998	single	bachelor	3	right	1	Guided meditations using simple habit app, headspace or 10% Happier - particularly body scans, focusing on senses & breathing awareness	4	13816310400.0
44	82	23	8	3	6	2	3	53.0	50.0	65.0	Tell them that I was upset and that they could have at least told me they had other plans	Because I would feel that they didn't communicate with me, and I would feel upset, lonely and unwanted	15.0	70.0	60.0	60.0	60.0	294.0	3.2666666666666666	39.0	5.0	4.0	52.0	10.0	2.0	8.0	123.0	48.0	27.0	21.0	27.0	32	1	AS	AS2	5	75.0	1.0	17974	1	7998	single	bachelor	3	right	1	Guided meditations using simple habit app, headspace or 10% Happier - particularly body scans, focusing on senses & breathing awareness	4	13816310400.0
44	23	6	2	1	7	3	1	51.0	25.0	30.0	I would likely be irritated at my friend for a few days and think that it is due to their personality. This would lead me to ignore them.	Because I think that they are an ungrateful friend and that I extend myself in the friendship more than them - so I stop making an effort because I don't think they treating me like an equal priority, and therefore believe that they do not deserve my friendship	5.0	70.0	70.0	60.0	50.0	294.0	3.2666666666666666	39.0	5.0	4.0	52.0	10.0	2.0	8.0	123.0	48.0	27.0	21.0	27.0	32	1	RF	RF2	5	75.0	1.0	17974	1	7998	single	bachelor	3	right	1	Guided meditations using simple habit app, headspace or 10% Happier - particularly body scans, focusing on senses & breathing awareness	4	13816310400.0
44	53	15	5	2	8	3	1	64.0	60.0	60.0	Ignore the person for a few days and expect an apology and for them to realise that I am angry	Because they have been selfish and uncaring, and do not value the relationship as much as I do	5.0	90.0	80.0	75.0	70.0	294.0	3.2666666666666666	39.0	5.0	4.0	52.0	10.0	2.0	8.0	123.0	48.0	27.0	21.0	27.0	32	1	RFam	RFam2	5	75.0	1.0	17974	1	7998	single	bachelor	3	right	1	Guided meditations using simple habit app, headspace or 10% Happier - particularly body scans, focusing on senses & breathing awareness	4	13816310400.0
44	73	21	7	3	9	3	1	48.0	40.0	25.0	Be upset and walk away/ignore them.	I would feel that they aren't appreciative of me	20.0	70.0	60.0	60.0	30.0	294.0	3.2666666666666666	39.0	5.0	4.0	52.0	10.0	2.0	8.0	123.0	48.0	27.0	21.0	27.0	32	1	RS	RS1	5	75.0	1.0	17974	1	7998	single	bachelor	3	right	1	Guided meditations using simple habit app, headspace or 10% Happier - particularly body scans, focusing on senses & breathing awareness	4	13816310400.0
45	21	4	2	1	1	1	2	20.0	0.0	0.0	catch up with my friend	because i want to	0.0	0.0	0.0	50.0	50.0	131.0	1.4555555555555555	2.0	0.0	0.0	14.0	6.0	0.0	0.0	145.0	40.0	37.0	37.0	31.0	93	1	CF	CF2	6	80.0	1.0	17982	0	3878	married	bachelor	3	right	1	Mindfulness	4	13816310400.0
45	61	16	6	2	2	1	2	25.2	0.0	0.0	talk to them	because i want to	0.0	0.0	49.0	0.0	77.0	131.0	1.4555555555555555	2.0	0.0	0.0	14.0	6.0	0.0	0.0	145.0	40.0	37.0	37.0	31.0	93	1	CFam	CFam3	6	80.0	1.0	17982	0	3878	married	bachelor	3	right	1	Mindfulness	4	13816310400.0
45	91	25	9	3	3	1	2	32.2	0.0	0.0	smile back	it's an intimate moment	1.0	0.0	80.0	0.0	80.0	131.0	1.4555555555555555	2.0	0.0	0.0	14.0	6.0	0.0	0.0	145.0	40.0	37.0	37.0	31.0	93	1	CS	CS3	6	80.0	1.0	17982	0	3878	married	bachelor	3	right	1	Mindfulness	4	13816310400.0
45	32	8	3	1	4	2	3	4.6	0.0	0.0	say hi to my friend	they may have just missed my call	0.0	2.0	2.0	0.0	19.0	131.0	1.4555555555555555	2.0	0.0	0.0	14.0	6.0	0.0	0.0	145.0	40.0	37.0	37.0	31.0	93	1	AF	AF3	6	80.0	1.0	17982	0	3878	married	bachelor	3	right	1	Mindfulness	4	13816310400.0
45	42	11	4	2	5	2	3	0.0	0.0	0.0	call another time	so i can talk to them later	0.0	0.0	0.0	0.0	0.0	131.0	1.4555555555555555	2.0	0.0	0.0	14.0	6.0	0.0	0.0	145.0	40.0	37.0	37.0	31.0	93	1	AFam	AFam1	6	80.0	1.0	17982	0	3878	married	bachelor	3	right	1	Mindfulness	4	13816310400.0
45	82	23	8	3	6	2	3	53.8	20.0	10.0	stay home	i would be alone at home, that's not a bad thing	50.0	51.0	50.0	66.0	52.0	131.0	1.4555555555555555	2.0	0.0	0.0	14.0	6.0	0.0	0.0	145.0	40.0	37.0	37.0	31.0	93	1	AS	AS2	6	80.0	1.0	17982	0	3878	married	bachelor	3	right	1	Mindfulness	4	13816310400.0
45	13	3	1	1	7	3	1	53.0	24.0	21.0	i would ignore the behaviour	i would ignore need to wait for more information before discussing this with my friend, had i done something to deserve that behaviour?	52.0	55.0	52.0	53.0	53.0	131.0	1.4555555555555555	2.0	0.0	0.0	14.0	6.0	0.0	0.0	145.0	40.0	37.0	37.0	31.0	93	1	RF	RF1	6	80.0	1.0	17982	0	3878	married	bachelor	3	right	1	Mindfulness	4	13816310400.0
45	53	15	5	2	8	3	1	31.4	3.0	8.0	no response	if i am the person complaining their reaction is justified	43.0	29.0	10.0	5.0	70.0	131.0	1.4555555555555555	2.0	0.0	0.0	14.0	6.0	0.0	0.0	145.0	40.0	37.0	37.0	31.0	93	1	RFam	RFam2	6	80.0	1.0	17982	0	3878	married	bachelor	3	right	1	Mindfulness	4	13816310400.0
45	73	21	7	3	9	3	1	47.2	23.0	7.0	give my partner space and time	this is what they have asked for and it is a reasonable request	37.0	59.0	12.0	62.0	66.0	131.0	1.4555555555555555	2.0	0.0	0.0	14.0	6.0	0.0	0.0	145.0	40.0	37.0	37.0	31.0	93	1	RS	RS1	6	80.0	1.0	17982	0	3878	married	bachelor	3	right	1	Mindfulness	4	13816310400.0
46	31	7	3	1	1	1	2	23.8	0.0	0.0	I'd just have a good time with this friend.	Because we are clearly having a good time.	0.0	0.0	50.0	0.0	69.0	186.0	2.066666666666667	15.0	2.0	2.0	21.0	20.0	6.0	0.0	135.0	40.0	27.0	27.0	41.0	74	1	CF	CF3	4	51.0	1.0	17978	1	4505	married	bachelor	3	right	1	meditation	3	13816310400.0
46	51	13	5	2	2	1	2	20.0	0.0	0.0	We'd have a lovely conversation.	Because we are having a lovely conversation.	0.0	0.0	0.0	0.0	100.0	186.0	2.066666666666667	15.0	2.0	2.0	21.0	20.0	6.0	0.0	135.0	40.0	27.0	27.0	41.0	74	1	CFam	CFam2	4	51.0	1.0	17978	1	4505	married	bachelor	3	right	1	meditation	3	13816310400.0
46	71	19	7	3	3	1	2	20.0	0.0	0.0	We would do something fun together.	Because that's what we both want to do (and we clearly can as we don't have any other responsibilities).	0.0	0.0	0.0	0.0	100.0	186.0	2.066666666666667	15.0	2.0	2.0	21.0	20.0	6.0	0.0	135.0	40.0	27.0	27.0	41.0	74	1	CS	CS1	4	51.0	1.0	17978	1	4505	married	bachelor	3	right	1	meditation	3	13816310400.0
46	22	5	2	1	4	2	3	36.2	30.0	30.0	I would just leave it.	Whatever the reason that this friend didn't response (missed the message, wrong number, too busy), if it's meant to be, our paths will cross again.	50.0	31.0	50.0	0.0	50.0	186.0	2.066666666666667	15.0	2.0	2.0	21.0	20.0	6.0	0.0	135.0	40.0	27.0	27.0	41.0	74	1	AF	AF2	4	51.0	1.0	17978	1	4505	married	bachelor	3	right	1	meditation	3	13816310400.0
46	42	11	4	2	5	2	3	0.0	0.0	0.0	I would just try again at another time or send them a text asking if now is a good time.	Because life gets in the way. It's nothing personal.	0.0	0.0	0.0	0.0	0.0	186.0	2.066666666666667	15.0	2.0	2.0	21.0	20.0	6.0	0.0	135.0	40.0	27.0	27.0	41.0	74	1	AFam	AFam1	4	51.0	1.0	17978	1	4505	married	bachelor	3	right	1	meditation	3	13816310400.0
46	82	23	8	3	6	2	3	8.0	30.0	29.0	I'd probably call him where he is. However I find it hard to imagine this scenario as we have been married for years with kids and I'd be more upset that he'd leave me with the kids than anything else. I'm trying to put myself in this scenario but it is so unrealistic to my situation.	Because I would like to know why he'd left without saying anything to me as we never do that.	0.0	0.0	40.0	0.0	0.0	186.0	2.066666666666667	15.0	2.0	2.0	21.0	20.0	6.0	0.0	135.0	40.0	27.0	27.0	41.0	74	1	AS	AS2	4	51.0	1.0	17978	1	4505	married	bachelor	3	right	1	meditation	3	13816310400.0
46	13	3	1	1	7	3	1	56.4	51.0	61.0	I'm clearly in the dark here as to why I was eye-rolled at so in this case I'd go up that friend and ask her how (s)he's going and if I interpreted their response right. If I'd have an inkling as to why the eye roll might have happened, I'd probably ignore the friend. It really depends on the story behind this scenario.	No matter what the reason for the response, an eye roll is something I think only my kids would do to me so I'd definitely want to investigate what the reason for it is and knock that behaviour on its head.	50.0	50.0	50.0	61.0	71.0	186.0	2.066666666666667	15.0	2.0	2.0	21.0	20.0	6.0	0.0	135.0	40.0	27.0	27.0	41.0	74	1	RF	RF1	4	51.0	1.0	17978	1	4505	married	bachelor	3	right	1	meditation	3	13816310400.0
46	63	18	6	2	8	3	1	8.8	60.0	61.0	Again, depends on the reason they're not there. If there is no good reason, then I'd be angry with them.	I'd be angry and upset if they didn't have a good reason for not showing up. I clearly only had one spot for a family member and I really wanted them to be there.	0.0	10.0	8.0	18.0	8.0	186.0	2.066666666666667	15.0	2.0	2.0	21.0	20.0	6.0	0.0	135.0	40.0	27.0	27.0	41.0	74	1	RFam	RFam3	4	51.0	1.0	17978	1	4505	married	bachelor	3	right	1	meditation	3	13816310400.0
46	93	27	9	3	9	3	1	20.0	30.0	31.0	Fully understand.	We have been in similar situations before and it's all part of life.	0.0	0.0	0.0	0.0	100.0	186.0	2.066666666666667	15.0	2.0	2.0	21.0	20.0	6.0	0.0	135.0	40.0	27.0	27.0	41.0	74	1	RS	RS3	4	51.0	1.0	17978	1	4505	married	bachelor	3	right	1	meditation	3	13816310400.0
47	11	1	1	1	1	1	2	1.0	1.0	1.0	I would continue to walk off	Because the conversation is over	1.0	1.0	1.0	1.0	1.0	272.0	3.022222222222222	27.0	5.0	7.0	37.0	14.0	10.0	14.0	143.0	52.0	33.0	36.0	22.0	47	1	CF	CF1	3	100.0	1.0	17983	1	5020	single	year 12	2	right	0	0	0	13816310400.0
47	51	13	5	2	2	1	2	54.4	1.0	1.0	I would answer the questions on how I am coping	They are showing care by asking, therefore it is best to respond and be open.	1.0	1.0	100.0	70.0	100.0	272.0	3.022222222222222	27.0	5.0	7.0	37.0	14.0	10.0	14.0	143.0	52.0	33.0	36.0	22.0	47	1	CFam	CFam2	3	100.0	1.0	17983	1	5020	single	year 12	2	right	0	0	0	13816310400.0
47	71	19	7	3	3	1	2	1.0	1.0	1.0	I would tell them what I felt like doing	Because they asked	1.0	1.0	1.0	1.0	1.0	272.0	3.022222222222222	27.0	5.0	7.0	37.0	14.0	10.0	14.0	143.0	52.0	33.0	36.0	22.0	47	1	CS	CS1	3	100.0	1.0	17983	1	5020	single	year 12	2	right	0	0	0	13816310400.0
47	32	8	3	1	4	2	3	20.8	1.0	1.0	I would go over and say a brief hello to them, but not interrupt their time together.	Because it's polite to say hello and she didn't answer the phone because she was already out. No harm done.	1.0	1.0	100.0	1.0	1.0	272.0	3.022222222222222	27.0	5.0	7.0	37.0	14.0	10.0	14.0	143.0	52.0	33.0	36.0	22.0	47	1	AF	AF3	3	100.0	1.0	17983	1	5020	single	year 12	2	right	0	0	0	13816310400.0
47	62	17	6	2	5	2	3	1.0	70.0	1.0	I would call and text them as I would be concerned on their safety. Have they had a car accident or similar?	Because it is not likely that my family would forget such an event, therefore i would be concerned of a tragedy.	1.0	1.0	1.0	1.0	1.0	272.0	3.022222222222222	27.0	5.0	7.0	37.0	14.0	10.0	14.0	143.0	52.0	33.0	36.0	22.0	47	1	AFam	AFam3	3	100.0	1.0	17983	1	5020	single	year 12	2	right	0	0	0	13816310400.0
47	92	26	9	3	6	2	3	42.0	50.0	30.0	I would say something such as "whats wrong with you, aren't I better looking than your phone?".	Because I am assertive and outspoken	20.0	20.0	50.0	80.0	40.0	272.0	3.022222222222222	27.0	5.0	7.0	37.0	14.0	10.0	14.0	143.0	52.0	33.0	36.0	22.0	47	1	AS	AS3	3	100.0	1.0	17983	1	5020	single	year 12	2	right	0	0	0	13816310400.0
47	23	6	2	1	7	3	1	80.0	91.0	100.0	I would block them	Because they are obviously rude and highly inconsiderate to saying something that horrible	50.0	50.0	100.0	100.0	100.0	272.0	3.022222222222222	27.0	5.0	7.0	37.0	14.0	10.0	14.0	143.0	52.0	33.0	36.0	22.0	47	1	RF	RF2	3	100.0	1.0	17983	1	5020	single	year 12	2	right	0	0	0	13816310400.0
47	43	12	4	2	8	3	1	10.8	50.0	50.0	I would say OK - call me when you are free	Because they can not talk and something urgent could have come up.	1.0	1.0	1.0	50.0	1.0	272.0	3.022222222222222	27.0	5.0	7.0	37.0	14.0	10.0	14.0	143.0	52.0	33.0	36.0	22.0	47	1	RFam	RFam1	3	100.0	1.0	17983	1	5020	single	year 12	2	right	0	0	0	13816310400.0
47	83	24	8	3	9	3	1	57.2	51.0	51.0	Let them go out with their friend although i would be annoyed	Because that is what they want to do	1.0	40.0	73.0	72.0	100.0	272.0	3.022222222222222	27.0	5.0	7.0	37.0	14.0	10.0	14.0	143.0	52.0	33.0	36.0	22.0	47	1	RS	RS2	3	100.0	1.0	17983	1	5020	single	year 12	2	right	0	0	0	13816310400.0
49	31	7	3	1	1	1	2	15.8	1.0	1.0	have fun	why not	1.0	1.0	1.0	1.0	75.0	165.0	1.8333333333333333	7.0	0.0	0.0	22.0	2.0	2.0	0.0	142.0	43.0	32.0	32.0	35.0	89	1	CF	CF3	5	50.0	1.0	17980	0	6704	de-facto	vocational	3	right	0	0	0	13816310400.0
49	51	13	5	2	2	1	2	12.2	2.0	1.0	talk and listen	its a two way conversation	4.0	2.0	1.0	3.0	51.0	165.0	1.8333333333333333	7.0	0.0	0.0	22.0	2.0	2.0	0.0	142.0	43.0	32.0	32.0	35.0	89	1	CFam	CFam2	5	50.0	1.0	17980	0	6704	de-facto	vocational	3	right	0	0	0	13816310400.0
49	81	22	8	3	3	1	2	4.8	6.0	1.0	Make them breakfast and coffee	Help them wake up	1.0	1.0	20.0	1.0	1.0	165.0	1.8333333333333333	7.0	0.0	0.0	22.0	2.0	2.0	0.0	142.0	43.0	32.0	32.0	35.0	89	1	CS	CS2	5	50.0	1.0	17980	0	6704	de-facto	vocational	3	right	0	0	0	13816310400.0
49	22	5	2	1	4	2	3	37.6	21.0	29.0	Stop the texting and calling	They are to busy and or not interested, if they want to talk they will call back	17.0	30.0	54.0	34.0	53.0	165.0	1.8333333333333333	7.0	0.0	0.0	22.0	2.0	2.0	0.0	142.0	43.0	32.0	32.0	35.0	89	1	AF	AF2	5	50.0	1.0	17980	0	6704	de-facto	vocational	3	right	0	0	0	13816310400.0
49	62	17	6	2	5	2	3	9.2	21.0	29.0	Enjoy the party	there must be a reason for their absence	1.0	1.0	3.0	20.0	21.0	165.0	1.8333333333333333	7.0	0.0	0.0	22.0	2.0	2.0	0.0	142.0	43.0	32.0	32.0	35.0	89	1	AFam	AFam3	5	50.0	1.0	17980	0	6704	de-facto	vocational	3	right	0	0	0	13816310400.0
49	72	20	7	3	6	2	3	29.8	20.0	30.0	Talk to them	See how they are feeling and find out what they wanted to say	21.0	14.0	5.0	30.0	79.0	165.0	1.8333333333333333	7.0	0.0	0.0	22.0	2.0	2.0	0.0	142.0	43.0	32.0	32.0	35.0	89	1	AS	AS1	5	50.0	1.0	17980	0	6704	de-facto	vocational	3	right	0	0	0	13816310400.0
49	13	3	1	1	7	3	1	21.4	25.0	39.0	go up to them and anyway and say whats up	see what they are thinking	1.0	23.0	27.0	28.0	28.0	165.0	1.8333333333333333	7.0	0.0	0.0	22.0	2.0	2.0	0.0	142.0	43.0	32.0	32.0	35.0	89	1	RF	RF1	5	50.0	1.0	17980	0	6704	de-facto	vocational	3	right	0	0	0	13816310400.0
49	43	12	4	2	8	3	1	0.6	10.0	10.0	ask if everything is okay	we are very open	1.0	1.0	0.0	0.0	1.0	165.0	1.8333333333333333	7.0	0.0	0.0	22.0	2.0	2.0	0.0	142.0	43.0	32.0	32.0	35.0	89	1	RFam	RFam1	5	50.0	1.0	17980	0	6704	de-facto	vocational	3	right	0	0	0	13816310400.0
49	93	27	9	3	9	3	1	1.2	22.0	40.0	ask them to talk to me, see if anything was wrong, or if they needed anything	try to find out why they reacted that way to find a solution	1.0	1.0	2.0	1.0	1.0	165.0	1.8333333333333333	7.0	0.0	0.0	22.0	2.0	2.0	0.0	142.0	43.0	32.0	32.0	35.0	89	1	RS	RS3	5	50.0	1.0	17980	0	6704	de-facto	vocational	3	right	0	0	0	13816310400.0
50	31	7	3	1	1	1	2	34.8	1.0	1.0	I would feel happy and connected to my friend. I would be full of joy.	I enjoy spending time with my friends and I would be so grateful that they were available on such short notice for some fun.	1.0	1.0	80.0	1.0	91.0	200.0	2.2222222222222223	14.0	1.0	3.0	29.0	16.0	4.0	6.0	138.0	50.0	28.0	29.0	31.0	82	1	CF	CF3	4	90.0	1.0	17982	1	7550	de-facto	bachelor	3	right	1	meditation	1	13816310400.0
50	41	10	4	2	2	1	2	30.6	1.0	1.0	I would be glad for the chat	It is good to catch up with family and I'd be grateful they had the time to speak.	1.0	1.0	69.0	1.0	81.0	200.0	2.2222222222222223	14.0	1.0	3.0	29.0	16.0	4.0	6.0	138.0	50.0	28.0	29.0	31.0	82	1	CFam	CFam1	4	90.0	1.0	17982	1	7550	de-facto	bachelor	3	right	1	meditation	1	13816310400.0
50	91	25	9	3	3	1	2	40.6	1.0	1.0	I would be pleased and feel love. I would reciprocate the attention.	I would appreciate the connection.	1.0	1.0	100.0	1.0	100.0	200.0	2.2222222222222223	14.0	1.0	3.0	29.0	16.0	4.0	6.0	138.0	50.0	28.0	29.0	31.0	82	1	CS	CS3	4	90.0	1.0	17982	1	7550	de-facto	bachelor	3	right	1	meditation	1	13816310400.0
50	12	2	1	1	4	2	3	8.4	24.0	10.0	I would most likely not walk past a close friend and assume it was that they didn't hear me or see me. I would get close enough for them to realise it was me. If it was an acquaintance I would assume they were not in the mood to speak to me and move on.	I know my good friends would never intentionally ignore me. Any lesser known acquaintances may not be in the mood for speaking to me - I can relate to this as I have often felt that way about others.	10.0	8.0	10.0	12.0	2.0	200.0	2.2222222222222223	14.0	1.0	3.0	29.0	16.0	4.0	6.0	138.0	50.0	28.0	29.0	31.0	82	1	AF	AF1	4	90.0	1.0	17982	1	7550	de-facto	bachelor	3	right	1	meditation	1	13816310400.0
50	62	17	6	2	5	2	3	29.6	40.0	70.0	I would be disappointed that they hadn't made it when they said they would, after reaching out to them I wouldn't react further and would wait to see if they arrived or called.	I would accept that the person had other important things on their mind and didn't care about me enough to make an effort and show up. I would be disappointed but would accept this was just the way things were.	8.0	20.0	80.0	30.0	10.0	200.0	2.2222222222222223	14.0	1.0	3.0	29.0	16.0	4.0	6.0	138.0	50.0	28.0	29.0	31.0	82	1	AFam	AFam3	4	90.0	1.0	17982	1	7550	de-facto	bachelor	3	right	1	meditation	1	13816310400.0
50	72	20	7	3	6	2	3	38.4	2.0	1.0	I would listen to my partner and hear what they had to say. My reaction to the situation would depend entirely on what it is my partner wanted to talk about.	I would be interested and concerned about what my partner wanted to talk about. I would want to create an open environment for them to share whatever was concerning them.	50.0	50.0	1.0	1.0	90.0	200.0	2.2222222222222223	14.0	1.0	3.0	29.0	16.0	4.0	6.0	138.0	50.0	28.0	29.0	31.0	82	1	AS	AS1	4	90.0	1.0	17982	1	7550	de-facto	bachelor	3	right	1	meditation	1	13816310400.0
50	23	6	2	1	7	3	1	79.0	50.0	100.0	I would accept the situation for what it was.	I would respect the persons decision to only spend time with their close friends however I would feel rejected, awkward and inadequate with the blatant rejection from them.	75.0	40.0	80.0	100.0	100.0	200.0	2.2222222222222223	14.0	1.0	3.0	29.0	16.0	4.0	6.0	138.0	50.0	28.0	29.0	31.0	82	1	RF	RF2	4	90.0	1.0	17982	1	7550	de-facto	bachelor	3	right	1	meditation	1	13816310400.0
50	53	15	5	2	8	3	1	63.0	65.0	60.0	I would feel hurt and immediately close off the conversation by saying I had to go.	I would be surprised and hurt and their blunt remark however, I would accept that they didn't care enough to listen to story and close off the conversation as a self preservation technique.	50.0	75.0	70.0	70.0	50.0	200.0	2.2222222222222223	14.0	1.0	3.0	29.0	16.0	4.0	6.0	138.0	50.0	28.0	29.0	31.0	82	1	RFam	RFam2	4	90.0	1.0	17982	1	7550	de-facto	bachelor	3	right	1	meditation	1	13816310400.0
50	83	24	8	3	9	3	1	7.6	20.0	9.0	I would be disappointed that my partner wasn't interested in spending time for me however I would accept my partners response and their desire to spend time with their friend.	If I really wanted to spend time with my partner that weekend I should have checked in sooner to see if they had any plans or to advise of my intentions for the weekend. My partner is not a mind reader and can't be expected to be available at the drop of a hat for my plans.	5.0	20.0	2.0	7.0	4.0	200.0	2.2222222222222223	14.0	1.0	3.0	29.0	16.0	4.0	6.0	138.0	50.0	28.0	29.0	31.0	82	1	RS	RS2	4	90.0	1.0	17982	1	7550	de-facto	bachelor	3	right	1	meditation	1	13816310400.0
51	11	1	1	1	1	1	2	0.0	0.0	0.0	Be happy to see them but wouldn't want to chat for too long.	Not much of a person that likes to bump into people rather it be planned.	0.0	0.0	0.0	0.0	0.0	115.0	1.2777777777777777	3.0	0.0	0.0	29.0	4.0	14.0	0.0	147.0	48.0	40.0	28.0	31.0	83	1	CF	CF1	3	100.0	1.0	17983	1	2851	married	bachelor	3	right	0	0	0	13816310400.0
51	61	16	6	2	2	1	2	0.0	0.0	0.0	Would give them a big hug and thank them for coming and sharing this special moment with me.	Because I love and admire them.	0.0	0.0	0.0	0.0	0.0	115.0	1.2777777777777777	3.0	0.0	0.0	29.0	4.0	14.0	0.0	147.0	48.0	40.0	28.0	31.0	83	1	CFam	CFam3	3	100.0	1.0	17983	1	2851	married	bachelor	3	right	0	0	0	13816310400.0
51	91	25	9	3	3	1	2	0.0	0.0	0.0	I would be happy that they reciprocated my feelings towards them.	Because I love them	0.0	0.0	0.0	0.0	0.0	115.0	1.2777777777777777	3.0	0.0	0.0	29.0	4.0	14.0	0.0	147.0	48.0	40.0	28.0	31.0	83	1	CS	CS3	3	100.0	1.0	17983	1	2851	married	bachelor	3	right	0	0	0	13816310400.0
51	22	5	2	1	4	2	3	18.6	8.0	1.0	I would text them to reassure them that they can reply to me when they are free.	Because we all have busy lives and I understand sometimes other priorities or problems get in the way.	0.0	0.0	19.0	40.0	34.0	115.0	1.2777777777777777	3.0	0.0	0.0	29.0	4.0	14.0	0.0	147.0	48.0	40.0	28.0	31.0	83	1	AF	AF2	3	100.0	1.0	17983	1	2851	married	bachelor	3	right	0	0	0	13816310400.0
51	42	11	4	2	5	2	3	40.0	10.0	0.0	I would wait 10 minutes for a call back if not I would call again and if no response I would text them.	Because I love them and want to see if they are ok	0.0	0.0	100.0	0.0	100.0	115.0	1.2777777777777777	3.0	0.0	0.0	29.0	4.0	14.0	0.0	147.0	48.0	40.0	28.0	31.0	83	1	AFam	AFam1	3	100.0	1.0	17983	1	2851	married	bachelor	3	right	0	0	0	13816310400.0
51	82	23	8	3	6	2	3	7.8	50.0	100.0	I would initially be so upset as I have been so excited about my plan and telling him. I would call and argue about probably why they didnt think of me that day.	As I expect him to be considerate and also care about our weekend together.	0.0	20.0	0.0	19.0	0.0	115.0	1.2777777777777777	3.0	0.0	0.0	29.0	4.0	14.0	0.0	147.0	48.0	40.0	28.0	31.0	83	1	AS	AS2	3	100.0	1.0	17983	1	2851	married	bachelor	3	right	0	0	0	13816310400.0
51	33	9	3	1	7	3	1	38.6	80.0	61.0	Extremely upset and would go up to her and ask what happened I thought she wasn't going out?	I don't like people that are disloyal. I prefer honesty over a lie	0.0	0.0	50.0	89.0	54.0	115.0	1.2777777777777777	3.0	0.0	0.0	29.0	4.0	14.0	0.0	147.0	48.0	40.0	28.0	31.0	83	1	RF	RF3	3	100.0	1.0	17983	1	2851	married	bachelor	3	right	0	0	0	13816310400.0
51	53	15	5	2	8	3	1	9.0	25.0	100.0	I would be upset as they don't want to hear about how I am feeling after I had heard them out.	I love and respect them and hurts me to not feel respected by them	0.0	0.0	15.0	30.0	0.0	115.0	1.2777777777777777	3.0	0.0	0.0	29.0	4.0	14.0	0.0	147.0	48.0	40.0	28.0	31.0	83	1	RFam	RFam2	3	100.0	1.0	17983	1	2851	married	bachelor	3	right	0	0	0	13816310400.0
51	73	21	7	3	9	3	1	27.2	92.0	40.0	I would get upset at them as this is not acceptable as I would be concerned to see if they are ok	I care and love them	0.0	62.0	0.0	74.0	0.0	115.0	1.2777777777777777	3.0	0.0	0.0	29.0	4.0	14.0	0.0	147.0	48.0	40.0	28.0	31.0	83	1	RS	RS1	3	100.0	1.0	17983	1	2851	married	bachelor	3	right	0	0	0	13816310400.0
52	21	4	2	1	1	1	2	18.2	2.0	1.0	I would text back agreeing to the time and date suggested and lock it in.	Because I would enjoy catching up with an old friend.	4.0	4.0	75.0	4.0	4.0	343.0	3.811111111111111	47.0	9.0	12.0	33.0	14.0	10.0	14.0	127.0	42.0	29.0	28.0	28.0	129	1	CF	CF2	2	81.0	1.0	17983	1	3456	widowed	bachelor	3	right	1	Meditation, breathing techniques, eyes closed focus attention	3	13816310400.0
52	61	16	6	2	2	1	2	1.0	1.0	1.0	I would greet my family member and be excited that they came.	Because it feels like the normal thing to do.	1.0	1.0	1.0	1.0	1.0	343.0	3.811111111111111	47.0	9.0	12.0	33.0	14.0	10.0	14.0	127.0	42.0	29.0	28.0	28.0	129	1	CFam	CFam3	2	81.0	1.0	17983	1	3456	widowed	bachelor	3	right	1	Meditation, breathing techniques, eyes closed focus attention	3	13816310400.0
52	91	25	9	3	3	1	2	31.0	1.0	2.0	Hug the partner	I'm not very good with intimacy so hugging be just enough.	4.0	3.0	50.0	21.0	77.0	343.0	3.811111111111111	47.0	9.0	12.0	33.0	14.0	10.0	14.0	127.0	42.0	29.0	28.0	28.0	129	1	CS	CS3	2	81.0	1.0	17983	1	3456	widowed	bachelor	3	right	1	Meditation, breathing techniques, eyes closed focus attention	3	13816310400.0
52	12	2	1	1	4	2	3	1.6	1.0	1.0	No big deal, they may be "in another world" thinking about something else and not really paying attention.	Because life is too short to sweat the small stuff.	1.0	2.0	2.0	2.0	1.0	343.0	3.811111111111111	47.0	9.0	12.0	33.0	14.0	10.0	14.0	127.0	42.0	29.0	28.0	28.0	129	1	AF	AF1	2	81.0	1.0	17983	1	3456	widowed	bachelor	3	right	1	Meditation, breathing techniques, eyes closed focus attention	3	13816310400.0
52	42	11	4	2	5	2	3	2.6	2.0	2.0	Its no big deal, they may have been outside or attending to something else.	Because I didn't expect them to sit by the phone and answer straight away. When they get my message they will call back.	2.0	3.0	4.0	1.0	3.0	343.0	3.811111111111111	47.0	9.0	12.0	33.0	14.0	10.0	14.0	127.0	42.0	29.0	28.0	28.0	129	1	AFam	AFam1	2	81.0	1.0	17983	1	3456	widowed	bachelor	3	right	1	Meditation, breathing techniques, eyes closed focus attention	3	13816310400.0
52	72	20	7	3	6	2	3	28.2	3.0	1.0	It is what it is is my motto	Because whether its good or bad what they about to say you deal with it, learn from it and move on.	2.0	45.0	46.0	2.0	46.0	343.0	3.811111111111111	47.0	9.0	12.0	33.0	14.0	10.0	14.0	127.0	42.0	29.0	28.0	28.0	129	1	AS	AS1	2	81.0	1.0	17983	1	3456	widowed	bachelor	3	right	1	Meditation, breathing techniques, eyes closed focus attention	3	13816310400.0
52	33	9	3	1	7	3	1	58.4	50.0	60.0	I would not approach the friend, but obviously i would feel hurt.	There is nothing worse than being lied too. I would have preferred my friend be honest with me. Once again they are entitled to spend time with whomever they wish, but being honest would have been a better approach.	68.0	51.0	52.0	53.0	68.0	343.0	3.811111111111111	47.0	9.0	12.0	33.0	14.0	10.0	14.0	127.0	42.0	29.0	28.0	28.0	129	1	RF	RF3	2	81.0	1.0	17983	1	3456	widowed	bachelor	3	right	1	Meditation, breathing techniques, eyes closed focus attention	3	13816310400.0
52	53	15	5	2	8	3	1	79.4	51.0	61.0	I would not show that i feel upset about this behaviour, however would be very reluctant to open up on future occasions.	I do not like conflict and will never want someone to listen to me out of pity or because they feel forced. If the family member wants to listen to me genuinely that's great, if not then i would not be sharing my emotional thoughts in the future as i do not want to burden anyone.	79.0	79.0	80.0	80.0	79.0	343.0	3.811111111111111	47.0	9.0	12.0	33.0	14.0	10.0	14.0	127.0	42.0	29.0	28.0	28.0	129	1	RFam	RFam2	2	81.0	1.0	17983	1	3456	widowed	bachelor	3	right	1	Meditation, breathing techniques, eyes closed focus attention	3	13816310400.0
52	83	24	8	3	9	3	1	60.8	51.0	50.0	I would say "Okay have a great time with your friend"	I would never want anyone to spend time with me if they feel they don't want too. Everyone is entitled to spend time with who they wish.	61.0	60.0	61.0	61.0	61.0	343.0	3.811111111111111	47.0	9.0	12.0	33.0	14.0	10.0	14.0	127.0	42.0	29.0	28.0	28.0	129	1	RS	RS2	2	81.0	1.0	17983	1	3456	widowed	bachelor	3	right	1	Meditation, breathing techniques, eyes closed focus attention	3	13816310400.0
53	31	7	3	1	1	1	2	34.6	19.0	19.0	Leave	Avoid immediate conflict	31.0	30.0	30.0	31.0	51.0	149.0	1.6555555555555554	6.0	0.0	0.0	23.0	0.0	0.0	0.0	154.0	52.0	37.0	38.0	27.0	7	1	CF	CF3	1	95.0	1.0	17977	1	89	divorced	master	4	right	1	Yoga and meditation	4	13816310400.0
53	51	13	5	2	2	1	2	18.2	0.0	0.0	Be open about it	To get help and feel better	0.0	0.0	0.0	0.0	91.0	149.0	1.6555555555555554	6.0	0.0	0.0	23.0	0.0	0.0	0.0	154.0	52.0	37.0	38.0	27.0	7	1	CFam	CFam2	1	95.0	1.0	17977	1	89	divorced	master	4	right	1	Yoga and meditation	4	13816310400.0
53	91	25	9	3	3	1	2	20.0	0.0	31.0	enjoy intimacy	pleasure	0.0	0.0	20.0	0.0	80.0	149.0	1.6555555555555554	6.0	0.0	0.0	23.0	0.0	0.0	0.0	154.0	52.0	37.0	38.0	27.0	7	1	CS	CS3	1	95.0	1.0	17977	1	89	divorced	master	4	right	1	Yoga and meditation	4	13816310400.0
53	12	2	1	1	4	2	3	10.0	0.0	0.0	Say hello again	To make sure they heard me	0.0	0.0	50.0	0.0	0.0	149.0	1.6555555555555554	6.0	0.0	0.0	23.0	0.0	0.0	0.0	154.0	52.0	37.0	38.0	27.0	7	1	AF	AF1	1	95.0	1.0	17977	1	89	divorced	master	4	right	1	Yoga and meditation	4	13816310400.0
53	62	17	6	2	5	2	3	0.0	10.0	0.0	Wait for a response	To make sure everything was alright	0.0	0.0	0.0	0.0	0.0	149.0	1.6555555555555554	6.0	0.0	0.0	23.0	0.0	0.0	0.0	154.0	52.0	37.0	38.0	27.0	7	1	AFam	AFam3	1	95.0	1.0	17977	1	89	divorced	master	4	right	1	Yoga and meditation	4	13816310400.0
53	72	20	7	3	6	2	3	0.0	0.0	0.0	Yes, sure.	To find out the matter.	0.0	0.0	0.0	0.0	0.0	149.0	1.6555555555555554	6.0	0.0	0.0	23.0	0.0	0.0	0.0	154.0	52.0	37.0	38.0	27.0	7	1	AS	AS1	1	95.0	1.0	17977	1	89	divorced	master	4	right	1	Yoga and meditation	4	13816310400.0
53	23	6	2	1	7	3	1	20.2	70.0	40.0	Would be a bit upset.	Missing out on the relationship.	0.0	51.0	0.0	30.0	20.0	149.0	1.6555555555555554	6.0	0.0	0.0	23.0	0.0	0.0	0.0	154.0	52.0	37.0	38.0	27.0	7	1	RF	RF2	1	95.0	1.0	17977	1	89	divorced	master	4	right	1	Yoga and meditation	4	13816310400.0
53	43	12	4	2	8	3	1	0.0	20.0	10.0	Try to make another time	To keep a close relationship	0.0	0.0	0.0	0.0	0.0	149.0	1.6555555555555554	6.0	0.0	0.0	23.0	0.0	0.0	0.0	154.0	52.0	37.0	38.0	27.0	7	1	RFam	RFam1	1	95.0	1.0	17977	1	89	divorced	master	4	right	1	Yoga and meditation	4	13816310400.0
53	83	24	8	3	9	3	1	10.0	80.0	80.0	Show them how much that would make me happy	In attempt to make the relationship more pleasant.	0.0	0.0	0.0	50.0	0.0	149.0	1.6555555555555554	6.0	0.0	0.0	23.0	0.0	0.0	0.0	154.0	52.0	37.0	38.0	27.0	7	1	RS	RS2	1	95.0	1.0	17977	1	89	divorced	master	4	right	1	Yoga and meditation	4	13816310400.0
54	21	4	2	1	1	1	2	20.8	1.0	1.0	I send back a message saying great, can't wait	Because it's the truth	1.0	1.0	1.0	1.0	100.0	144.0	1.6	3.0	1.0	1.0	27.0	8.0	0.0	0.0	135.0	38.0	34.0	30.0	33.0	113	1	CF	CF2	6	100.0	1.0	17982	1	2616	de-facto	bachelor	3	right	1	Guided meditation/try to practice mindfulness by being aware and in present moment	0	13816310400.0
54	51	13	5	2	2	1	2	20.6	1.0	1.0	I would talk to them about my feelings/ stresses etc	Because they care	1.0	1.0	1.0	1.0	99.0	144.0	1.6	3.0	1.0	1.0	27.0	8.0	0.0	0.0	135.0	38.0	34.0	30.0	33.0	113	1	CFam	CFam2	6	100.0	1.0	17982	1	2616	de-facto	bachelor	3	right	1	Guided meditation/try to practice mindfulness by being aware and in present moment	0	13816310400.0
54	81	22	8	3	3	1	2	20.8	1.0	1.0	I would go and put the kettle on for them to help them get ready	To show appreciation	1.0	1.0	1.0	1.0	100.0	144.0	1.6	3.0	1.0	1.0	27.0	8.0	0.0	0.0	135.0	38.0	34.0	30.0	33.0	113	1	CS	CS2	6	100.0	1.0	17982	1	2616	de-facto	bachelor	3	right	1	Guided meditation/try to practice mindfulness by being aware and in present moment	0	13816310400.0
54	12	2	1	1	4	2	3	34.6	40.0	19.0	I would go right up to them and say hello again or give them a tap on the shoulder	To get their attention as they may have been off in another train of thought	10.0	70.0	12.0	51.0	30.0	144.0	1.6	3.0	1.0	1.0	27.0	8.0	0.0	0.0	135.0	38.0	34.0	30.0	33.0	113	1	AF	AF1	6	100.0	1.0	17982	1	2616	de-facto	bachelor	3	right	1	Guided meditation/try to practice mindfulness by being aware and in present moment	0	13816310400.0
54	62	17	6	2	5	2	3	22.8	41.0	40.0	I would ring and ask them where they were and if they were ok	I would be concerned that something was wrong or had happened to them for them to not turn up	10.0	60.0	9.0	16.0	19.0	144.0	1.6	3.0	1.0	1.0	27.0	8.0	0.0	0.0	135.0	38.0	34.0	30.0	33.0	113	1	AFam	AFam3	6	100.0	1.0	17982	1	2616	de-facto	bachelor	3	right	1	Guided meditation/try to practice mindfulness by being aware and in present moment	0	13816310400.0
54	72	20	7	3	6	2	3	39.4	10.0	10.0	I would sit down and listen to what they have to say	To find out what is wrong	30.0	70.0	9.0	18.0	70.0	144.0	1.6	3.0	1.0	1.0	27.0	8.0	0.0	0.0	135.0	38.0	34.0	30.0	33.0	113	1	AS	AS1	6	100.0	1.0	17982	1	2616	de-facto	bachelor	3	right	1	Guided meditation/try to practice mindfulness by being aware and in present moment	0	13816310400.0
54	33	9	3	1	7	3	1	30.0	50.0	50.0	Go up and say hi	So that they knew they had been caught out	10.0	60.0	10.0	20.0	50.0	144.0	1.6	3.0	1.0	1.0	27.0	8.0	0.0	0.0	135.0	38.0	34.0	30.0	33.0	113	1	RF	RF3	6	100.0	1.0	17982	1	2616	de-facto	bachelor	3	right	1	Guided meditation/try to practice mindfulness by being aware and in present moment	0	13816310400.0
54	43	12	4	2	8	3	1	26.0	20.0	19.0	I would try and catch up with them another time	something might be happening in their life that is upsetting them and they made need space	10.0	50.0	10.0	10.0	50.0	144.0	1.6	3.0	1.0	1.0	27.0	8.0	0.0	0.0	135.0	38.0	34.0	30.0	33.0	113	1	RFam	RFam1	6	100.0	1.0	17982	1	2616	de-facto	bachelor	3	right	1	Guided meditation/try to practice mindfulness by being aware and in present moment	0	13816310400.0
54	93	27	9	3	9	3	1	26.0	19.0	41.0	I would feel a bit upset but I would understand and respect them	Because sometimes we all feel this way	10.0	50.0	10.0	10.0	50.0	144.0	1.6	3.0	1.0	1.0	27.0	8.0	0.0	0.0	135.0	38.0	34.0	30.0	33.0	113	1	RS	RS3	6	100.0	1.0	17982	1	2616	de-facto	bachelor	3	right	1	Guided meditation/try to practice mindfulness by being aware and in present moment	0	13816310400.0
55	11	1	1	1	1	1	2	30.0	0.0	0.0	Talk to them briefly, have some laughs	I feel safe and comfortable	0.0	0.0	70.0	0.0	80.0	205.0	2.2777777777777777	11.0	1.0	2.0	25.0	20.0	12.0	12.0	139.0	50.0	26.0	38.0	25.0	79	1	CF	CF1	1	85.0	1.0	17980	1	4161	married	bachelor	3	right	1	Paying attention on thoughts and breathing	4	13816310400.0
55	51	13	5	2	2	1	2	30.0	0.0	0.0	By telling/revealing to them more	I feel safe, heard and cared	0.0	0.0	65.0	0.0	85.0	205.0	2.2777777777777777	11.0	1.0	2.0	25.0	20.0	12.0	12.0	139.0	50.0	26.0	38.0	25.0	79	1	CFam	CFam2	1	85.0	1.0	17980	1	4161	married	bachelor	3	right	1	Paying attention on thoughts and breathing	4	13816310400.0
55	91	25	9	3	3	1	2	14.0	0.0	0.0	Hug him	Because you feel intimate and connected to the person	0.0	0.0	70.0	0.0	0.0	205.0	2.2777777777777777	11.0	1.0	2.0	25.0	20.0	12.0	12.0	139.0	50.0	26.0	38.0	25.0	79	1	CS	CS3	1	85.0	1.0	17980	1	4161	married	bachelor	3	right	1	Paying attention on thoughts and breathing	4	13816310400.0
55	22	5	2	1	4	2	3	43.0	60.0	20.0	Send another text to check if he/she is fine	Want to find out what happen	10.0	75.0	40.0	70.0	20.0	205.0	2.2777777777777777	11.0	1.0	2.0	25.0	20.0	12.0	12.0	139.0	50.0	26.0	38.0	25.0	79	1	AF	AF2	1	85.0	1.0	17980	1	4161	married	bachelor	3	right	1	Paying attention on thoughts and breathing	4	13816310400.0
55	42	11	4	2	5	2	3	28.0	40.0	20.0	Call he/she again one more time	Want to make he/she is fine	0.0	40.0	20.0	20.0	60.0	205.0	2.2777777777777777	11.0	1.0	2.0	25.0	20.0	12.0	12.0	139.0	50.0	26.0	38.0	25.0	79	1	AFam	AFam1	1	85.0	1.0	17980	1	4161	married	bachelor	3	right	1	Paying attention on thoughts and breathing	4	13816310400.0
55	82	23	8	3	6	2	3	44.0	70.0	50.0	Call the person	To find out what happen	30.0	50.0	50.0	70.0	20.0	205.0	2.2777777777777777	11.0	1.0	2.0	25.0	20.0	12.0	12.0	139.0	50.0	26.0	38.0	25.0	79	1	AS	AS2	1	85.0	1.0	17980	1	4161	married	bachelor	3	right	1	Paying attention on thoughts and breathing	4	13816310400.0
55	33	9	3	1	7	3	1	79.0	80.0	70.0	Avoid the friend	It's very clear that he/she doesn't want to spend time with me by lying	70.0	70.0	85.0	90.0	80.0	205.0	2.2777777777777777	11.0	1.0	2.0	25.0	20.0	12.0	12.0	139.0	50.0	26.0	38.0	25.0	79	1	RF	RF3	1	85.0	1.0	17980	1	4161	married	bachelor	3	right	1	Paying attention on thoughts and breathing	4	13816310400.0
55	63	18	6	2	8	3	1	44.0	50.0	40.0	Ask them why to find out what happen	I want to know the cause of this	20.0	55.0	50.0	65.0	30.0	205.0	2.2777777777777777	11.0	1.0	2.0	25.0	20.0	12.0	12.0	139.0	50.0	26.0	38.0	25.0	79	1	RFam	RFam3	1	85.0	1.0	17980	1	4161	married	bachelor	3	right	1	Paying attention on thoughts and breathing	4	13816310400.0
55	73	21	7	3	9	3	1	25.0	20.0	15.0	I will leave him alone and ask him why later	Everybody needs space from time to time	10.0	10.0	40.0	25.0	40.0	205.0	2.2777777777777777	11.0	1.0	2.0	25.0	20.0	12.0	12.0	139.0	50.0	26.0	38.0	25.0	79	1	RS	RS1	1	85.0	1.0	17980	1	4161	married	bachelor	3	right	1	Paying attention on thoughts and breathing	4	13816310400.0
56	31	7	3	1	1	1	2	40.6	1.0	1.0	I would be happy to have had a good time	I like spending time with my friend	1.0	1.0	100.0	1.0	100.0	176.0	1.9555555555555555	10.0	1.0	1.0	26.0	16.0	4.0	10.0	145.0	50.0	30.0	33.0	32.0	114	1	CF	CF3	5	90.0	1.0	17984	0	4921	married	bachelor	3	right	1	Varies deep breathing practices	4	13816310400.0
56	61	16	6	2	2	1	2	43.4	1.0	1.0	Thank them for coming	To show I appreciate it	15.0	1.0	100.0	1.0	100.0	176.0	1.9555555555555555	10.0	1.0	1.0	26.0	16.0	4.0	10.0	145.0	50.0	30.0	33.0	32.0	114	1	CFam	CFam3	5	90.0	1.0	17984	0	4921	married	bachelor	3	right	1	Varies deep breathing practices	4	13816310400.0
56	71	19	7	3	3	1	2	23.6	1.0	1.0	Offer suggestions for the afternoon/evening	Becuase they offered	1.0	1.0	15.0	1.0	100.0	176.0	1.9555555555555555	10.0	1.0	1.0	26.0	16.0	4.0	10.0	145.0	50.0	30.0	33.0	32.0	114	1	CS	CS1	5	90.0	1.0	17984	0	4921	married	bachelor	3	right	1	Varies deep breathing practices	4	13816310400.0
56	12	2	1	1	4	2	3	4.4	1.0	1.0	I would get a bit closer to get their attention	Because they probably haven't realised I am there	1.0	2.0	8.0	10.0	1.0	176.0	1.9555555555555555	10.0	1.0	1.0	26.0	16.0	4.0	10.0	145.0	50.0	30.0	33.0	32.0	114	1	AF	AF1	5	90.0	1.0	17984	0	4921	married	bachelor	3	right	1	Varies deep breathing practices	4	13816310400.0
56	42	11	4	2	5	2	3	12.8	41.0	25.0	Call them again	To try and get in contact	1.0	7.0	54.0	1.0	1.0	176.0	1.9555555555555555	10.0	1.0	1.0	26.0	16.0	4.0	10.0	145.0	50.0	30.0	33.0	32.0	114	1	AFam	AFam1	5	90.0	1.0	17984	0	4921	married	bachelor	3	right	1	Varies deep breathing practices	4	13816310400.0
56	92	26	9	3	6	2	3	35.4	50.0	70.0	Back off	They are obviously not interested	2.0	30.0	50.0	65.0	30.0	176.0	1.9555555555555555	10.0	1.0	1.0	26.0	16.0	4.0	10.0	145.0	50.0	30.0	33.0	32.0	114	1	AS	AS3	5	90.0	1.0	17984	0	4921	married	bachelor	3	right	1	Varies deep breathing practices	4	13816310400.0
56	23	6	2	1	7	3	1	74.6	85.0	90.0	Leave it at that and move on	Because the clearly don't want to continue a friendship	75.0	75.0	50.0	73.0	100.0	176.0	1.9555555555555555	10.0	1.0	1.0	26.0	16.0	4.0	10.0	145.0	50.0	30.0	33.0	32.0	114	1	RF	RF2	5	90.0	1.0	17984	0	4921	married	bachelor	3	right	1	Varies deep breathing practices	4	13816310400.0
56	53	15	5	2	8	3	1	36.8	100.0	100.0	I would accept it and end the conversation	It would sound like they didn't want to talk anymore at that time	70.0	20.0	2.0	2.0	90.0	176.0	1.9555555555555555	10.0	1.0	1.0	26.0	16.0	4.0	10.0	145.0	50.0	30.0	33.0	32.0	114	1	RFam	RFam2	5	90.0	1.0	17984	0	4921	married	bachelor	3	right	1	Varies deep breathing practices	4	13816310400.0
56	83	24	8	3	9	3	1	3.6	45.0	50.0	Explain what I had planned	So they knew what I was hoping we'd do and see if that changed her mind	2.0	2.0	2.0	10.0	2.0	176.0	1.9555555555555555	10.0	1.0	1.0	26.0	16.0	4.0	10.0	145.0	50.0	30.0	33.0	32.0	114	1	RS	RS2	5	90.0	1.0	17984	0	4921	married	bachelor	3	right	1	Varies deep breathing practices	4	13816310400.0
57	31	7	3	1	1	1	2	40.6	1.0	1.0	I would be really happy to see them	Because thye were just as excited to catch up with me so i know it is mutual	1.0	1.0	100.0	1.0	100.0	292.0	3.2444444444444445	47.0	5.0	7.0	59.0	22.0	24.0	30.0	95.0	30.0	16.0	31.0	18.0	73	1	CF	CF3	2	70.0	1.0	17980	1	5331	single	vocational	3	right	0	0	0	13816310400.0
57	41	10	4	2	2	1	2	31.8	1.0	1.0	I would respond happily	Because they kept the agreement of the time we chose to set aside to talk.	11.0	1.0	73.0	1.0	73.0	292.0	3.2444444444444445	47.0	5.0	7.0	59.0	22.0	24.0	30.0	95.0	30.0	16.0	31.0	18.0	73	1	CFam	CFam1	2	70.0	1.0	17980	1	5331	single	vocational	3	right	0	0	0	13816310400.0
57	81	22	8	3	3	1	2	31.2	11.0	1.0	I would just go and get ready and wait for him.	Because that's just what he is like and i know he will eventually get ready to go out.	1.0	1.0	80.0	14.0	60.0	292.0	3.2444444444444445	47.0	5.0	7.0	59.0	22.0	24.0	30.0	95.0	30.0	16.0	31.0	18.0	73	1	CS	CS2	2	70.0	1.0	17980	1	5331	single	vocational	3	right	0	0	0	13816310400.0
57	22	5	2	1	4	2	3	32.0	40.0	50.0	I would just wait for a reply and if i hadnt heard in a week or so just assume they didnt want to catch up again	because i wouldnt want to annoy them	20.0	5.0	60.0	5.0	70.0	292.0	3.2444444444444445	47.0	5.0	7.0	59.0	22.0	24.0	30.0	95.0	30.0	16.0	31.0	18.0	73	1	AF	AF2	2	70.0	1.0	17980	1	5331	single	vocational	3	right	0	0	0	13816310400.0
57	52	14	5	2	5	2	3	28.0	20.0	40.0	I would ask if they'd rather i call back another time.	because i would rather they actually listen when they have time rather than be busy and me just annoy them.	25.0	20.0	60.0	5.0	30.0	292.0	3.2444444444444445	47.0	5.0	7.0	59.0	22.0	24.0	30.0	95.0	30.0	16.0	31.0	18.0	73	1	AFam	AFam2	2	70.0	1.0	17980	1	5331	single	vocational	3	right	0	0	0	13816310400.0
57	72	20	7	3	6	2	3	35.0	50.0	60.0	Just ask what they wanted to talk about, knowing it wouldnt be anything good.	Because if something was going to happen, i'd rather just get it over with.	60.0	5.0	5.0	5.0	100.0	292.0	3.2444444444444445	47.0	5.0	7.0	59.0	22.0	24.0	30.0	95.0	30.0	16.0	31.0	18.0	73	1	AS	AS1	2	70.0	1.0	17980	1	5331	single	vocational	3	right	0	0	0	13816310400.0
57	13	3	1	1	7	3	1	22.2	50.0	61.0	i would text them later to see if they were ok.	because it is something unusual i would be worried there might be something wrong.	11.0	5.0	5.0	8.0	82.0	292.0	3.2444444444444445	47.0	5.0	7.0	59.0	22.0	24.0	30.0	95.0	30.0	16.0	31.0	18.0	73	1	RF	RF1	2	70.0	1.0	17980	1	5331	single	vocational	3	right	0	0	0	13816310400.0
57	63	18	6	2	8	3	1	33.2	22.0	30.0	I would probably call them to ask why they couldnt come.	because i really wanted them to be there.	10.0	1.0	74.0	7.0	74.0	292.0	3.2444444444444445	47.0	5.0	7.0	59.0	22.0	24.0	30.0	95.0	30.0	16.0	31.0	18.0	73	1	RFam	RFam3	2	70.0	1.0	17980	1	5331	single	vocational	3	right	0	0	0	13816310400.0
57	93	27	9	3	9	3	1	22.0	50.0	60.0	go to bed or take a nap depending on the time of day.	i would be a bit upset so thats the easiest way to just calm down and get out of the situation.	20.0	10.0	30.0	20.0	30.0	292.0	3.2444444444444445	47.0	5.0	7.0	59.0	22.0	24.0	30.0	95.0	30.0	16.0	31.0	18.0	73	1	RS	RS3	2	70.0	1.0	17980	1	5331	single	vocational	3	right	0	0	0	13816310400.0
58	11	1	1	1	1	1	2	32.0	0.0	0.0	I'd go about my day. I might send a follow up text or something later to plan a catch up.	My expectations were met.	0.0	0.0	80.0	0.0	80.0	269.0	2.988888888888889	36.0	3.0	3.0	73.0	22.0	2.0	6.0	144.0	45.0	34.0	35.0	30.0	6	1	CF	CF1	6	80.0	1.0	17975	0	4044	separated	year 12	2	right	1	Deep breathing mindfulness meditation (5-10min)	3	13816310400.0
58	61	16	6	2	2	1	2	32.0	0.0	0.0	I'd make sure they felt welcome and that I appreciated them being there.	My expectations were met. They did what they said they were going to do.	0.0	0.0	80.0	0.0	80.0	269.0	2.988888888888889	36.0	3.0	3.0	73.0	22.0	2.0	6.0	144.0	45.0	34.0	35.0	30.0	6	1	CFam	CFam3	6	80.0	1.0	17975	0	4044	separated	year 12	2	right	1	Deep breathing mindfulness meditation (5-10min)	3	13816310400.0
58	71	19	7	3	3	1	2	39.0	0.0	0.0	I'd be happy to spend time with her and enjoy her company.	She acted how I expected. Was warm and appreciative of my presence.	0.0	0.0	70.0	55.0	70.0	269.0	2.988888888888889	36.0	3.0	3.0	73.0	22.0	2.0	6.0	144.0	45.0	34.0	35.0	30.0	6	1	CS	CS1	6	80.0	1.0	17975	0	4044	separated	year 12	2	right	1	Deep breathing mindfulness meditation (5-10min)	3	13816310400.0
58	32	8	3	1	4	2	3	30.2	0.0	10.0	I'd probably just go up and say hi.	My friend didnt know I was trying to arrange something and made plans of their own. I cant be upset at them for that.	1.0	0.0	50.0	50.0	50.0	269.0	2.988888888888889	36.0	3.0	3.0	73.0	22.0	2.0	6.0	144.0	45.0	34.0	35.0	30.0	6	1	AF	AF3	6	80.0	1.0	17975	0	4044	separated	year 12	2	right	1	Deep breathing mindfulness meditation (5-10min)	3	13816310400.0
58	52	14	5	2	5	2	3	38.0	70.0	80.0	Depending on my mood, I'd either become upset and explain that I listened to them and deserve the same in return, or I'd become distant and end the phone call right there.	I reached out for support, ended up providing it and then wasnt treated with the same respect.	0.0	60.0	60.0	60.0	10.0	269.0	2.988888888888889	36.0	3.0	3.0	73.0	22.0	2.0	6.0	144.0	45.0	34.0	35.0	30.0	6	1	AFam	AFam2	6	80.0	1.0	17975	0	4044	separated	year 12	2	right	1	Deep breathing mindfulness meditation (5-10min)	3	13816310400.0
58	82	23	8	3	6	2	3	27.0	65.0	70.0	I'd call and ask where she was.	I'd feel like I wasnt considered. That if my girlfriend knew I had the weekend off and made other plans without telling me, I'd feel like an afterthought and not a priority.	5.0	60.0	5.0	5.0	60.0	269.0	2.988888888888889	36.0	3.0	3.0	73.0	22.0	2.0	6.0	144.0	45.0	34.0	35.0	30.0	6	1	AS	AS2	6	80.0	1.0	17975	0	4044	separated	year 12	2	right	1	Deep breathing mindfulness meditation (5-10min)	3	13816310400.0
58	23	6	2	1	7	3	1	46.0	60.0	60.0	I'd be a little deflated, as I was looking forward to catching up, and their reaction to seeing me did not match my expectations.	Ultimately, if they view the friendship differently, or too much time has passed since we were close, then I understand their decision.	30.0	50.0	50.0	50.0	50.0	269.0	2.988888888888889	36.0	3.0	3.0	73.0	22.0	2.0	6.0	144.0	45.0	34.0	35.0	30.0	6	1	RF	RF2	6	80.0	1.0	17975	0	4044	separated	year 12	2	right	1	Deep breathing mindfulness meditation (5-10min)	3	13816310400.0
58	43	12	4	2	8	3	1	22.0	10.0	20.0	I'd be ok with it. I'll call again another time.	I know that wouldnt occir without good reason and is not a reflection of our relationship.	10.0	10.0	30.0	10.0	50.0	269.0	2.988888888888889	36.0	3.0	3.0	73.0	22.0	2.0	6.0	144.0	45.0	34.0	35.0	30.0	6	1	RFam	RFam1	6	80.0	1.0	17975	0	4044	separated	year 12	2	right	1	Deep breathing mindfulness meditation (5-10min)	3	13816310400.0
58	93	27	9	3	9	3	1	51.2	70.0	80.0	I'd probably withdraw emotionally somewhat and be less inclined to be affectionate next time she was on her phone.	I dont want to compete for her attention and it's her choice to spend more energy on her phone than on me.	60.0	50.0	61.0	65.0	20.0	269.0	2.988888888888889	36.0	3.0	3.0	73.0	22.0	2.0	6.0	144.0	45.0	34.0	35.0	30.0	6	1	RS	RS3	6	80.0	1.0	17975	0	4044	separated	year 12	2	right	1	Deep breathing mindfulness meditation (5-10min)	3	13816310400.0
59	21	4	2	1	1	1	2	9.8	2.0	3.0	I would go with their suggestion.	Because i was excited to catch up with them	10.0	10.0	9.0	10.0	10.0	253.0	2.811111111111111	31.0	4.0	6.0	54.0	16.0	4.0	4.0	97.0	32.0	19.0	20.0	26.0	124	1	CF	CF2	4	90.0	1.0	17983	1	-8139	divorced	vocational	3	right	1	Meditate	1	13816310400.0
59	51	13	5	2	2	1	2	59.8	70.0	51.0	I would think there was an ulterior motive in their listening	Because I am suspicious when it comes to their behaviour in the past.	9.0	8.0	94.0	94.0	94.0	253.0	2.811111111111111	31.0	4.0	6.0	54.0	16.0	4.0	4.0	97.0	32.0	19.0	20.0	26.0	124	1	CFam	CFam2	4	90.0	1.0	17983	1	-8139	divorced	vocational	3	right	1	Meditate	1	13816310400.0
59	71	19	7	3	3	1	2	38.6	5.0	9.0	I want to spend time with him, and now I have my opportunity	Because I am happy	5.0	4.0	90.0	4.0	90.0	253.0	2.811111111111111	31.0	4.0	6.0	54.0	16.0	4.0	4.0	97.0	32.0	19.0	20.0	26.0	124	1	CS	CS1	4	90.0	1.0	17983	1	-8139	divorced	vocational	3	right	1	Meditate	1	13816310400.0
59	12	2	1	1	4	2	3	8.2	5.0	2.0	I would assume that they were totally engrossed in deciding what soup to buy ... and that they didn't hear me the first time, and I would repeat my greeting.	Because I have been in the same situation before.	8.0	7.0	8.0	8.0	10.0	253.0	2.811111111111111	31.0	4.0	6.0	54.0	16.0	4.0	4.0	97.0	32.0	19.0	20.0	26.0	124	1	AF	AF1	4	90.0	1.0	17983	1	-8139	divorced	vocational	3	right	1	Meditate	1	13816310400.0
59	62	17	6	2	5	2	3	22.0	60.0	60.0	I would be curious about why he was late ... I would feel disappointed that he would miss such an important occasion for me; and I would feel that there was no one to witness my BIG event.	Because I was feeling alone	10.0	10.0	50.0	30.0	10.0	253.0	2.811111111111111	31.0	4.0	6.0	54.0	16.0	4.0	4.0	97.0	32.0	19.0	20.0	26.0	124	1	AFam	AFam3	4	90.0	1.0	17983	1	-8139	divorced	vocational	3	right	1	Meditate	1	13816310400.0
59	92	26	9	3	6	2	3	80.0	100.0	100.0	I would pout	Because I was feeling rejected	10.0	100.0	100.0	100.0	90.0	253.0	2.811111111111111	31.0	4.0	6.0	54.0	16.0	4.0	4.0	97.0	32.0	19.0	20.0	26.0	124	1	AS	AS3	4	90.0	1.0	17983	1	-8139	divorced	vocational	3	right	1	Meditate	1	13816310400.0
59	33	9	3	1	7	3	1	82.0	33.0	98.0	I would withdraw from the friend, and vow to never put myself in the same situation again.	Because i was feeling hurt and betrayed	10.0	100.0	100.0	100.0	100.0	253.0	2.811111111111111	31.0	4.0	6.0	54.0	16.0	4.0	4.0	97.0	32.0	19.0	20.0	26.0	124	1	RF	RF3	4	90.0	1.0	17983	1	-8139	divorced	vocational	3	right	1	Meditate	1	13816310400.0
59	43	12	4	2	8	3	1	74.8	75.0	81.0	Remember that it has always been about her, and that is never likely to change.	Because I am still angry about being treated with contempt in the past.	10.0	83.0	100.0	100.0	81.0	253.0	2.811111111111111	31.0	4.0	6.0	54.0	16.0	4.0	4.0	97.0	32.0	19.0	20.0	26.0	124	1	RFam	RFam1	4	90.0	1.0	17983	1	-8139	divorced	vocational	3	right	1	Meditate	1	13816310400.0
59	83	24	8	3	9	3	1	82.4	100.0	98.0	I would be very angry and I would withdraw from him and "spit out" snide remarks all weekend, and into the next week.	Because I felt sooo angry	12.0	100.0	100.0	100.0	100.0	253.0	2.811111111111111	31.0	4.0	6.0	54.0	16.0	4.0	4.0	97.0	32.0	19.0	20.0	26.0	124	1	RS	RS2	4	90.0	1.0	17983	1	-8139	divorced	vocational	3	right	1	Meditate	1	13816310400.0
60	21	4	2	1	1	1	2	32.6	3.0	2.0	Agree to the time and date.	Because I wanted to catch up with this person	1.0	1.0	82.0	6.0	73.0	164.0	1.8222222222222222	12.0	0.0	0.0	27.0	14.0	8.0	10.0	131.0	47.0	25.0	27.0	32.0	81	1	CF	CF2	3	80.0	1.0	17986	0		de-facto	year 12	2	right	1	Not everday, only when I feel stressed. I will perfrom 2-5 minutes of mindful breathing	2	13816310400.0
60	41	10	4	2	2	1	2	50.2	1.0	1.0	Continue talking and catching up	Because it appears that we are both focusing on the our current situation.	31.0	29.0	82.0	49.0	60.0	164.0	1.8222222222222222	12.0	0.0	0.0	27.0	14.0	8.0	10.0	131.0	47.0	25.0	27.0	32.0	81	1	CFam	CFam1	3	80.0	1.0	17986	0		de-facto	year 12	2	right	1	Not everday, only when I feel stressed. I will perfrom 2-5 minutes of mindful breathing	2	13816310400.0
60	81	22	8	3	3	1	2	3.6	1.0	1.0	Start packing for the day.	I did not see anything wrong about the reaction.	1.0	3.0	4.0	6.0	4.0	164.0	1.8222222222222222	12.0	0.0	0.0	27.0	14.0	8.0	10.0	131.0	47.0	25.0	27.0	32.0	81	1	CS	CS2	3	80.0	1.0	17986	0		de-facto	year 12	2	right	1	Not everday, only when I feel stressed. I will perfrom 2-5 minutes of mindful breathing	2	13816310400.0
60	12	2	1	1	4	2	3	24.6	30.0	50.0	Contact my friend later to see what was wrong.	Because my friend isn't normally like that.	1.0	9.0	91.0	10.0	12.0	164.0	1.8222222222222222	12.0	0.0	0.0	27.0	14.0	8.0	10.0	131.0	47.0	25.0	27.0	32.0	81	1	AF	AF1	3	80.0	1.0	17986	0		de-facto	year 12	2	right	1	Not everday, only when I feel stressed. I will perfrom 2-5 minutes of mindful breathing	2	13816310400.0
60	62	17	6	2	5	2	3	47.0	20.0	20.0	I would just get on with it.	My family never really celebrated big achievements, so it's almost the norm for me.	9.0	49.0	83.0	83.0	11.0	164.0	1.8222222222222222	12.0	0.0	0.0	27.0	14.0	8.0	10.0	131.0	47.0	25.0	27.0	32.0	81	1	AFam	AFam3	3	80.0	1.0	17986	0		de-facto	year 12	2	right	1	Not everday, only when I feel stressed. I will perfrom 2-5 minutes of mindful breathing	2	13816310400.0
60	72	20	7	3	6	2	3	17.2	5.0	1.0	Focus my attention on my partner and talk about the issue	I would assume that this is a serious issue	50.0	3.0	1.0	2.0	30.0	164.0	1.8222222222222222	12.0	0.0	0.0	27.0	14.0	8.0	10.0	131.0	47.0	25.0	27.0	32.0	81	1	AS	AS1	3	80.0	1.0	17986	0		de-facto	year 12	2	right	1	Not everday, only when I feel stressed. I will perfrom 2-5 minutes of mindful breathing	2	13816310400.0
60	33	9	3	1	7	3	1	61.8	73.0	57.0	I would ask my friend why they didn't tell me they had something booked already	I don't know why they said no to me or if they had this already booked	51.0	51.0	88.0	36.0	83.0	164.0	1.8222222222222222	12.0	0.0	0.0	27.0	14.0	8.0	10.0	131.0	47.0	25.0	27.0	32.0	81	1	RF	RF3	3	80.0	1.0	17986	0		de-facto	year 12	2	right	1	Not everday, only when I feel stressed. I will perfrom 2-5 minutes of mindful breathing	2	13816310400.0
60	53	15	5	2	8	3	1	47.8	30.0	12.0	Say "ok and ask them why they don't want o talk about it"	Because my family can be selfish sometimes	12.0	64.0	78.0	65.0	20.0	164.0	1.8222222222222222	12.0	0.0	0.0	27.0	14.0	8.0	10.0	131.0	47.0	25.0	27.0	32.0	81	1	RFam	RFam2	3	80.0	1.0	17986	0		de-facto	year 12	2	right	1	Not everday, only when I feel stressed. I will perfrom 2-5 minutes of mindful breathing	2	13816310400.0
60	93	27	9	3	9	3	1	30.6	29.0	39.0	Get up and do something else or ask what they are looking at on their phone.	My partner never really "feels" like it, due to health problems.	16.0	13.0	40.0	66.0	18.0	164.0	1.8222222222222222	12.0	0.0	0.0	27.0	14.0	8.0	10.0	131.0	47.0	25.0	27.0	32.0	81	1	RS	RS3	3	80.0	1.0	17986	0		de-facto	year 12	2	right	1	Not everday, only when I feel stressed. I will perfrom 2-5 minutes of mindful breathing	2	13816310400.0
62	31	7	3	1	1	1	2	27.0	5.0	1.0	enjoy the moment	Because we're having fun	5.0	5.0	70.0	5.0	50.0	129.0	1.4333333333333333	5.0	0.0	0.0	25.0	4.0	0.0	0.0	125.0	37.0	29.0	26.0	33.0	84	1	CF	CF3	3	91.0	1.0	17983	0		divorced	doctorate	5	right		TM + breathing exercises	4	13816310400.0
62	41	10	4	2	2	1	2	18.0	10.0	1.0	engage in the conversation and enjoy the connection	because i like connecting with my family	10.0	10.0	50.0	10.0	10.0	129.0	1.4333333333333333	5.0	0.0	0.0	25.0	4.0	0.0	0.0	125.0	37.0	29.0	26.0	33.0	84	1	CFam	CFam1	3	91.0	1.0	17983	0		divorced	doctorate	5	right		TM + breathing exercises	4	13816310400.0
62	81	22	8	3	3	1	2	8.0	5.0	5.0	wouldn't really respond in any specific way. I always get up early and my partner likes sleeping in.	I'm used to the way my partner and I live our lives	5.0	5.0	20.0	5.0	5.0	129.0	1.4333333333333333	5.0	0.0	0.0	25.0	4.0	0.0	0.0	125.0	37.0	29.0	26.0	33.0	84	1	CS	CS2	3	91.0	1.0	17983	0		divorced	doctorate	5	right		TM + breathing exercises	4	13816310400.0
62	22	5	2	1	4	2	3	29.8	10.0	10.0	probably just wait and see if anything eventuates, if nothing happens, maybe send a follow up text message.	i understand we all have situations arise that might mean changes to plans. Also as I am olde, there are a host of family commitments.	9.0	40.0	41.0	29.0	30.0	129.0	1.4333333333333333	5.0	0.0	0.0	25.0	4.0	0.0	0.0	125.0	37.0	29.0	26.0	33.0	84	1	AF	AF2	3	91.0	1.0	17983	0		divorced	doctorate	5	right		TM + breathing exercises	4	13816310400.0
62	52	14	5	2	5	2	3	14.0	10.0	10.0	probably cut the conversation short and engage again at another stage	I know my family members well and I could probably deal with my situation without their input	10.0	10.0	20.0	20.0	10.0	129.0	1.4333333333333333	5.0	0.0	0.0	25.0	4.0	0.0	0.0	125.0	37.0	29.0	26.0	33.0	84	1	AFam	AFam2	3	91.0	1.0	17983	0		divorced	doctorate	5	right		TM + breathing exercises	4	13816310400.0
62	92	26	9	3	6	2	3	12.0	10.0	10.0	Probably realise they're not interested in being intimate at that point or were absorbed by something else	Been with my partner a long time and generally like to assume I can read their responses to me	10.0	10.0	20.0	10.0	10.0	129.0	1.4333333333333333	5.0	0.0	0.0	25.0	4.0	0.0	0.0	125.0	37.0	29.0	26.0	33.0	84	1	AS	AS3	3	91.0	1.0	17983	0		divorced	doctorate	5	right		TM + breathing exercises	4	13816310400.0
62	13	3	1	1	7	3	1	20.0	30.0	30.0	more than likely think about it for a while and then just get on with my shopping	Because i generally don't get too involved with other people'e negativity	10.0	20.0	10.0	10.0	50.0	129.0	1.4333333333333333	5.0	0.0	0.0	25.0	4.0	0.0	0.0	125.0	37.0	29.0	26.0	33.0	84	1	RF	RF1	3	91.0	1.0	17983	0		divorced	doctorate	5	right		TM + breathing exercises	4	13816310400.0
62	63	18	6	2	8	3	1	9.0	40.0	30.0	probably be a bit annoyed and try and message them to see if they're okay	not sure, but would like to check on their safety and wellbeing. I might also feel a bit hard arse if they decided just not to turn up!	10.0	10.0	5.0	10.0	10.0	129.0	1.4333333333333333	5.0	0.0	0.0	25.0	4.0	0.0	0.0	125.0	37.0	29.0	26.0	33.0	84	1	RFam	RFam3	3	91.0	1.0	17983	0		divorced	doctorate	5	right		TM + breathing exercises	4	13816310400.0
62	73	21	7	3	9	3	1	18.0	20.0	10.0	probably just give them space and catch up later	I generally don't enter into conflict and assume my partner just needed some space as we all do sometimes	10.0	10.0	30.0	10.0	30.0	129.0	1.4333333333333333	5.0	0.0	0.0	25.0	4.0	0.0	0.0	125.0	37.0	29.0	26.0	33.0	84	1	RS	RS1	3	91.0	1.0	17983	0		divorced	doctorate	5	right		TM + breathing exercises	4	13816310400.0
63	11	1	1	1	1	1	2	0.0	0.0	0.0	It seems fine and normal ??? I don't understand the impact of the Q	As above	0.0	0.0	0.0	0.0	0.0	117.0	1.3	1.0	0.0	0.0	15.0	6.0	8.0	8.0	165.0	53.0	37.0	36.0	39.0	86	1	CF	CF1	6	80.0	1.0	17986	1	3402	de-facto	bachelor	3	right	1	I don't have a formal practice i.e. an hour a day & nimply aspire to be mindful as much as I can. I also practice yoga and Qigeng	0	13816310400.0
63	41	10	4	2	2	1	2	0.0	0.0	0.0	Fine - no issue	No issue	0.0	0.0	0.0	0.0	0.0	117.0	1.3	1.0	0.0	0.0	15.0	6.0	8.0	8.0	165.0	53.0	37.0	36.0	39.0	86	1	CFam	CFam1	6	80.0	1.0	17986	1	3402	de-facto	bachelor	3	right	1	I don't have a formal practice i.e. an hour a day & nimply aspire to be mindful as much as I can. I also practice yoga and Qigeng	0	13816310400.0
63	81	22	8	3	3	1	2	0.0	0.0	0.0	Um - fine? great - they would like to do what I suggest	No response to this. They sleep in and then agree to do a thing. No problem?	0.0	0.0	0.0	0.0	0.0	117.0	1.3	1.0	0.0	0.0	15.0	6.0	8.0	8.0	165.0	53.0	37.0	36.0	39.0	86	1	CS	CS2	6	80.0	1.0	17986	1	3402	de-facto	bachelor	3	right	1	I don't have a formal practice i.e. an hour a day & nimply aspire to be mindful as much as I can. I also practice yoga and Qigeng	0	13816310400.0
63	22	5	2	1	4	2	3	0.0	1.0	0.0	I wouldn't really do anything.	I figured that life is busy and something has come up. If we were meant to connect we will. I might text again to follow up - but probably not.	0.0	0.0	0.0	0.0	0.0	117.0	1.3	1.0	0.0	0.0	15.0	6.0	8.0	8.0	165.0	53.0	37.0	36.0	39.0	86	1	AF	AF2	6	80.0	1.0	17986	1	3402	de-facto	bachelor	3	right	1	I don't have a formal practice i.e. an hour a day & nimply aspire to be mindful as much as I can. I also practice yoga and Qigeng	0	13816310400.0
63	52	14	5	2	5	2	3	0.0	10.0	11.0	I actually don't know. I would have to assume that they had big things happening in their life that they would not be able to be present and listen to me. I think I may feel a bit annoyed and get off the phone quickly to find a better way to process my stress (and additional annoyance / let down towards them if that's what came up). I'd also be curious about why that happened and where my energy …	It would be unusual for that to happen so I would be perplexed. If this was a consistent response then I simply would not choose that person to share with.	0.0	0.0	0.0	0.0	0.0	117.0	1.3	1.0	0.0	0.0	15.0	6.0	8.0	8.0	165.0	53.0	37.0	36.0	39.0	86	1	AFam	AFam2	6	80.0	1.0	17986	1	3402	de-facto	bachelor	3	right	1	I don't have a formal practice i.e. an hour a day & nimply aspire to be mindful as much as I can. I also practice yoga and Qigeng	0	13816310400.0
63	92	26	9	3	6	2	3	2.4	8.0	5.0	I would ask for him to be present with me - If he doesn't feel like intimacy he will let me know either verbally or through his body language / energy.	we have had conversations about talking and phones being used and have an agreement to not use phone while communicating.	0.0	2.0	2.0	4.0	4.0	117.0	1.3	1.0	0.0	0.0	15.0	6.0	8.0	8.0	165.0	53.0	37.0	36.0	39.0	86	1	AS	AS3	6	80.0	1.0	17986	1	3402	de-facto	bachelor	3	right	1	I don't have a formal practice i.e. an hour a day & nimply aspire to be mindful as much as I can. I also practice yoga and Qigeng	0	13816310400.0
63	33	9	3	1	7	3	1	1.4	20.0	10.0	I would notice acknowledge if there was any feelings of let down, sense of betrayal that float up, but I would probably be curious about what had happened and once I felt clear emotionally, check in the the friend and see if something came up after I had asked. I'd want to have more information before anything else.	I guess you don't know unless you ask. Making assumptions that there was something untoward or dishonest would be a waste of time without additional information. Also, stuff happens and plans change.	0.0	7.0	0.0	0.0	0.0	117.0	1.3	1.0	0.0	0.0	15.0	6.0	8.0	8.0	165.0	53.0	37.0	36.0	39.0	86	1	RF	RF3	6	80.0	1.0	17986	1	3402	de-facto	bachelor	3	right	1	I don't have a formal practice i.e. an hour a day & nimply aspire to be mindful as much as I can. I also practice yoga and Qigeng	0	13816310400.0
63	63	18	6	2	8	3	1	0.0	13.0	2.0	I would in the moment compartmentalise my feelings of let down and disappointment so I could enjoy the event and then later would take some time to process my disappointment through fully acknowledging it and then allowing the emotional energy to move through my body and breathing techniques. I may also note my feelings of disappointment / let down to the person - but only when I had fully worked…	My responsibility is how I respond to a situation regardless of the circumstances. What I feel is important but this changes once the emotional energy has been acknowledged and healthily released. I also would preference enjoying the event.	0.0	0.0	0.0	0.0	0.0	117.0	1.3	1.0	0.0	0.0	15.0	6.0	8.0	8.0	165.0	53.0	37.0	36.0	39.0	86	1	RFam	RFam3	6	80.0	1.0	17986	1	3402	de-facto	bachelor	3	right	1	I don't have a formal practice i.e. an hour a day & nimply aspire to be mindful as much as I can. I also practice yoga and Qigeng	0	13816310400.0
63	73	21	7	3	9	3	1	9.0	7.0	2.0	Bahahahah. This is actually my relationship on occasions - except my partner wouldn't actually verbalise this, I would have to mind read what he needs and act accordingly. :) How I have responded has changed over the 12 years. Previously, I may have felt offended, a bit hurt, rejected and taken it personally. These days if I notice he is withdrawn (in fact it happened just the other day), I give …	I've learnt that his need for time by himself is not personal (he is an introvert) and if I give him space he can be present with me. Huffing and making it about me just serves to knock me off centre and is pretty indulgent and disrespectful to him. Plus the outcome is obviously better - I get to do the things I need to, he gets the space he needs and then we connect when he is ready and he can b…	0.0	0.0	15.0	15.0	15.0	117.0	1.3	1.0	0.0	0.0	15.0	6.0	8.0	8.0	165.0	53.0	37.0	36.0	39.0	86	1	RS	RS1	6	80.0	1.0	17986	1	3402	de-facto	bachelor	3	right	1	I don't have a formal practice i.e. an hour a day & nimply aspire to be mindful as much as I can. I also practice yoga and Qigeng	0	13816310400.0
64	11	1	1	1	1	1	2	1.0	1.0	1.0	I wouldn't do anything differently, the level of engagement was sufficient.	I try not to make assumptions about why people do what they do. There could be many reasons why the person didn't want to engage in a longer conversation. I wouldn't see that interaction as a reflection on me nor would I expect them to react the same way next time I see them.	1.0	1.0	1.0	1.0	1.0	178.0	1.9777777777777779	17.0	1.0	3.0	64.0	14.0	4.0	2.0	125.0	46.0	25.0	22.0	32.0	128	1	CF	CF1	2	100.0	1.0	17986	1		divorced	bachelor	3	right	1	Meditate using guided few times a week	2	13816310400.0
64	61	16	6	2	2	1	2	1.0	1.0	1.0	I'm not sure what these questions are getting at - the family member engaged in conversation. I would enjoy the conversation and having them there to celebrate with me.	I have a great relationship with all of my family without being dependent on each other.	1.0	1.0	1.0	1.0	1.0	178.0	1.9777777777777779	17.0	1.0	3.0	64.0	14.0	4.0	2.0	125.0	46.0	25.0	22.0	32.0	128	1	CFam	CFam3	2	100.0	1.0	17986	1		divorced	bachelor	3	right	1	Meditate using guided few times a week	2	13816310400.0
64	91	25	9	3	3	1	2	1.0	1.0	1.0	I think this is a beautiful scenario. I would love for my partner to put distractions aside to spend time with me and I would tell them how appreciative I am.	I believe that we should show our partners appreciation both physically and verbally frequently.	1.0	1.0	1.0	1.0	1.0	178.0	1.9777777777777779	17.0	1.0	3.0	64.0	14.0	4.0	2.0	125.0	46.0	25.0	22.0	32.0	128	1	CS	CS3	2	100.0	1.0	17986	1		divorced	bachelor	3	right	1	Meditate using guided few times a week	2	13816310400.0
64	22	5	2	1	4	2	3	1.0	1.0	1.0	I would assume that they are busy or they have other people to spend time with.	I would not take this personally and would try again sometime in the future.	1.0	1.0	1.0	1.0	1.0	178.0	1.9777777777777779	17.0	1.0	3.0	64.0	14.0	4.0	2.0	125.0	46.0	25.0	22.0	32.0	128	1	AF	AF2	2	100.0	1.0	17986	1		divorced	bachelor	3	right	1	Meditate using guided few times a week	2	13816310400.0
64	52	14	5	2	5	2	3	1.0	1.0	1.0	This describes my family perfectly. I'm the listener in the family! My family is often doing multiple things at once as am I, so I would be offended by their behaviour at all. If I really needed them to listen to me, I would say so and ask them to give me their full attention.	I am conscious that everyone is busy and my family is so conditioned to me being the listener that we automatically fall into that pattern, which is fine by me. I would much rather listen than talk.	1.0	1.0	1.0	1.0	1.0	178.0	1.9777777777777779	17.0	1.0	3.0	64.0	14.0	4.0	2.0	125.0	46.0	25.0	22.0	32.0	128	1	AFam	AFam2	2	100.0	1.0	17986	1		divorced	bachelor	3	right	1	Meditate using guided few times a week	2	13816310400.0
64	82	23	8	3	6	2	3	9.8	5.0	1.0	I would give them a call to find out where they were and what they were doing, so that I could organise something else if they were busy. I would be very slightly annoyed as it would have been helpful to have known the evening before so that I could make other plans, instead of waiting around.	It would be only very mildly annoying, so it would pass very quickly and then I'd probably celebrate and go do something I enjoy.	1.0	1.0	1.0	1.0	45.0	178.0	1.9777777777777779	17.0	1.0	3.0	64.0	14.0	4.0	2.0	125.0	46.0	25.0	22.0	32.0	128	1	AS	AS2	2	100.0	1.0	17986	1		divorced	bachelor	3	right	1	Meditate using guided few times a week	2	13816310400.0
64	33	9	3	1	7	3	1	1.0	1.0	1.0	I would say hello and keep going.	It wouldn't bother me, I would assume that they already had plans and it's not a reflection on our relationship. I would suggest that they contact me when they have some free time and wait until they do.	1.0	1.0	1.0	1.0	1.0	178.0	1.9777777777777779	17.0	1.0	3.0	64.0	14.0	4.0	2.0	125.0	46.0	25.0	22.0	32.0	128	1	RF	RF3	2	100.0	1.0	17986	1		divorced	bachelor	3	right	1	Meditate using guided few times a week	2	13816310400.0
64	43	12	4	2	8	3	1	1.0	1.0	1.0	I'd laugh as this is something I'm as likely to do as they would. I'd send them a text message to check that everything is ok and I'd make another time for us to catch up.	Stuff happens in life and I know that my family would never purposely do anything to be hurtful.	1.0	1.0	1.0	1.0	1.0	178.0	1.9777777777777779	17.0	1.0	3.0	64.0	14.0	4.0	2.0	125.0	46.0	25.0	22.0	32.0	128	1	RFam	RFam1	2	100.0	1.0	17986	1		divorced	bachelor	3	right	1	Meditate using guided few times a week	2	13816310400.0
64	73	21	7	3	9	3	1	14.8	1.0	1.0	I would let them know that I'm free whenever they are ready/wish to talk. I would then spend time doing something else by myself.	I'm respectful that people need to work through issues/problems at their own rate and some like to share while they're working it through and others prefer to work it out in their own mind. I'm very self sufficient so would be fine going about doing something by myself.	0.0	1.0	1.0	1.0	71.0	178.0	1.9777777777777779	17.0	1.0	3.0	64.0	14.0	4.0	2.0	125.0	46.0	25.0	22.0	32.0	128	1	RS	RS1	2	100.0	1.0	17986	1		divorced	bachelor	3	right	1	Meditate using guided few times a week	2	13816310400.0
65	21	4	2	1	1	1	2	47.2	1.0	1.0	I would be excited to go, I would reply back straight away agreeing or giving an alternative time/date if I couldn't	Because I would be eager to see this person again	53.0	7.0	50.0	51.0	75.0	231.0	2.566666666666667	12.0	1.0	1.0	55.0	14.0	10.0	10.0	99.0	32.0	25.0	20.0	22.0	62	1	CF	CF2	5	90.0	1.0	17981	1	2576	widowed	master	4	right	0	0	0	13816310400.0
65	41	10	4	2	2	1	2	50.2	1.0	1.0	I would chat with my family member, giving them updates on everything and likely try to plan another time to catch up or contact	Because I would be happy to engage with my family member again	50.0	50.0	51.0	50.0	50.0	231.0	2.566666666666667	12.0	1.0	1.0	55.0	14.0	10.0	10.0	99.0	32.0	25.0	20.0	22.0	62	1	CFam	CFam1	5	90.0	1.0	17981	1	2576	widowed	master	4	right	0	0	0	13816310400.0
65	81	22	8	3	3	1	2	32.2	10.0	10.0	I would usually help my partner get ready in this situation - grab him a towel for the shower, a coffee etc	I've just now given them this plan so I'm helping them to be as ready and prepared as I am	25.0	25.0	50.0	11.0	50.0	231.0	2.566666666666667	12.0	1.0	1.0	55.0	14.0	10.0	10.0	99.0	32.0	25.0	20.0	22.0	62	1	CS	CS2	5	90.0	1.0	17981	1	2576	widowed	master	4	right	0	0	0	13816310400.0
65	12	2	1	1	4	2	3	31.4	1.0	1.0	If it was a friend of mine I would assume they haven't heard me and I may lean in closer say hi and touch them gently as not to startle	I would have assumed in this situation my friend just had been distracted and had not heard my greeting	49.0	49.0	7.0	49.0	3.0	231.0	2.566666666666667	12.0	1.0	1.0	55.0	14.0	10.0	10.0	99.0	32.0	25.0	20.0	22.0	62	1	AF	AF1	5	90.0	1.0	17981	1	2576	widowed	master	4	right	0	0	0	13816310400.0
65	52	14	5	2	5	2	3	34.4	10.0	62.0	I would likely ask if I had caught them at a bad time as it sounded like they were busy/distracted. Depending on how close I felt to the person I may say I would love to get some things off m chest when they had time to chat	I would want them to know I had picked up on that they weren't engaged	48.0	47.0	49.0	18.0	10.0	231.0	2.566666666666667	12.0	1.0	1.0	55.0	14.0	10.0	10.0	99.0	32.0	25.0	20.0	22.0	62	1	AFam	AFam2	5	90.0	1.0	17981	1	2576	widowed	master	4	right	0	0	0	13816310400.0
65	92	26	9	3	6	2	3	52.4	29.0	65.0	I would probably continue with my behaviour for a bit longer, if my partner continued then to ignore my behavior I would probably cease attempting	My partner may just be distracted as is often the case with phones and people these days,this happens often in my current relationship. If after a while he still didn't I would remove myself.	48.0	61.0	68.0	62.0	23.0	231.0	2.566666666666667	12.0	1.0	1.0	55.0	14.0	10.0	10.0	99.0	32.0	25.0	20.0	22.0	62	1	AS	AS3	5	90.0	1.0	17981	1	2576	widowed	master	4	right	0	0	0	13816310400.0
65	33	9	3	1	7	3	1	47.0	70.0	82.0	I would not likely approach my friend unless they saw me first, to which I may wave and smile. I would only approach them if they called me over. I know I would be very hurt in this situation and would likely leave.	I would feel rejected and that my friend was maybe unable to tell me they had plans	70.0	48.0	36.0	31.0	50.0	231.0	2.566666666666667	12.0	1.0	1.0	55.0	14.0	10.0	10.0	99.0	32.0	25.0	20.0	22.0	62	1	RF	RF3	5	90.0	1.0	17981	1	2576	widowed	master	4	right	0	0	0	13816310400.0
65	63	18	6	2	8	3	1	26.2	24.0	40.0	I would likely keep going but I would feel very disheartened. I would likely leave the event as soon as I could.	insecurity	26.0	26.0	25.0	27.0	27.0	231.0	2.566666666666667	12.0	1.0	1.0	55.0	14.0	10.0	10.0	99.0	32.0	25.0	20.0	22.0	62	1	RFam	RFam3	5	90.0	1.0	17981	1	2576	widowed	master	4	right	0	0	0	13816310400.0
65	73	21	7	3	9	3	1	47.2	25.0	71.0	Even though they had asked to be left alone, I would likely ask if there was anything they needed from me first or worse still, ask if I had upset them.	Firstly out of concern second response out of insecurity in relationship	65.0	40.0	21.0	70.0	40.0	231.0	2.566666666666667	12.0	1.0	1.0	55.0	14.0	10.0	10.0	99.0	32.0	25.0	20.0	22.0	62	1	RS	RS1	5	90.0	1.0	17981	1	2576	widowed	master	4	right	0	0	0	13816310400.0
66	11	1	1	1	1	1	2	20.6	1.0	1.0	There is no response needed to this scenario.	NA	1.0	1.0	50.0	1.0	50.0	203.0	2.2555555555555555	13.0	1.0	1.0	28.0	16.0	8.0	12.0	134.0	37.0	36.0	33.0	28.0	110	1	CF	CF1	4	100.0	1.0	17983	0	7376	married	bachelor	3	right	0	0	0	13816310400.0
66	61	16	6	2	2	1	2	40.2	1.0	1.0	I'd be happy they had turned up, and enjoy speaking to them.	I'd be happy they had turned up to the event.	50.0	50.0	50.0	1.0	50.0	203.0	2.2555555555555555	13.0	1.0	1.0	28.0	16.0	8.0	12.0	134.0	37.0	36.0	33.0	28.0	110	1	CFam	CFam3	4	100.0	1.0	17983	0	7376	married	bachelor	3	right	0	0	0	13816310400.0
66	91	25	9	3	3	1	2	28.6	1.0	1.0	Enjoy my partner's company	It is the obvious response to the scenario.	1.0	1.0	50.0	1.0	90.0	203.0	2.2555555555555555	13.0	1.0	1.0	28.0	16.0	8.0	12.0	134.0	37.0	36.0	33.0	28.0	110	1	CS	CS3	4	100.0	1.0	17983	0	7376	married	bachelor	3	right	0	0	0	13816310400.0
66	22	5	2	1	4	2	3	39.0	20.0	20.0	After sending the initial text, I would do nothing else. If they don't respond that is up to them.	I would respond this way as my time is valuable, and it is up to the other party to put value on me and my time by responding. If they don't, then I wouldn't want to push the point any further. There may also be other factors going on in their life I am not aware of, so rather than pushing the point, if they didn't reply I'd simply leave it and move on.	30.0	50.0	30.0	65.0	20.0	203.0	2.2555555555555555	13.0	1.0	1.0	28.0	16.0	8.0	12.0	134.0	37.0	36.0	33.0	28.0	110	1	AF	AF2	4	100.0	1.0	17983	0	7376	married	bachelor	3	right	0	0	0	13816310400.0
66	42	11	4	2	5	2	3	12.6	10.0	1.0	I would send them a text message saying I tried to call and to get back to me.	If we had arranged on a time and it hadn't worked out, it is very likely there was an unexpected development or event that had occurred. Even in the unlikely event that there wasn't and they had simply forgotten, we have a good relationship and it'd be silly to condemn someone for one mistake.	1.0	10.0	50.0	1.0	1.0	203.0	2.2555555555555555	13.0	1.0	1.0	28.0	16.0	8.0	12.0	134.0	37.0	36.0	33.0	28.0	110	1	AFam	AFam1	4	100.0	1.0	17983	0	7376	married	bachelor	3	right	0	0	0	13816310400.0
66	82	23	8	3	6	2	3	12.6	60.0	30.0	I'd feel a bit upset, but then process it on my own and try to leave it in the past, not take it out on her.	I'd respond this way as in the scenario there was no indication I had asked her to keep the day free. I had made the assumption she would be free and got my hopes up, when it was apparent she had plans. It was my fault for not communicating so any other course of action would be unfair to her, even if my emotions told a different story.	1.0	1.0	50.0	10.0	1.0	203.0	2.2555555555555555	13.0	1.0	1.0	28.0	16.0	8.0	12.0	134.0	37.0	36.0	33.0	28.0	110	1	AS	AS2	4	100.0	1.0	17983	0	7376	married	bachelor	3	right	0	0	0	13816310400.0
66	33	9	3	1	7	3	1	60.0	70.0	55.0	If we were in close proximity when I saw them I'd probably go up and say hello. I wouldn't be rude, but I'd be upfront and likely make a joke about how hard they seemed to be working. I'd probably then try to end it on a lighter note and leave them to enjoy the rest of their night.	I'd want them to be aware and confront the situation so they can reflect on it and it not be awkward in the future. It's better to be upfront than to pretend I didn't see it or bottle it up.	35.0	75.0	50.0	70.0	70.0	203.0	2.2555555555555555	13.0	1.0	1.0	28.0	16.0	8.0	12.0	134.0	37.0	36.0	33.0	28.0	110	1	RF	RF3	4	100.0	1.0	17983	0	7376	married	bachelor	3	right	0	0	0	13816310400.0
66	53	15	5	2	8	3	1	27.0	50.0	35.0	I'd probably comply and find another time to speak with them.	If they were to respond this way there must have been a reason for it. If they aren't feeling up to speaking at this moment, there will probably be a better one, even if it isn't what I wanted.	5.0	50.0	20.0	10.0	50.0	203.0	2.2555555555555555	13.0	1.0	1.0	28.0	16.0	8.0	12.0	134.0	37.0	36.0	33.0	28.0	110	1	RFam	RFam2	4	100.0	1.0	17983	0	7376	married	bachelor	3	right	0	0	0	13816310400.0
66	73	21	7	3	9	3	1	40.2	1.0	1.0	I'd simply accept her wishes and wait until she is recharged, giving her the space she needs.	This happens regularly for both of us, and sometimes I also need my space. By being open and upfront and it going both ways, we can make sure we get both our private recharge time and also time together as a couple. It is healthy for her to communicate what she needs so I wouldn't mind at all.	10.0	1.0	80.0	10.0	100.0	203.0	2.2555555555555555	13.0	1.0	1.0	28.0	16.0	8.0	12.0	134.0	37.0	36.0	33.0	28.0	110	1	RS	RS1	4	100.0	1.0	17983	0	7376	married	bachelor	3	right	0	0	0	13816310400.0
67	21	4	2	1	1	1	2	0.0	0.0	0.0	organise a time to meet them	because you discussed this when you last saw them.	0.0	0.0	0.0	0.0	0.0	126.0	1.4	2.0	0.0	0.0	24.0	2.0	2.0	0.0	150.0	50.0	30.0	34.0	36.0	136	1	CF	CF2	1	91.0	1.0	17986	1	297	married	bachelor	3	left	1	night routine - some minutes stretching then stillness, awareness of sounds/body/mind	4	13816310400.0
67	61	16	6	2	2	1	2	18.8	4.0	4.0	talk to the family member. say that I was glad they came to the event.	Because I am very close to them and they have come to share the experience with me.	0.0	94.0	0.0	0.0	0.0	126.0	1.4	2.0	0.0	0.0	24.0	2.0	2.0	0.0	150.0	50.0	30.0	34.0	36.0	136	1	CFam	CFam3	1	91.0	1.0	17986	1	297	married	bachelor	3	left	1	night routine - some minutes stretching then stillness, awareness of sounds/body/mind	4	13816310400.0
67	81	22	8	3	3	1	2	38.0	24.0	18.0	tell the partner how eager I am to go out and do the things I had planned. Tell them I am frustrated they slept so long	Because I was frustrated.	0.0	27.0	100.0	63.0	0.0	126.0	1.4	2.0	0.0	0.0	24.0	2.0	2.0	0.0	150.0	50.0	30.0	34.0	36.0	136	1	CS	CS2	1	91.0	1.0	17986	1	297	married	bachelor	3	left	1	night routine - some minutes stretching then stillness, awareness of sounds/body/mind	4	13816310400.0
67	12	2	1	1	4	2	3	16.0	17.0	14.0	I would stop and tap the friend on the shoulder & say hello and ask them what they were doing	because I would be interested in talking with them	0.0	77.0	0.0	0.0	3.0	126.0	1.4	2.0	0.0	0.0	24.0	2.0	2.0	0.0	150.0	50.0	30.0	34.0	36.0	136	1	AF	AF1	1	91.0	1.0	17986	1	297	married	bachelor	3	left	1	night routine - some minutes stretching then stillness, awareness of sounds/body/mind	4	13816310400.0
67	52	14	5	2	5	2	3	38.0	38.0	39.0	tell them "I have to go" and end the phone call	Because I would prefer not to talk about my concerns if they did not have time to listen	0.0	61.0	99.0	21.0	9.0	126.0	1.4	2.0	0.0	0.0	24.0	2.0	2.0	0.0	150.0	50.0	30.0	34.0	36.0	136	1	AFam	AFam2	1	91.0	1.0	17986	1	297	married	bachelor	3	left	1	night routine - some minutes stretching then stillness, awareness of sounds/body/mind	4	13816310400.0
67	92	26	9	3	6	2	3	56.0	26.0	44.0	I would stop watching TV and go and do something else - sulk and stew for a while. Then I would come back and ask if they wanted to show affection - draw their attention to it, saying I did.	Because if I am annoyed I sulk for a while. Then I tell the person what I want so hopefully they can respond the way I would like.	0.0	88.0	88.0	74.0	30.0	126.0	1.4	2.0	0.0	0.0	24.0	2.0	2.0	0.0	150.0	50.0	30.0	34.0	36.0	136	1	AS	AS3	1	91.0	1.0	17986	1	297	married	bachelor	3	left	1	night routine - some minutes stretching then stillness, awareness of sounds/body/mind	4	13816310400.0
67	33	9	3	1	7	3	1	57.2	90.0	71.0	Observe my friend. Walk past so they see me. Go about my way.	Because if they choose to do that I will leave them to their choice. However, I probably will not ask them again unless I get a good explanation.	0.0	85.0	87.0	26.0	88.0	126.0	1.4	2.0	0.0	0.0	24.0	2.0	2.0	0.0	150.0	50.0	30.0	34.0	36.0	136	1	RF	RF3	1	91.0	1.0	17986	1	297	married	bachelor	3	left	1	night routine - some minutes stretching then stillness, awareness of sounds/body/mind	4	13816310400.0
67	43	12	4	2	8	3	1	36.2	28.0	27.0	Be a bit put out but keep doing my things.	They were busy when they didn't expect to be. I don't need to hold it against them. However, I might wait for them to ring me next.	0.0	6.0	73.0	11.0	91.0	126.0	1.4	2.0	0.0	0.0	24.0	2.0	2.0	0.0	150.0	50.0	30.0	34.0	36.0	136	1	RFam	RFam1	1	91.0	1.0	17986	1	297	married	bachelor	3	left	1	night routine - some minutes stretching then stillness, awareness of sounds/body/mind	4	13816310400.0
67	73	21	7	3	9	3	1	41.4	11.0	10.0	Go and do my own thing. Ask my partner if they wanted to talk about something that was troubling them.	Because I cared if there was something troubling them	0.0	9.0	51.0	52.0	95.0	126.0	1.4	2.0	0.0	0.0	24.0	2.0	2.0	0.0	150.0	50.0	30.0	34.0	36.0	136	1	RS	RS1	1	91.0	1.0	17986	1	297	married	bachelor	3	left	1	night routine - some minutes stretching then stillness, awareness of sounds/body/mind	4	13816310400.0
68	11	1	1	1	1	1	2	20.0	0.0	0.0	Nothing	Because nothing happened.	0.0	0.0	100.0	0.0	0.0	163.0	1.8111111111111111	8.0	1.0	0.0	33.0	10.0	4.0	4.0	148.0	40.0	40.0	39.0	29.0	116	1	CF	CF1	4	100.0	1.0	17987	0	5284	married	bachelor	3	right	0	0	0	13816310400.0
68	41	10	4	2	2	1	2	20.0	0.0	0.0	I will be happy.	Because I caught up 2ith them and we had a good chat.	0.0	0.0	0.0	0.0	100.0	163.0	1.8111111111111111	8.0	1.0	0.0	33.0	10.0	4.0	4.0	148.0	40.0	40.0	39.0	29.0	116	1	CFam	CFam1	4	100.0	1.0	17987	0	5284	married	bachelor	3	right	0	0	0	13816310400.0
68	81	22	8	3	3	1	2	20.0	0.0	0.0	I will say, be quick because I am really bored.	Because I am bored and I want her to be quick	0.0	0.0	100.0	0.0	0.0	163.0	1.8111111111111111	8.0	1.0	0.0	33.0	10.0	4.0	4.0	148.0	40.0	40.0	39.0	29.0	116	1	CS	CS2	4	100.0	1.0	17987	0	5284	married	bachelor	3	right	0	0	0	13816310400.0
68	32	8	3	1	4	2	3	45.8	82.0	31.0	Most likely stop answering calls from that person and stop meeting up with them for sometime	Because that person could have at least answered the phone and informed me of his or hers prior engagement rather than ignoring my phone call which I can only respond to by ignoring them as well	0.0	0.0	78.0	100.0	51.0	163.0	1.8111111111111111	8.0	1.0	0.0	33.0	10.0	4.0	4.0	148.0	40.0	40.0	39.0	29.0	116	1	AF	AF3	4	100.0	1.0	17987	0	5284	married	bachelor	3	right	0	0	0	13816310400.0
68	52	14	5	2	5	2	3	4.2	10.0	2.0	I will say, it seems to me that you are busy now let me call you back later.	Because most of the time they will start paying attention when I do that.	3.0	3.0	2.0	11.0	2.0	163.0	1.8111111111111111	8.0	1.0	0.0	33.0	10.0	4.0	4.0	148.0	40.0	40.0	39.0	29.0	116	1	AFam	AFam2	4	100.0	1.0	17987	0	5284	married	bachelor	3	right	0	0	0	13816310400.0
68	72	20	7	3	6	2	3	48.2	10.0	10.0	Ask her if everything is alright	Because most likely she found out that I have done something wrong	71.0	0.0	50.0	20.0	100.0	163.0	1.8111111111111111	8.0	1.0	0.0	33.0	10.0	4.0	4.0	148.0	40.0	40.0	39.0	29.0	116	1	AS	AS1	4	100.0	1.0	17987	0	5284	married	bachelor	3	right	0	0	0	13816310400.0
68	23	6	2	1	7	3	1	62.2	21.0	10.0	I wiĺl say thanks for being honest, Goodbye	Because, that person might have had a bad experience tied to me, to get them to react so negatively . It might just be better to let them go.	70.0	90.0	50.0	1.0	100.0	163.0	1.8111111111111111	8.0	1.0	0.0	33.0	10.0	4.0	4.0	148.0	40.0	40.0	39.0	29.0	116	1	RF	RF2	4	100.0	1.0	17987	0	5284	married	bachelor	3	right	0	0	0	13816310400.0
68	63	18	6	2	8	3	1	0.0	50.0	0.0	Call them an find out why they did not show up.	Because they would not do that unless something very bad has happened.	0.0	0.0	0.0	0.0	0.0	163.0	1.8111111111111111	8.0	1.0	0.0	33.0	10.0	4.0	4.0	148.0	40.0	40.0	39.0	29.0	116	1	RFam	RFam3	4	100.0	1.0	17987	0	5284	married	bachelor	3	right	0	0	0	13816310400.0
68	93	27	9	3	9	3	1	40.0	21.0	0.0	I will try to do something or say something that makes her laugh.	Because that is the best way to get her attention and get her 5alking about what is wrong.	80.0	0.0	0.0	20.0	100.0	163.0	1.8111111111111111	8.0	1.0	0.0	33.0	10.0	4.0	4.0	148.0	40.0	40.0	39.0	29.0	116	1	RS	RS3	4	100.0	1.0	17987	0	5284	married	bachelor	3	right	0	0	0	13816310400.0
69	21	4	2	1	1	1	2	0.0	0.0	0.0	Confirm the day and time and looking forward to seeing them	Feeling excited to be able to catch up with them again and reestablish the bonding	0.0	0.0	0.0	0.0	0.0	205.0	2.2777777777777777	13.0	0.0	1.0	47.0	6.0	0.0	0.0	118.0	34.0	18.0	37.0	29.0	11	1	CF	CF2	5	96.0	1.0	17978	1	2434	divorced	master	4	right	1	both	3	13816310400.0
69	61	16	6	2	2	1	2	0.0	0.0	0.0	Chat with them and share the moments and check how they are enjoying the event or not	Happy to see they could come to the event and wanting to catch up with them and see if they are enjoying themselves at the event	0.0	0.0	0.0	0.0	0.0	205.0	2.2777777777777777	13.0	0.0	1.0	47.0	6.0	0.0	0.0	118.0	34.0	18.0	37.0	29.0	11	1	CFam	CFam3	5	96.0	1.0	17978	1	2434	divorced	master	4	right	1	both	3	13816310400.0
69	71	19	7	3	3	1	2	0.0	0.0	0.0	Tell him about the day and how looking forward I have been to see him	Because the connection has been established and you know they are available to spend the evening with you	0.0	0.0	0.0	0.0	0.0	205.0	2.2777777777777777	13.0	0.0	1.0	47.0	6.0	0.0	0.0	118.0	34.0	18.0	37.0	29.0	11	1	CS	CS1	5	96.0	1.0	17978	1	2434	divorced	master	4	right	1	both	3	13816310400.0
69	32	8	3	1	4	2	3	27.6	51.0	52.0	Say hi to them and confront them why they didn't ask if I am available	Because they might thought I was not available on the night	0.0	0.0	51.0	87.0	0.0	205.0	2.2777777777777777	13.0	0.0	1.0	47.0	6.0	0.0	0.0	118.0	34.0	18.0	37.0	29.0	11	1	AF	AF3	5	96.0	1.0	17978	1	2434	divorced	master	4	right	1	both	3	13816310400.0
69	52	14	5	2	5	2	3	22.0	26.0	21.0	Repeat or ask them if they are busy shall I call back later	The seemed to be busy and you don't want to intrude	0.0	0.0	90.0	20.0	0.0	205.0	2.2777777777777777	13.0	0.0	1.0	47.0	6.0	0.0	0.0	118.0	34.0	18.0	37.0	29.0	11	1	AFam	AFam2	5	96.0	1.0	17978	1	2434	divorced	master	4	right	1	both	3	13816310400.0
69	82	23	8	3	6	2	3	32.2	61.0	32.0	Give them a call and find out where they are and see if they are still able to do the activity with me today	They might just went out to buy a coffee or something and might still be available for the activity	2.0	0.0	87.0	72.0	0.0	205.0	2.2777777777777777	13.0	0.0	1.0	47.0	6.0	0.0	0.0	118.0	34.0	18.0	37.0	29.0	11	1	AS	AS2	5	96.0	1.0	17978	1	2434	divorced	master	4	right	1	both	3	13816310400.0
69	13	3	1	1	7	3	1	33.0	41.0	50.0	confront the friend what was that about check if they are feeling ok	Because is an unexpected behaviour from a very closed friend, curious to find out if they are upset or something went wrong	1.0	1.0	90.0	63.0	10.0	205.0	2.2777777777777777	13.0	0.0	1.0	47.0	6.0	0.0	0.0	118.0	34.0	18.0	37.0	29.0	11	1	RF	RF1	5	96.0	1.0	17978	1	2434	divorced	master	4	right	1	both	3	13816310400.0
69	43	12	4	2	8	3	1	28.4	24.0	61.0	disappointed but call back another time	just accept the situation. They are not available at the time, so they are not available. Try another time. Things happen	1.0	0.0	81.0	60.0	0.0	205.0	2.2777777777777777	13.0	0.0	1.0	47.0	6.0	0.0	0.0	118.0	34.0	18.0	37.0	29.0	11	1	RFam	RFam1	5	96.0	1.0	17978	1	2434	divorced	master	4	right	1	both	3	13816310400.0
69	93	27	9	3	9	3	1	42.6	97.0	100.0	Withdraw and retired from the night. Find another time to bring up the situation and talk about it in another time when partner is more available and let the partner know how much I feel been rejected.	Too overwhelming to discuss at moment need sometime to calm down and redress the issue later on	0.0	0.0	82.0	81.0	50.0	205.0	2.2777777777777777	13.0	0.0	1.0	47.0	6.0	0.0	0.0	118.0	34.0	18.0	37.0	29.0	11	1	RS	RS3	5	96.0	1.0	17978	1	2434	divorced	master	4	right	1	both	3	13816310400.0
70	21	4	2	1	1	1	2	34.4	2.0	2.0	Go ahead with the meet up. Excited, happy.	Great friend. Look forward to catching up.	3.0	3.0	83.0	1.0	82.0	182.0	2.022222222222222	15.0	2.0	2.0	45.0	14.0	2.0	0.0	111.0	30.0	30.0	21.0	30.0	68	1	CF	CF2	3	100.0	1.0	17985	1	-1108	de-facto	bachelor	3	right	0	0	0	13816310400.0
70	51	13	5	2	2	1	2	3.8	2.0	10.0	Surprised. My family member never really listens to me in order to find out how I'm coping. Just doesn't happen.	Very unusual for my family member to listen to me out of concern or empathy. Not typical at all.	11.0	1.0	2.0	2.0	3.0	182.0	2.022222222222222	15.0	2.0	2.0	45.0	14.0	2.0	0.0	111.0	30.0	30.0	21.0	30.0	68	1	CFam	CFam2	3	100.0	1.0	17985	1	-1108	de-facto	bachelor	3	right	0	0	0	13816310400.0
70	71	19	7	3	3	1	2	20.8	1.0	1.0	Plan with him. Happily follow his suggestion.	We know each other very well. Enjoy putting each other first. It's never boring or mundane.	2.0	3.0	94.0	1.0	4.0	182.0	2.022222222222222	15.0	2.0	2.0	45.0	14.0	2.0	0.0	111.0	30.0	30.0	21.0	30.0	68	1	CS	CS1	3	100.0	1.0	17985	1	-1108	de-facto	bachelor	3	right	0	0	0	13816310400.0
70	32	8	3	1	4	2	3	5.6	2.0	4.0	Say hello and tell my friend I tried to get in touch but see you two got together first. That's great!	Because I don't see my friends as belonging to me or them choosing a different friend as choosing 'better' than me.	10.0	3.0	5.0	6.0	4.0	182.0	2.022222222222222	15.0	2.0	2.0	45.0	14.0	2.0	0.0	111.0	30.0	30.0	21.0	30.0	68	1	AF	AF3	3	100.0	1.0	17985	1	-1108	de-facto	bachelor	3	right	0	0	0	13816310400.0
70	42	11	4	2	5	2	3	76.6	76.0	45.0	Leave a message saying 'called as we'd arranged, you're obviously busy. Talk later.	Typical of previous behaviour. Not worth getting in a flap about. Just theway it is.	87.0	87.0	100.0	100.0	9.0	182.0	2.022222222222222	15.0	2.0	2.0	45.0	14.0	2.0	0.0	111.0	30.0	30.0	21.0	30.0	68	1	AFam	AFam1	3	100.0	1.0	17985	1	-1108	de-facto	bachelor	3	right	0	0	0	13816310400.0
70	82	23	8	3	6	2	3	3.4	3.0	4.0	I'd call him. Ask where he is & what he's up to. Invite him to meet me later, when he's free.	My partner is very considerate and would not disappear without telling me unless there was a good reason. He may have suddenly realised he should do something or be somewhere.	3.0	4.0	5.0	3.0	2.0	182.0	2.022222222222222	15.0	2.0	2.0	45.0	14.0	2.0	0.0	111.0	30.0	30.0	21.0	30.0	68	1	AS	AS2	3	100.0	1.0	17985	1	-1108	de-facto	bachelor	3	right	0	0	0	13816310400.0
70	13	3	1	1	7	3	1	65.8	78.0	82.0	Keep walking....stay away	Is this a friend?? Musn't be a close friend.	75.0	75.0	28.0	75.0	76.0	182.0	2.022222222222222	15.0	2.0	2.0	45.0	14.0	2.0	0.0	111.0	30.0	30.0	21.0	30.0	68	1	RF	RF1	3	100.0	1.0	17985	1	-1108	de-facto	bachelor	3	right	0	0	0	13816310400.0
70	63	18	6	2	8	3	1	92.8	78.0	83.0	Doesn't bother me so much anymore. They're not really interested in me or my achievements.	Typical. Learned not to get upset over the years.	67.0	100.0	100.0	100.0	97.0	182.0	2.022222222222222	15.0	2.0	2.0	45.0	14.0	2.0	0.0	111.0	30.0	30.0	21.0	30.0	68	1	RFam	RFam3	3	100.0	1.0	17985	1	-1108	de-facto	bachelor	3	right	0	0	0	13816310400.0
70	93	27	9	3	9	3	1	11.6	14.0	32.0	Accept it's not a good time. Might have something on his mind. Check that he's ok.	We are great communicators with each other. Lots of understanding and trust between us - built up over the years.	13.0	11.0	10.0	13.0	11.0	182.0	2.022222222222222	15.0	2.0	2.0	45.0	14.0	2.0	0.0	111.0	30.0	30.0	21.0	30.0	68	1	RS	RS3	3	100.0	1.0	17985	1	-1108	de-facto	bachelor	3	right	0	0	0	13816310400.0
71	31	7	3	1	1	1	2	38.8	2.0	1.0	organise another day out in a few weeks to catch up again	because we both had a good time and want to continue enjoying the friendship	3.0	3.0	88.0	2.0	98.0	173.0	1.9222222222222223	13.0	1.0	1.0	28.0	10.0	2.0	2.0	135.0	34.0	28.0	36.0	37.0	27	1	CF	CF3	6	51.0	1.0	17975	1	6980	married	year 12	2	right	0	0	0	13816310400.0
71	41	10	4	2	2	1	2	41.0	1.0	1.0	give them a chance to talk too	because it is how we stay close - communication.	3.0	3.0	96.0	4.0	99.0	173.0	1.9222222222222223	13.0	1.0	1.0	28.0	10.0	2.0	2.0	135.0	34.0	28.0	36.0	37.0	27	1	CFam	CFam1	6	51.0	1.0	17975	1	6980	married	year 12	2	right	0	0	0	13816310400.0
71	91	25	9	3	3	1	2	42.2	1.0	2.0	continue the affection	because i love him and showing affection is good for a relationship	3.0	4.0	98.0	8.0	98.0	173.0	1.9222222222222223	13.0	1.0	1.0	28.0	10.0	2.0	2.0	135.0	34.0	28.0	36.0	37.0	27	1	CS	CS3	6	51.0	1.0	17975	1	6980	married	year 12	2	right	0	0	0	13816310400.0
71	22	5	2	1	4	2	3	17.6	36.0	19.0	not message them again until i get a response. but not feel too bad about it.	That is how it goes sometimes with old friends, its great catching up and you revert back for a bit but then you remember that your life has continued without them	9.0	9.0	28.0	7.0	35.0	173.0	1.9222222222222223	13.0	1.0	1.0	28.0	10.0	2.0	2.0	135.0	34.0	28.0	36.0	37.0	27	1	AF	AF2	6	51.0	1.0	17975	1	6980	married	year 12	2	right	0	0	0	13816310400.0
71	62	17	6	2	5	2	3	6.0	27.0	22.0	try not to overreact until i hear from them - they may have an emergency going on.	because i trust my family member to try their best or let me know if they wont make it.	5.0	6.0	7.0	5.0	7.0	173.0	1.9222222222222223	13.0	1.0	1.0	28.0	10.0	2.0	2.0	135.0	34.0	28.0	36.0	37.0	27	1	AFam	AFam3	6	51.0	1.0	17975	1	6980	married	year 12	2	right	0	0	0	13816310400.0
71	72	20	7	3	6	2	3	12.2	21.0	11.0	curious on what happened to make them annoyed	because talking about it will help understand the issue.	16.0	19.0	5.0	11.0	10.0	173.0	1.9222222222222223	13.0	1.0	1.0	28.0	10.0	2.0	2.0	135.0	34.0	28.0	36.0	37.0	27	1	AS	AS1	6	51.0	1.0	17975	1	6980	married	year 12	2	right	0	0	0	13816310400.0
71	13	3	1	1	7	3	1	22.4	38.0	28.0	try to say hello again thinking that they may have not been paying attention the first time.	because it would be an odd behaviour for my friend to have upon seeing me.	9.0	9.0	3.0	1.0	90.0	173.0	1.9222222222222223	13.0	1.0	1.0	28.0	10.0	2.0	2.0	135.0	34.0	28.0	36.0	37.0	27	1	RF	RF1	6	51.0	1.0	17975	1	6980	married	year 12	2	right	0	0	0	13816310400.0
71	53	15	5	2	8	3	1	4.2	40.0	44.0	ask if they would be free later or tomorrow to talk. Give them the benefit of the doubt that maybe something came up	Because I don't want to jump to conclusions that they really didn't care about me, even if it upset me by it.	5.0	5.0	4.0	3.0	4.0	173.0	1.9222222222222223	13.0	1.0	1.0	28.0	10.0	2.0	2.0	135.0	34.0	28.0	36.0	37.0	27	1	RFam	RFam2	6	51.0	1.0	17975	1	6980	married	year 12	2	right	0	0	0	13816310400.0
71	83	24	8	3	9	3	1	8.0	19.0	20.0	tell them ok and we can hang out the next day.	to be supportive and let them get a chance to get out of the house	1.0	25.0	1.0	12.0	1.0	173.0	1.9222222222222223	13.0	1.0	1.0	28.0	10.0	2.0	2.0	135.0	34.0	28.0	36.0	37.0	27	1	RS	RS2	6	51.0	1.0	17975	1	6980	married	year 12	2	right	0	0	0	13816310400.0
72	31	7	3	1	1	1	2	39.8	0.0	0.0	Thanks for hanging out with me we should do this again it was fun	Because they are a valuable friend and someone that I would want to share experiences with again	0.0	0.0	100.0	0.0	99.0	277.0	3.077777777777778	34.0	3.0	7.0	48.0	26.0	14.0	6.0	114.0	47.0	19.0	21.0	27.0	80	1	CF	CF3	3	70.0	1.0	17987	1	4698	married	bachelor	3	right	0	0	0	13816310400.0
72	51	13	5	2	2	1	2	36.4	0.0	0.0	Thanks for listening. It feels better to talk to you and now I have a better understanding of how I feel and whats going on	Because they have been caring and helpful in the situation. A good relationship	1.0	1.0	89.0	1.0	90.0	277.0	3.077777777777778	34.0	3.0	7.0	48.0	26.0	14.0	6.0	114.0	47.0	19.0	21.0	27.0	80	1	CFam	CFam2	3	70.0	1.0	17987	1	4698	married	bachelor	3	right	0	0	0	13816310400.0
72	81	22	8	3	3	1	2	42.4	40.0	68.0	Are you sure that you want to do this? I was hoping that we could have fun and spend sometime together so I hope your okay with that.	Because I would want to make sure that they wanted to do this with me as much as I would with him. I would not want to bother if he was not enthusiastic about doing it .	32.0	71.0	30.0	70.0	9.0	277.0	3.077777777777778	34.0	3.0	7.0	48.0	26.0	14.0	6.0	114.0	47.0	19.0	21.0	27.0	80	1	CS	CS2	3	70.0	1.0	17987	1	4698	married	bachelor	3	right	0	0	0	13816310400.0
72	12	2	1	1	4	2	3	13.8	30.0	20.0	I would stop and tap them on the shoulder and say did you not see me. Are you okay?	Because the friend I am thinking of would not treat me this way unless they simply were not paying attention or had something on their minds	40.0	9.0	9.0	2.0	9.0	277.0	3.077777777777778	34.0	3.0	7.0	48.0	26.0	14.0	6.0	114.0	47.0	19.0	21.0	27.0	80	1	AF	AF1	3	70.0	1.0	17987	1	4698	married	bachelor	3	right	0	0	0	13816310400.0
72	42	11	4	2	5	2	3	12.2	40.0	10.0	Leave a message and let them know that I called, I hope your okay but we were going to talk. Call me back when you can	Because something important could have come up or they simply forgot. Ill talk to them soon its ok	10.0	1.0	10.0	10.0	30.0	277.0	3.077777777777778	34.0	3.0	7.0	48.0	26.0	14.0	6.0	114.0	47.0	19.0	21.0	27.0	80	1	AFam	AFam1	3	70.0	1.0	17987	1	4698	married	bachelor	3	right	0	0	0	13816310400.0
72	72	20	7	3	6	2	3	33.0	30.0	71.0	I would think that I hope there is not anything major wrong and what did I do that upset him. I would say alright, are you okay?	Because I would be concerned that it was something serious about our relationship as it is out of character. Hoping that everything was okay.	71.0	71.0	7.0	8.0	8.0	277.0	3.077777777777778	34.0	3.0	7.0	48.0	26.0	14.0	6.0	114.0	47.0	19.0	21.0	27.0	80	1	AS	AS1	3	70.0	1.0	17987	1	4698	married	bachelor	3	right	0	0	0	13816310400.0
72	23	6	2	1	7	3	1	81.2	74.0	71.0	If I responded at all, which I may not if the situation were real. I would say okay no problem, enjoy your week	Because I would know where I stood with them and that I would prefer not to waste my time if that was how they felt, perhaps it was a good thing as they may have other issues that I do not want to be apart of.	20.0	100.0	91.0	96.0	99.0	277.0	3.077777777777778	34.0	3.0	7.0	48.0	26.0	14.0	6.0	114.0	47.0	19.0	21.0	27.0	80	1	RF	RF2	3	70.0	1.0	17987	1	4698	married	bachelor	3	right	0	0	0	13816310400.0
72	63	18	6	2	8	3	1	30.6	90.0	81.0	I would be very sad and call them to see why they were not able to come	Because it would unusual for them to not be there when they said they would unless there was a good reason	30.0	33.0	30.0	30.0	30.0	277.0	3.077777777777778	34.0	3.0	7.0	48.0	26.0	14.0	6.0	114.0	47.0	19.0	21.0	27.0	80	1	RFam	RFam3	3	70.0	1.0	17987	1	4698	married	bachelor	3	right	0	0	0	13816310400.0
72	93	27	9	3	9	3	1	80.6	78.0	89.0	I would say oh okay and get up and walk away	Because I would feel rejected and less important then what he was already doing. Responding this way is also easier as I can walk away and calm down rather then become upset and possibly start an argument	71.0	70.0	80.0	91.0	91.0	277.0	3.077777777777778	34.0	3.0	7.0	48.0	26.0	14.0	6.0	114.0	47.0	19.0	21.0	27.0	80	1	RS	RS3	3	70.0	1.0	17987	1	4698	married	bachelor	3	right	0	0	0	13816310400.0
73	11	1	1	1	1	1	2	11.8	1.0	1.0	I wouldn't do anything just go about my business	this is a normal encounter	1.0	3.0	51.0	2.0	2.0	183.0	2.033333333333333	11.0	1.0	1.0	46.0	14.0	2.0	8.0	132.0	31.0	26.0	34.0	41.0	144	1	CF	CF1	5	78.0	1.0	17987	0	-3099	married	bachelor	3	right	0	0	0	13816310400.0
73	51	13	5	2	2	1	2	25.4	1.0	1.0	I would be likely to call again	they took the time to listen	1.0	1.0	53.0	1.0	71.0	183.0	2.033333333333333	11.0	1.0	1.0	46.0	14.0	2.0	8.0	132.0	31.0	26.0	34.0	41.0	144	1	CFam	CFam2	5	78.0	1.0	17987	0	-3099	married	bachelor	3	right	0	0	0	13816310400.0
73	81	22	8	3	3	1	2	3.0	1.0	1.0	I would make the best of the rest of the day	I would think that my partner has been working hard and is tired	1.0	1.0	11.0	1.0	1.0	183.0	2.033333333333333	11.0	1.0	1.0	46.0	14.0	2.0	8.0	132.0	31.0	26.0	34.0	41.0	144	1	CS	CS2	5	78.0	1.0	17987	0	-3099	married	bachelor	3	right	0	0	0	13816310400.0
73	22	5	2	1	4	2	3	35.8	20.0	30.0	I wouldn't call them or text	I would think that they didn't want to see me so that would be the end of it	44.0	29.0	53.0	1.0	52.0	183.0	2.033333333333333	11.0	1.0	1.0	46.0	14.0	2.0	8.0	132.0	31.0	26.0	34.0	41.0	144	1	AF	AF2	5	78.0	1.0	17987	0	-3099	married	bachelor	3	right	0	0	0	13816310400.0
73	62	17	6	2	5	2	3	1.0	1.0	1.0	I would worry that something is wrong	because they don't usually act that way	1.0	1.0	1.0	1.0	1.0	183.0	2.033333333333333	11.0	1.0	1.0	46.0	14.0	2.0	8.0	132.0	31.0	26.0	34.0	41.0	144	1	AFam	AFam3	5	78.0	1.0	17987	0	-3099	married	bachelor	3	right	0	0	0	13816310400.0
73	72	20	7	3	6	2	3	11.2	1.0	1.0	I would ask what is wrong and talk	I would be thinking that something has happened maybe someone we knew was ill or injured	1.0	1.0	1.0	1.0	52.0	183.0	2.033333333333333	11.0	1.0	1.0	46.0	14.0	2.0	8.0	132.0	31.0	26.0	34.0	41.0	144	1	AS	AS1	5	78.0	1.0	17987	0	-3099	married	bachelor	3	right	0	0	0	13816310400.0
73	33	9	3	1	7	3	1	41.8	10.0	11.0	I wouldn't do anything	Because life is too short	2.0	65.0	71.0	70.0	1.0	183.0	2.033333333333333	11.0	1.0	1.0	46.0	14.0	2.0	8.0	132.0	31.0	26.0	34.0	41.0	144	1	RF	RF3	5	78.0	1.0	17987	0	-3099	married	bachelor	3	right	0	0	0	13816310400.0
73	43	12	4	2	8	3	1	1.8	2.0	2.0	I wouldn't worry too much about it	Maybe something came up that was unavoidable for them	2.0	2.0	1.0	2.0	2.0	183.0	2.033333333333333	11.0	1.0	1.0	46.0	14.0	2.0	8.0	132.0	31.0	26.0	34.0	41.0	144	1	RFam	RFam1	5	78.0	1.0	17987	0	-3099	married	bachelor	3	right	0	0	0	13816310400.0
73	93	27	9	3	9	3	1	1.0	1.0	1.0	I would just say ok fair enough	I would think that she was just not in the mood maybe another time	1.0	1.0	1.0	1.0	1.0	183.0	2.033333333333333	11.0	1.0	1.0	46.0	14.0	2.0	8.0	132.0	31.0	26.0	34.0	41.0	144	1	RS	RS3	5	78.0	1.0	17987	0	-3099	married	bachelor	3	right	0	0	0	13816310400.0
74	31	7	3	1	1	1	2	31.6	1.0	1.0	Enjoy my friend's company.	Because they are (most likely) enjoying mine/the situation.	1.0	1.0	75.0	1.0	80.0	234.0	2.6	24.0	3.0	4.0	37.0	16.0	14.0	16.0	110.0	41.0	19.0	27.0	23.0	135	1	CF	CF3	2	75.0	1.0	17989	0	5006	de-facto	master	4	right	0	0	0	13816310400.0
74	41	10	4	2	2	1	2	6.0	1.0	5.0	Engage in conversation/acknowledged family member as being busy.	Understanding their responsibilities outside of our relationship.	10.0	5.0	5.0	5.0	5.0	234.0	2.6	24.0	3.0	4.0	37.0	16.0	14.0	16.0	110.0	41.0	19.0	27.0	23.0	135	1	CFam	CFam1	2	75.0	1.0	17989	0	5006	de-facto	master	4	right	0	0	0	13816310400.0
74	91	25	9	3	3	1	2	21.4	1.0	1.0	Be close to my partner/show affection.	Wanting to be close to my partner/show them my feelings.	1.0	10.0	10.0	1.0	85.0	234.0	2.6	24.0	3.0	4.0	37.0	16.0	14.0	16.0	110.0	41.0	19.0	27.0	23.0	135	1	CS	CS3	2	75.0	1.0	17989	0	5006	de-facto	master	4	right	0	0	0	13816310400.0
74	22	5	2	1	4	2	3	15.0	10.0	15.0	Wait on friend to text, understanding they may be busy with other matters.	Understanding they may be preoccupied with other priorities.	10.0	20.0	25.0	10.0	10.0	234.0	2.6	24.0	3.0	4.0	37.0	16.0	14.0	16.0	110.0	41.0	19.0	27.0	23.0	135	1	AF	AF2	2	75.0	1.0	17989	0	5006	de-facto	master	4	right	0	0	0	13816310400.0
74	62	17	6	2	5	2	3	37.0	25.0	40.0	Allow them time to communicate what is occurring, to find reasoning as to why they didn't/may not be able to attend.	Allowing them to provide reasoning, rather than thinking irrationally or being reactive.	15.0	50.0	20.0	50.0	50.0	234.0	2.6	24.0	3.0	4.0	37.0	16.0	14.0	16.0	110.0	41.0	19.0	27.0	23.0	135	1	AFam	AFam3	2	75.0	1.0	17989	0	5006	de-facto	master	4	right	0	0	0	13816310400.0
74	82	23	8	3	6	2	3	31.0	25.0	25.0	Attempt contact with partner, just in case they were attending an emergency or work committment.	Make sure something hasn't happened, and that this was the reason why they didn't wake me.	15.0	50.0	20.0	20.0	50.0	234.0	2.6	24.0	3.0	4.0	37.0	16.0	14.0	16.0	110.0	41.0	19.0	27.0	23.0	135	1	AS	AS2	2	75.0	1.0	17989	0	5006	de-facto	master	4	right	0	0	0	13816310400.0
74	13	3	1	1	7	3	1	58.0	25.0	50.0	Walk away, and cease contact until the friend made contact with me to address what occurred.	Being rational rather than reactive.	10.0	80.0	50.0	70.0	80.0	234.0	2.6	24.0	3.0	4.0	37.0	16.0	14.0	16.0	110.0	41.0	19.0	27.0	23.0	135	1	RF	RF1	2	75.0	1.0	17989	0	5006	de-facto	master	4	right	0	0	0	13816310400.0
74	53	15	5	2	8	3	1	60.0	50.0	50.0	If such behaviour persists, engage less in future conversation.	Viewing the relationship as a 'one way street'.	15.0	85.0	70.0	70.0	60.0	234.0	2.6	24.0	3.0	4.0	37.0	16.0	14.0	16.0	110.0	41.0	19.0	27.0	23.0	135	1	RFam	RFam2	2	75.0	1.0	17989	0	5006	de-facto	master	4	right	0	0	0	13816310400.0
74	73	21	7	3	9	3	1	28.0	10.0	15.0	Allow them space and time to communicate what's wrong.	Allowing them time to work through their feelings, and to communicate what's wrong without reacting	10.0	10.0	15.0	15.0	90.0	234.0	2.6	24.0	3.0	4.0	37.0	16.0	14.0	16.0	110.0	41.0	19.0	27.0	23.0	135	1	RS	RS1	2	75.0	1.0	17989	0	5006	de-facto	master	4	right	0	0	0	13816310400.0
75	21	4	2	1	1	1	2	42.0	0.0	0.0	Happy	They want to catch up	0.0	0.0	100.0	10.0	100.0	351.0	3.9	57.0	11.0	12.0	49.0	18.0	0.0	6.0	88.0	31.0	21.0	24.0	12.0	71	1	CF	CF2	6	100.0	1.0	17976	0	5718	de-facto	vocational	3	ambidextrous	0	0	0	13816310400.0
75	51	13	5	2	2	1	2	40.0	0.0	0.0	Thankful	They are listening	0.0	0.0	100.0	0.0	100.0	351.0	3.9	57.0	11.0	12.0	49.0	18.0	0.0	6.0	88.0	31.0	21.0	24.0	12.0	71	1	CFam	CFam2	6	100.0	1.0	17976	0	5718	de-facto	vocational	3	ambidextrous	0	0	0	13816310400.0
75	91	25	9	3	3	1	2	24.0	0.0	0.0	Give them a kiss	Because they are moving closer to me	0.0	0.0	10.0	10.0	100.0	351.0	3.9	57.0	11.0	12.0	49.0	18.0	0.0	6.0	88.0	31.0	21.0	24.0	12.0	71	1	CS	CS3	6	100.0	1.0	17976	0	5718	de-facto	vocational	3	ambidextrous	0	0	0	13816310400.0
75	32	8	3	1	4	2	3	38.0	80.0	90.0	Ignore them, feel rejected	Because I would be jealous they are not spending time with me	80.0	10.0	0.0	20.0	80.0	351.0	3.9	57.0	11.0	12.0	49.0	18.0	0.0	6.0	88.0	31.0	21.0	24.0	12.0	71	1	AF	AF3	6	100.0	1.0	17976	0	5718	de-facto	vocational	3	ambidextrous	0	0	0	13816310400.0
75	62	17	6	2	5	2	3	8.0	30.0	0.0	Be concerned for their welfare	Because that would be unusual of them to not contact me	0.0	0.0	0.0	20.0	20.0	351.0	3.9	57.0	11.0	12.0	49.0	18.0	0.0	6.0	88.0	31.0	21.0	24.0	12.0	71	1	AFam	AFam3	6	100.0	1.0	17976	0	5718	de-facto	vocational	3	ambidextrous	0	0	0	13816310400.0
75	72	20	7	3	6	2	3	44.0	70.0	100.0	Be nervous	Because I would assume it is bad news	80.0	20.0	20.0	20.0	80.0	351.0	3.9	57.0	11.0	12.0	49.0	18.0	0.0	6.0	88.0	31.0	21.0	24.0	12.0	71	1	AS	AS1	6	100.0	1.0	17976	0	5718	de-facto	vocational	3	ambidextrous	0	0	0	13816310400.0
75	13	3	1	1	7	3	1	38.0	70.0	70.0	Be confused and probably confront them about it.	Because I don't like things being unresolved	70.0	20.0	0.0	30.0	70.0	351.0	3.9	57.0	11.0	12.0	49.0	18.0	0.0	6.0	88.0	31.0	21.0	24.0	12.0	71	1	RF	RF1	6	100.0	1.0	17976	0	5718	de-facto	vocational	3	ambidextrous	0	0	0	13816310400.0
75	43	12	4	2	8	3	1	8.0	0.0	0.0	Be understanding	Because something must have come up	0.0	0.0	0.0	40.0	0.0	351.0	3.9	57.0	11.0	12.0	49.0	18.0	0.0	6.0	88.0	31.0	21.0	24.0	12.0	71	1	RFam	RFam1	6	100.0	1.0	17976	0	5718	de-facto	vocational	3	ambidextrous	0	0	0	13816310400.0
75	83	24	8	3	9	3	1	4.0	70.0	80.0	Be quite upset	Because they are very dear to me	20.0	0.0	0.0	0.0	0.0	351.0	3.9	57.0	11.0	12.0	49.0	18.0	0.0	6.0	88.0	31.0	21.0	24.0	12.0	71	1	RS	RS2	6	100.0	1.0	17976	0	5718	de-facto	vocational	3	ambidextrous	0	0	0	13816310400.0
76	11	1	1	1	1	1	2	40.0	0.0	0.0	I would smile and be happy to see her. We'd probably talk for too long and end up taking ages to do groceries. It would be very pleasant.	Because she's a very close friend and we love each other's company and have a lot in common.	0.0	0.0	100.0	0.0	100.0	174.0	1.9333333333333333	8.0	0.0	0.0	19.0	14.0	4.0	4.0	128.0	44.0	30.0	28.0	26.0	130	1	CF	CF1	1	70.0	1.0	17991	1	4471	de-facto	vocational	3	left	1	Play meditation YouTube before sleep. Try to be mindful of my thinking	3	13816310400.0
76	41	10	4	2	2	1	2	60.0	0.0	0.0	I'd be very pleased we both made the tie to catch up. So would she.	Because we have a close relationship	100.0	0.0	100.0	0.0	100.0	174.0	1.9333333333333333	8.0	0.0	0.0	19.0	14.0	4.0	4.0	128.0	44.0	30.0	28.0	26.0	130	1	CFam	CFam1	1	70.0	1.0	17991	1	4471	de-facto	vocational	3	left	1	Play meditation YouTube before sleep. Try to be mindful of my thinking	3	13816310400.0
76	91	25	9	3	3	1	2	40.0	0.0	0.0	I would be very happy that he put the phone down and paid me the attention I was looking for. It makes me feel very connected when I reach out for something and he responds in the way that I'm after.	Because he understood what I needed and provided that at the time.	0.0	0.0	100.0	0.0	100.0	174.0	1.9333333333333333	8.0	0.0	0.0	19.0	14.0	4.0	4.0	128.0	44.0	30.0	28.0	26.0	130	1	CS	CS3	1	70.0	1.0	17991	1	4471	de-facto	vocational	3	left	1	Play meditation YouTube before sleep. Try to be mindful of my thinking	3	13816310400.0
76	22	5	2	1	4	2	3	20.0	15.0	40.0	I would question if they wanted to spend time with me although I am confident they do, it is just life's tasks getting in the way of responding. I would reflect that it often takes me 3 days to respond to messages because I'm not very good at it, even when I really like the person. I would still have in the back of my mind that I may have done something to offend them even though they are my frie…	Because I can overthink but also try to rationalise things.	0.0	0.0	50.0	0.0	50.0	174.0	1.9333333333333333	8.0	0.0	0.0	19.0	14.0	4.0	4.0	128.0	44.0	30.0	28.0	26.0	130	1	AF	AF2	1	70.0	1.0	17991	1	4471	de-facto	vocational	3	left	1	Play meditation YouTube before sleep. Try to be mindful of my thinking	3	13816310400.0
76	62	17	6	2	5	2	3	20.0	20.0	10.0	I would wonder if they got held up. It would be unusual not to have heard from them. I would wait a little longer and then call if they hadn't turned up.	Because it would be out of character for her not to show up without telling me why (or feeling very apologetic about it).	0.0	0.0	0.0	0.0	100.0	174.0	1.9333333333333333	8.0	0.0	0.0	19.0	14.0	4.0	4.0	128.0	44.0	30.0	28.0	26.0	130	1	AFam	AFam3	1	70.0	1.0	17991	1	4471	de-facto	vocational	3	left	1	Play meditation YouTube before sleep. Try to be mindful of my thinking	3	13816310400.0
76	82	23	8	3	6	2	3	20.0	40.0	60.0	I would be very confused and concerned as he would never usually leave the house without telling me why. I would call him right away and ask if he was ok. I would feel a heightened sense of worry / fear. I might ask myself briefly if I did anything wrong as I am quick to personalise things, even though it is very likely it would have nothing to do with me.	Because it would be very out of character.	0.0	0.0	0.0	0.0	100.0	174.0	1.9333333333333333	8.0	0.0	0.0	19.0	14.0	4.0	4.0	128.0	44.0	30.0	28.0	26.0	130	1	AS	AS2	1	70.0	1.0	17991	1	4471	de-facto	vocational	3	left	1	Play meditation YouTube before sleep. Try to be mindful of my thinking	3	13816310400.0
76	33	9	3	1	7	3	1	10.0	0.0	0.0	I would go over and have a laugh and say "Too busy to see me, huh?!?" I would know she has a good reason for it.	Because we have a great friendship and understand that things happen.	0.0	0.0	0.0	0.0	50.0	174.0	1.9333333333333333	8.0	0.0	0.0	19.0	14.0	4.0	4.0	128.0	44.0	30.0	28.0	26.0	130	1	RF	RF3	1	70.0	1.0	17991	1	4471	de-facto	vocational	3	left	1	Play meditation YouTube before sleep. Try to be mindful of my thinking	3	13816310400.0
76	53	15	5	2	8	3	1	10.0	20.0	20.0	I would be mildly offended. And curious as to what was making them want to opt out of that conversation. I would ask that question and probably retort that I'd just listened to all their stuff. But I'd also be curious as to why they acted so out of character.	Because I would feel annoyed that they weren't interested and worried they had something going on as it was out of character.	0.0	0.0	0.0	0.0	50.0	174.0	1.9333333333333333	8.0	0.0	0.0	19.0	14.0	4.0	4.0	128.0	44.0	30.0	28.0	26.0	130	1	RFam	RFam2	1	70.0	1.0	17991	1	4471	de-facto	vocational	3	left	1	Play meditation YouTube before sleep. Try to be mindful of my thinking	3	13816310400.0
76	73	21	7	3	9	3	1	20.0	20.0	85.0	I would be very confused and wonder if he was ok. I would try and ask a lot of questions. If he has asked for time out, he would be unlikely to be able to answer my questions and I would become worried or fearful that he is upset with me because this behaviour has never happened before.	Because we are very close and this behaviour would be unusual and I would worry that he wasn't ok.	0.0	0.0	0.0	0.0	100.0	174.0	1.9333333333333333	8.0	0.0	0.0	19.0	14.0	4.0	4.0	128.0	44.0	30.0	28.0	26.0	130	1	RS	RS1	1	70.0	1.0	17991	1	4471	de-facto	vocational	3	left	1	Play meditation YouTube before sleep. Try to be mindful of my thinking	3	13816310400.0
79	21	4	2	1	1	1	2	22.0	1.0	1.0	Agree and meet up	Because I miss them	2.0	3.0	51.0	2.0	52.0	249.0	2.7666666666666666	31.0	5.0	4.0	37.0	18.0	12.0	20.0	121.0	41.0	33.0	34.0	13.0	119	1	CF	CF2	4	100.0	1.0	17981	1	4100	de-facto	year 12	2	right	0	0	0	13816310400.0
79	51	13	5	2	2	1	2	33.2	9.0	3.0	Answer honestly but dont drain them	They could be going through their own problems, no need to unload everything onto them	9.0	9.0	78.0	9.0	61.0	249.0	2.7666666666666666	31.0	5.0	4.0	37.0	18.0	12.0	20.0	121.0	41.0	33.0	34.0	13.0	119	1	CFam	CFam2	4	100.0	1.0	17981	1	4100	de-facto	year 12	2	right	0	0	0	13816310400.0
79	71	19	7	3	3	1	2	20.0	0.0	0.0	Suggest some ideas and decide what we want to do together	So theres no stress as we both want to do it and enjoy eachothers company	0.0	0.0	50.0	0.0	50.0	249.0	2.7666666666666666	31.0	5.0	4.0	37.0	18.0	12.0	20.0	121.0	41.0	33.0	34.0	13.0	119	1	CS	CS1	4	100.0	1.0	17981	1	4100	de-facto	year 12	2	right	0	0	0	13816310400.0
79	32	8	3	1	4	2	3	17.2	21.0	9.0	Go and say hi ask if they got my call.	Could be a mistake	9.0	9.0	9.0	9.0	50.0	249.0	2.7666666666666666	31.0	5.0	4.0	37.0	18.0	12.0	20.0	121.0	41.0	33.0	34.0	13.0	119	1	AF	AF3	4	100.0	1.0	17981	1	4100	de-facto	year 12	2	right	0	0	0	13816310400.0
79	42	11	4	2	5	2	3	11.0	30.0	49.0	Forgive them, organise another time	Something could of came up such as work	11.0	11.0	11.0	11.0	11.0	249.0	2.7666666666666666	31.0	5.0	4.0	37.0	18.0	12.0	20.0	121.0	41.0	33.0	34.0	13.0	119	1	AFam	AFam1	4	100.0	1.0	17981	1	4100	de-facto	year 12	2	right	0	0	0	13816310400.0
79	82	23	8	3	6	2	3	84.4	100.0	99.0	Ask them what is more possibly important than me, probably break up with them.	Because it would be an ongoing thing, they wouldnt consider me at all. Feel rejected and insecure.	61.0	61.0	100.0	100.0	100.0	249.0	2.7666666666666666	31.0	5.0	4.0	37.0	18.0	12.0	20.0	121.0	41.0	33.0	34.0	13.0	119	1	AS	AS2	4	100.0	1.0	17981	1	4100	de-facto	year 12	2	right	0	0	0	13816310400.0
79	13	3	1	1	7	3	1	55.8	81.0	91.0	Ask what their problem is, remove them from your life	No need for a friend to ignore you and roll their eyes, obviously not a friend	51.0	52.0	52.0	53.0	71.0	249.0	2.7666666666666666	31.0	5.0	4.0	37.0	18.0	12.0	20.0	121.0	41.0	33.0	34.0	13.0	119	1	RF	RF1	4	100.0	1.0	17981	1	4100	de-facto	year 12	2	right	0	0	0	13816310400.0
79	63	18	6	2	8	3	1	10.6	100.0	100.0	Not message them back or talk to them	Because its hurtful	10.0	10.0	12.0	12.0	9.0	249.0	2.7666666666666666	31.0	5.0	4.0	37.0	18.0	12.0	20.0	121.0	41.0	33.0	34.0	13.0	119	1	RFam	RFam3	4	100.0	1.0	17981	1	4100	de-facto	year 12	2	right	0	0	0	13816310400.0
79	93	27	9	3	9	3	1	78.0	100.0	100.0	Let him be, go and do my own thing and then when he wants attention bring it up	A relationship is about two people not one. Shouldnt make your partner feel rejected or insecure.	61.0	71.0	94.0	83.0	81.0	249.0	2.7666666666666666	31.0	5.0	4.0	37.0	18.0	12.0	20.0	121.0	41.0	33.0	34.0	13.0	119	1	RS	RS3	4	100.0	1.0	17981	1	4100	de-facto	year 12	2	right	0	0	0	13816310400.0
80	21	4	2	1	1	1	2	15.2	0.0	0.0	I would see if I was available at that date and time and if I was, I'd agree to the hang out.	Because I wanted to catch up with that friend and it would be taking place at a time that would suit the both of us.	0.0	0.0	75.0	0.0	1.0	288.0	3.2	35.0	4.0	6.0	34.0	14.0	14.0	12.0	119.0	39.0	31.0	29.0	20.0	97	1	CF	CF2	1	45.0	1.0	17991	1	10334	single	bachelor	3	0	0	0	0	13816310400.0
80	51	13	5	2	2	1	2	1.2	0.0	0.0	I would vent openly to them about my problems, and answer questions as they arose.	Because we're quite open with each other.	2.0	2.0	2.0	0.0	0.0	288.0	3.2	35.0	4.0	6.0	34.0	14.0	14.0	12.0	119.0	39.0	31.0	29.0	20.0	97	1	CFam	CFam2	1	45.0	1.0	17991	1	10334	single	bachelor	3	0	0	0	0	13816310400.0
80	71	19	7	3	3	1	2	24.8	0.0	0.0	I would suggest getting a bottle of wine and some food and talking about each other's days	Because I find that a lovely and intimate way of unwinding with my partner	0.0	24.0	50.0	0.0	50.0	288.0	3.2	35.0	4.0	6.0	34.0	14.0	14.0	12.0	119.0	39.0	31.0	29.0	20.0	97	1	CS	CS1	1	45.0	1.0	17991	1	10334	single	bachelor	3	0	0	0	0	13816310400.0
80	12	2	1	1	4	2	3	39.0	35.0	50.0	I'd just walk away and continue shopping.	They probably didn't want to talk, so it's better to just leave it and move on.	20.0	50.0	50.0	40.0	35.0	288.0	3.2	35.0	4.0	6.0	34.0	14.0	14.0	12.0	119.0	39.0	31.0	29.0	20.0	97	1	AF	AF1	1	45.0	1.0	17991	1	10334	single	bachelor	3	0	0	0	0	13816310400.0
80	62	17	6	2	5	2	3	8.0	65.0	57.0	I could only continue with the event and ask them later why they didn't attend.	Something could've happened that got in the way of them attending. I know they wouldn't purposively ditch me, so it must've been something serious that got in the way.	0.0	10.0	25.0	5.0	0.0	288.0	3.2	35.0	4.0	6.0	34.0	14.0	14.0	12.0	119.0	39.0	31.0	29.0	20.0	97	1	AFam	AFam3	1	45.0	1.0	17991	1	10334	single	bachelor	3	0	0	0	0	13816310400.0
80	82	23	8	3	6	2	3	32.0	45.0	30.0	I would probably just leave the situation and not make a big deal out of it.	Because I never brought the idea up with my partner beforehand, so they had no idea I even wanted to spend the weekend together in the first place. It's unfair to assume they could just read my mind, and unfair of me to assume they don't have a life of their own to live, even if it's without me at times.	35.0	35.0	50.0	15.0	25.0	288.0	3.2	35.0	4.0	6.0	34.0	14.0	14.0	12.0	119.0	39.0	31.0	29.0	20.0	97	1	AS	AS2	1	45.0	1.0	17991	1	10334	single	bachelor	3	0	0	0	0	13816310400.0
80	33	9	3	1	7	3	1	54.8	81.0	70.0	I would walk away and later on, I'd probably stop trying to maintain our friendship.	It's clear they don't respect me, or want to hang out with me. They could've said they already had plans, and I'd be fine with that. I wouldn't want to waste my energy on somebody like that.	81.0	13.0	70.0	25.0	85.0	288.0	3.2	35.0	4.0	6.0	34.0	14.0	14.0	12.0	119.0	39.0	31.0	29.0	20.0	97	1	RF	RF3	1	45.0	1.0	17991	1	10334	single	bachelor	3	0	0	0	0	13816310400.0
80	43	12	4	2	8	3	1	12.2	55.0	51.0	I would just let it be.	It isn't worth fighting about. We can always reschedule.	2.0	19.0	10.0	20.0	10.0	288.0	3.2	35.0	4.0	6.0	34.0	14.0	14.0	12.0	119.0	39.0	31.0	29.0	20.0	97	1	RFam	RFam1	1	45.0	1.0	17991	1	10334	single	bachelor	3	0	0	0	0	13816310400.0
80	93	27	9	3	9	3	1	41.4	57.0	53.0	I would leave them be.	Because I understand and respect the fact my partner has every right not to engage in any intimate activity they don't want to.	50.0	35.0	50.0	30.0	42.0	288.0	3.2	35.0	4.0	6.0	34.0	14.0	14.0	12.0	119.0	39.0	31.0	29.0	20.0	97	1	RS	RS3	1	45.0	1.0	17991	1	10334	single	bachelor	3	0	0	0	0	13816310400.0
81	11	1	1	1	1	1	2	42.0	1.0	1.0	I dont think I would notice anything wrong with the situation. My friend didnt ignore me. We said Hi, had a quick chat and then continued shopping. Ithink I would respond by being a liitle bit happier that I got to see my friend today.	Because I was happy to see my friend	50.0	10.0	90.0	10.0	50.0	246.0	2.7333333333333334	21.0	2.0	4.0	55.0	6.0	14.0	14.0	96.0	40.0	14.0	18.0	24.0	43	1	CF	CF1	2	100.0	1.0	17979	1	6829	married	bachelor	3	right	1	Mindfulness only. Blank mind focus on breathing for sleep + concentrating on touhc, smell, noise etc when I remember	4	13816310400.0
81	51	13	5	2	2	1	2	20.6	1.0	1.0	I would be happy that I get to talk to my family member	Because I like talking to them	1.0	1.0	99.0	1.0	1.0	246.0	2.7333333333333334	21.0	2.0	4.0	55.0	6.0	14.0	14.0	96.0	40.0	14.0	18.0	24.0	43	1	CFam	CFam2	2	100.0	1.0	17979	1	6829	married	bachelor	3	right	1	Mindfulness only. Blank mind focus on breathing for sleep + concentrating on touhc, smell, noise etc when I remember	4	13816310400.0
81	71	19	7	3	3	1	2	20.6	1.0	1.0	I would be happy that I was home and that my partner wanted to spend the afternoon with me	Because I am happy to be home with my partner	1.0	1.0	99.0	1.0	1.0	246.0	2.7333333333333334	21.0	2.0	4.0	55.0	6.0	14.0	14.0	96.0	40.0	14.0	18.0	24.0	43	1	CS	CS1	2	100.0	1.0	17979	1	6829	married	bachelor	3	right	1	Mindfulness only. Blank mind focus on breathing for sleep + concentrating on touhc, smell, noise etc when I remember	4	13816310400.0
81	22	5	2	1	4	2	3	78.0	90.0	70.0	I would not do anything. If they dont respond and then dont initiate in the future, they probably dont want to catch up	Dont want to make an effort if the other party is not interested.	90.0	60.0	90.0	60.0	90.0	246.0	2.7333333333333334	21.0	2.0	4.0	55.0	6.0	14.0	14.0	96.0	40.0	14.0	18.0	24.0	43	1	AF	AF2	2	100.0	1.0	17979	1	6829	married	bachelor	3	right	1	Mindfulness only. Blank mind focus on breathing for sleep + concentrating on touhc, smell, noise etc when I remember	4	13816310400.0
81	42	11	4	2	5	2	3	44.2	20.0	20.0	I would try to call again. If no response I would leave a message and wait for a return call	I would think that maybe my family member had just forgotton	10.0	50.0	81.0	70.0	10.0	246.0	2.7333333333333334	21.0	2.0	4.0	55.0	6.0	14.0	14.0	96.0	40.0	14.0	18.0	24.0	43	1	AFam	AFam1	2	100.0	1.0	17979	1	6829	married	bachelor	3	right	1	Mindfulness only. Blank mind focus on breathing for sleep + concentrating on touhc, smell, noise etc when I remember	4	13816310400.0
81	82	23	8	3	6	2	3	58.0	100.0	100.0	I probably would not talk to my partner for the rest of the weekend and go out and do my own thing	I would be angry that they didnt talk to me about there plans and decided to be 'sneaky'	80.0	30.0	20.0	70.0	90.0	246.0	2.7333333333333334	21.0	2.0	4.0	55.0	6.0	14.0	14.0	96.0	40.0	14.0	18.0	24.0	43	1	AS	AS2	2	100.0	1.0	17979	1	6829	married	bachelor	3	right	1	Mindfulness only. Blank mind focus on breathing for sleep + concentrating on touhc, smell, noise etc when I remember	4	13816310400.0
81	33	9	3	1	7	3	1	78.0	90.0	90.0	I would go up to my friend and start talking to them. See if they had some sort of explanation and guage their reaction	I would want to know what happened.	90.0	90.0	50.0	70.0	90.0	246.0	2.7333333333333334	21.0	2.0	4.0	55.0	6.0	14.0	14.0	96.0	40.0	14.0	18.0	24.0	43	1	RF	RF3	2	100.0	1.0	17979	1	6829	married	bachelor	3	right	1	Mindfulness only. Blank mind focus on breathing for sleep + concentrating on touhc, smell, noise etc when I remember	4	13816310400.0
81	63	18	6	2	8	3	1	50.0	50.0	40.0	I would continue on with the day. Im sure they had a good reason not to be there	Because i know my family member would not have missed it unless it was something out of their control	10.0	70.0	90.0	70.0	10.0	246.0	2.7333333333333334	21.0	2.0	4.0	55.0	6.0	14.0	14.0	96.0	40.0	14.0	18.0	24.0	43	1	RFam	RFam3	2	100.0	1.0	17979	1	6829	married	bachelor	3	right	1	Mindfulness only. Blank mind focus on breathing for sleep + concentrating on touhc, smell, noise etc when I remember	4	13816310400.0
81	93	27	9	3	9	3	1	80.0	90.0	90.0	I would probably go somewhere to be alone	I would be upset	90.0	70.0	90.0	90.0	60.0	246.0	2.7333333333333334	21.0	2.0	4.0	55.0	6.0	14.0	14.0	96.0	40.0	14.0	18.0	24.0	43	1	RS	RS3	2	100.0	1.0	17979	1	6829	married	bachelor	3	right	1	Mindfulness only. Blank mind focus on breathing for sleep + concentrating on touhc, smell, noise etc when I remember	4	13816310400.0
82	31	7	3	1	1	1	2	40.0	0.0	0.0	Go out, have fun. This is how our friendship is	Because we always have fun together	0.0	0.0	100.0	0.0	100.0	143.0	1.5888888888888888	9.0	1.0	2.0	16.0	0.0	0.0	0.0	131.0	39.0	20.0	34.0	38.0	85	1	CF	CF3	5	100.0	1.0	17991	1	5178	de-facto	vocational	3	right	1	guided mindfulness meditation via app	2	13816310400.0
82	41	10	4	2	2	1	2	24.0	0.0	0.0	It would be great, I would be happy	Because i have just had a grat convo with my family	0.0	0.0	60.0	0.0	60.0	143.0	1.5888888888888888	9.0	1.0	2.0	16.0	0.0	0.0	0.0	131.0	39.0	20.0	34.0	38.0	85	1	CFam	CFam1	5	100.0	1.0	17991	1	5178	de-facto	vocational	3	right	1	guided mindfulness meditation via app	2	13816310400.0
82	71	19	7	3	3	1	2	40.0	0.0	0.0	Order in food, have a quiet night with my partner. Be happy	Because if we are both home, he or I always ask eachother this	0.0	0.0	100.0	0.0	100.0	143.0	1.5888888888888888	9.0	1.0	2.0	16.0	0.0	0.0	0.0	131.0	39.0	20.0	34.0	38.0	85	1	CS	CS1	5	100.0	1.0	17991	1	5178	de-facto	vocational	3	right	1	guided mindfulness meditation via app	2	13816310400.0
82	12	2	1	1	4	2	3	0.0	0.0	0.0	I would go to them and ask them if they were ok, it would be out of character for them to ignore me intentionally	I would be concerned that something was wrong	0.0	0.0	0.0	0.0	0.0	143.0	1.5888888888888888	9.0	1.0	2.0	16.0	0.0	0.0	0.0	131.0	39.0	20.0	34.0	38.0	85	1	AF	AF1	5	100.0	1.0	17991	1	5178	de-facto	vocational	3	right	1	guided mindfulness meditation via app	2	13816310400.0
82	62	17	6	2	5	2	3	4.0	30.0	30.0	I would call/text to make sure everything is ok	Could be an emergency, traffic or they forgot (happens)	0.0	0.0	20.0	0.0	0.0	143.0	1.5888888888888888	9.0	1.0	2.0	16.0	0.0	0.0	0.0	131.0	39.0	20.0	34.0	38.0	85	1	AFam	AFam3	5	100.0	1.0	17991	1	5178	de-facto	vocational	3	right	1	guided mindfulness meditation via app	2	13816310400.0
82	92	26	9	3	6	2	3	0.0	0.0	0.0	I would go and make him a snack and bring him a cup of tea	He is probably stressed and not in the mood	0.0	0.0	0.0	0.0	0.0	143.0	1.5888888888888888	9.0	1.0	2.0	16.0	0.0	0.0	0.0	131.0	39.0	20.0	34.0	38.0	85	1	AS	AS3	5	100.0	1.0	17991	1	5178	de-facto	vocational	3	right	1	guided mindfulness meditation via app	2	13816310400.0
82	23	6	2	1	7	3	1	20.0	0.0	40.0	I would laugh, he would laugh, then we would catch up	Because i know it would be a joke. If it was not a joke i would accept we have changed and ask him to call when he feels he would like to reconect	0.0	0.0	0.0	0.0	100.0	143.0	1.5888888888888888	9.0	1.0	2.0	16.0	0.0	0.0	0.0	131.0	39.0	20.0	34.0	38.0	85	1	RF	RF2	5	100.0	1.0	17991	1	5178	de-facto	vocational	3	right	1	guided mindfulness meditation via app	2	13816310400.0
82	53	15	5	2	8	3	1	34.0	20.0	45.0	Smile, nod, move on to something else	It happens often but thats just how they are, if it was important i wouldn't vent to them knowing this already.	0.0	50.0	70.0	50.0	0.0	143.0	1.5888888888888888	9.0	1.0	2.0	16.0	0.0	0.0	0.0	131.0	39.0	20.0	34.0	38.0	85	1	RFam	RFam2	5	100.0	1.0	17991	1	5178	de-facto	vocational	3	right	1	guided mindfulness meditation via app	2	13816310400.0
82	83	24	8	3	9	3	1	0.0	0.0	0.0	It would be a mutual friend and if i wasn't invited it would be for a good reason	We have no friends who are 'his' or 'mine' and we genuinly enjoy time together so i would trust it was for a good reason	0.0	0.0	0.0	0.0	0.0	143.0	1.5888888888888888	9.0	1.0	2.0	16.0	0.0	0.0	0.0	131.0	39.0	20.0	34.0	38.0	85	1	RS	RS2	5	100.0	1.0	17991	1	5178	de-facto	vocational	3	right	1	guided mindfulness meditation via app	2	13816310400.0
83	21	4	2	1	1	1	2	49.0	0.0	0.0	I would catch up with my friend	Because I have missed this friend I would want to catch up with them	50.0	50.0	75.0	20.0	50.0	197.0	2.188888888888889	14.0	1.0	3.0	17.0	8.0	0.0	4.0	130.0	40.0	29.0	31.0	30.0	104	1	CF	CF2	2	72.0	1.0	17985	1	7438	de-facto	vocational	3	right	0	0	0	13816310400.0
83	51	13	5	2	2	1	2	32.0	10.0	0.0	I would talk to my family member about what is going on in my life and I would feel better after talking to them as they generally give good advice and make me feel better	Because this is how I would normally interact with this family member	0.0	0.0	90.0	20.0	50.0	197.0	2.188888888888889	14.0	1.0	3.0	17.0	8.0	0.0	4.0	130.0	40.0	29.0	31.0	30.0	104	1	CFam	CFam2	2	72.0	1.0	17985	1	7438	de-facto	vocational	3	right	0	0	0	13816310400.0
83	71	19	7	3	3	1	2	33.2	0.0	0.0	I would ask how my partner's day was and talk about what we wanted to do for dinner and maybe go for a walk on the beach	Because I enjoy spending time with my partner	0.0	0.0	90.0	26.0	50.0	197.0	2.188888888888889	14.0	1.0	3.0	17.0	8.0	0.0	4.0	130.0	40.0	29.0	31.0	30.0	104	1	CS	CS1	2	72.0	1.0	17985	1	7438	de-facto	vocational	3	right	0	0	0	13816310400.0
83	32	8	3	1	4	2	3	34.6	59.0	64.0	I would probably try to avoid the situation so they don't see me	I don't want confrontation or awkwardness with my friend	12.0	50.0	31.0	32.0	48.0	197.0	2.188888888888889	14.0	1.0	3.0	17.0	8.0	0.0	4.0	130.0	40.0	29.0	31.0	30.0	104	1	AF	AF3	2	72.0	1.0	17985	1	7438	de-facto	vocational	3	right	0	0	0	13816310400.0
83	42	11	4	2	5	2	3	22.8	5.0	0.0	I would send them a message to see if everything is ok and to tell them to call me when they are free	Sometimes life happens and I can't expect them to drop everything for me. They will call back when they are free	0.0	2.0	51.0	10.0	51.0	197.0	2.188888888888889	14.0	1.0	3.0	17.0	8.0	0.0	4.0	130.0	40.0	29.0	31.0	30.0	104	1	AFam	AFam1	2	72.0	1.0	17985	1	7438	de-facto	vocational	3	right	0	0	0	13816310400.0
83	92	26	9	3	6	2	3	64.0	50.0	51.0	I would tell my partner I want a cuddle but I would try to avoid confrontation	I don't like getting into confrontation with my partner	38.0	71.0	97.0	63.0	51.0	197.0	2.188888888888889	14.0	1.0	3.0	17.0	8.0	0.0	4.0	130.0	40.0	29.0	31.0	30.0	104	1	AS	AS3	2	72.0	1.0	17985	1	7438	de-facto	vocational	3	right	0	0	0	13816310400.0
83	13	3	1	1	7	3	1	46.0	20.0	10.0	I would ask my friend what the problem was and try to work it out	Because I care about having good relationships	0.0	70.0	70.0	20.0	70.0	197.0	2.188888888888889	14.0	1.0	3.0	17.0	8.0	0.0	4.0	130.0	40.0	29.0	31.0	30.0	104	1	RF	RF1	2	72.0	1.0	17985	1	7438	de-facto	vocational	3	right	0	0	0	13816310400.0
83	63	18	6	2	8	3	1	12.0	30.0	40.0	I would be disappointed and I would let my family member know I was upset	It would be important to me to have my family there and I would feel let down if they did not attend	0.0	0.0	20.0	20.0	20.0	197.0	2.188888888888889	14.0	1.0	3.0	17.0	8.0	0.0	4.0	130.0	40.0	29.0	31.0	30.0	104	1	RFam	RFam3	2	72.0	1.0	17985	1	7438	de-facto	vocational	3	right	0	0	0	13816310400.0
83	83	24	8	3	9	3	1	50.6	40.0	60.0	I would feel rejected and talk to my partner to see if we could compromise so we could spend some time together	I like to spend time with my partner	10.0	20.0	70.0	63.0	90.0	197.0	2.188888888888889	14.0	1.0	3.0	17.0	8.0	0.0	4.0	130.0	40.0	29.0	31.0	30.0	104	1	RS	RS2	2	72.0	1.0	17985	1	7438	de-facto	vocational	3	right	0	0	0	13816310400.0
84	31	7	3	1	1	1	2	32.2	4.0	3.0	I would feel happy and want to catch up my friend again soon.	If she enjoyed my company and we both had a good time then we should do it again.	16.0	17.0	57.0	17.0	54.0	215.0	2.388888888888889	20.0	2.0	2.0	43.0	14.0	2.0	2.0	115.0	31.0	28.0	29.0	27.0	109	1	CF	CF3	6	75.0	1.0	17989	1	1372	married	vocational	3	right	0	0	0	13816310400.0
84	41	10	4	2	2	1	2	20.8	9.0	8.0	Assess the conversation and maybe next time ask more questions directed at her.	She is more concerned about what is happening with me then herself	17.0	16.0	25.0	26.0	20.0	215.0	2.388888888888889	20.0	2.0	2.0	43.0	14.0	2.0	2.0	115.0	31.0	28.0	29.0	27.0	109	1	CFam	CFam1	6	75.0	1.0	17989	1	1372	married	vocational	3	right	0	0	0	13816310400.0
84	81	22	8	3	3	1	2	4.6	2.0	4.0	I would say ok.	He was probably just tired and needed a little extra time.	5.0	7.0	3.0	3.0	5.0	215.0	2.388888888888889	20.0	2.0	2.0	43.0	14.0	2.0	2.0	115.0	31.0	28.0	29.0	27.0	109	1	CS	CS2	6	75.0	1.0	17989	1	1372	married	vocational	3	right	0	0	0	13816310400.0
84	12	2	1	1	4	2	3	22.0	27.0	25.0	I would just continue to do my shopping and not let it offend me.	I would put it down to her just having a bad day.	21.0	21.0	21.0	25.0	22.0	215.0	2.388888888888889	20.0	2.0	2.0	43.0	14.0	2.0	2.0	115.0	31.0	28.0	29.0	27.0	109	1	AF	AF1	6	75.0	1.0	17989	1	1372	married	vocational	3	right	0	0	0	13816310400.0
84	62	17	6	2	5	2	3	11.6	14.0	9.0	I would think that something was wrong and try to contact her partner to see if she was ok.	It would be extremely out of character and I would be worried.	11.0	11.0	11.0	12.0	13.0	215.0	2.388888888888889	20.0	2.0	2.0	43.0	14.0	2.0	2.0	115.0	31.0	28.0	29.0	27.0	109	1	AFam	AFam3	6	75.0	1.0	17989	1	1372	married	vocational	3	right	0	0	0	13816310400.0
84	92	26	9	3	6	2	3	13.4	24.0	25.0	I would tell him to get off his phone.	I am more important than a phone.	16.0	15.0	11.0	10.0	15.0	215.0	2.388888888888889	20.0	2.0	2.0	43.0	14.0	2.0	2.0	115.0	31.0	28.0	29.0	27.0	109	1	AS	AS3	6	75.0	1.0	17989	1	1372	married	vocational	3	right	0	0	0	13816310400.0
84	23	6	2	1	7	3	1	49.6	25.0	25.0	I would respond with her loss not mine.	I would not want someone like that in my life if they made it quite clear they have no time for me.	55.0	57.0	47.0	46.0	43.0	215.0	2.388888888888889	20.0	2.0	2.0	43.0	14.0	2.0	2.0	115.0	31.0	28.0	29.0	27.0	109	1	RF	RF2	6	75.0	1.0	17989	1	1372	married	vocational	3	right	0	0	0	13816310400.0
84	53	15	5	2	8	3	1	71.0	15.0	31.0	I would no longer talk about things with this person if they can only be one sided.	If they could not be bothered to care about me then I do not wish to discuss matters with them.	36.0	84.0	79.0	82.0	74.0	215.0	2.388888888888889	20.0	2.0	2.0	43.0	14.0	2.0	2.0	115.0	31.0	28.0	29.0	27.0	109	1	RFam	RFam2	6	75.0	1.0	17989	1	1372	married	vocational	3	right	0	0	0	13816310400.0
84	73	21	7	3	9	3	1	13.0	17.0	11.0	I would respect his wishes as I feel everyone has the right to time out.	My husband is a caring and considerate person and I would be more concerned than upset if this situation was to arise.	15.0	15.0	7.0	13.0	15.0	215.0	2.388888888888889	20.0	2.0	2.0	43.0	14.0	2.0	2.0	115.0	31.0	28.0	29.0	27.0	109	1	RS	RS1	6	75.0	1.0	17989	1	1372	married	vocational	3	right	0	0	0	13816310400.0
85	31	7	3	1	1	1	2	32.6	1.0	1.0	Thanking them for the great time we spend together	because it's nice to do something together in this equal healthy friendship	1.0	1.0	79.0	1.0	81.0	139.0	1.5444444444444445	1.0	0.0	0.0	20.0	14.0	2.0	8.0	133.0	45.0	34.0	21.0	33.0	8	1	CF	CF3	4	84.0	1.0	17976	1	4574	married	master	4	right	1	In yoga practice and daily life activities teaching client at will	4	13816310400.0
85	41	10	4	2	2	1	2	33.4	1.0	1.0	thanking them for their time	they invested time and care in our relationship	1.0	1.0	82.0	1.0	82.0	139.0	1.5444444444444445	1.0	0.0	0.0	20.0	14.0	2.0	8.0	133.0	45.0	34.0	21.0	33.0	8	1	CFam	CFam1	4	84.0	1.0	17976	1	4574	married	master	4	right	1	In yoga practice and daily life activities teaching client at will	4	13816310400.0
85	71	19	7	3	3	1	2	31.6	2.0	1.0	Enjoying the time together and thank him for his initiative	because it's nice to spend quality time together	1.0	2.0	76.0	1.0	78.0	139.0	1.5444444444444445	1.0	0.0	0.0	20.0	14.0	2.0	8.0	133.0	45.0	34.0	21.0	33.0	8	1	CS	CS1	4	84.0	1.0	17976	1	4574	married	master	4	right	1	In yoga practice and daily life activities teaching client at will	4	13816310400.0
85	12	2	1	1	4	2	3	2.2	2.0	1.0	Tap my friend on th shoulder	To tactile get her attention as auditory didn't seem to work.	2.0	2.0	2.0	2.0	3.0	139.0	1.5444444444444445	1.0	0.0	0.0	20.0	14.0	2.0	8.0	133.0	45.0	34.0	21.0	33.0	8	1	AF	AF1	4	84.0	1.0	17976	1	4574	married	master	4	right	1	In yoga practice and daily life activities teaching client at will	4	13816310400.0
85	52	14	5	2	5	2	3	6.2	7.0	9.0	I would ask my sister what she is doing	To engage her in the conversation	4.0	4.0	7.0	11.0	5.0	139.0	1.5444444444444445	1.0	0.0	0.0	20.0	14.0	2.0	8.0	133.0	45.0	34.0	21.0	33.0	8	1	AFam	AFam2	4	84.0	1.0	17976	1	4574	married	master	4	right	1	In yoga practice and daily life activities teaching client at will	4	13816310400.0
85	92	26	9	3	6	2	3	2.8	5.0	4.0	Ask him to put away the phone as I'd like a cuddle	Indirect hints don't seem to work	2.0	2.0	4.0	4.0	2.0	139.0	1.5444444444444445	1.0	0.0	0.0	20.0	14.0	2.0	8.0	133.0	45.0	34.0	21.0	33.0	8	1	AS	AS3	4	84.0	1.0	17976	1	4574	married	master	4	right	1	In yoga practice and daily life activities teaching client at will	4	13816310400.0
85	23	6	2	1	7	3	1	12.0	21.0	23.0	I ould say that I thought I was a close friend	Because I am disappointed in her reaction	11.0	10.0	6.0	17.0	16.0	139.0	1.5444444444444445	1.0	0.0	0.0	20.0	14.0	2.0	8.0	133.0	45.0	34.0	21.0	33.0	8	1	RF	RF2	4	84.0	1.0	17976	1	4574	married	master	4	right	1	In yoga practice and daily life activities teaching client at will	4	13816310400.0
85	63	18	6	2	8	3	1	8.4	10.0	10.0	Ask my family member if something has happened to them or others	Because I care for them and don't want them to be hurt, they mostly come to these event for support.	9.0	8.0	8.0	9.0	8.0	139.0	1.5444444444444445	1.0	0.0	0.0	20.0	14.0	2.0	8.0	133.0	45.0	34.0	21.0	33.0	8	1	RFam	RFam3	4	84.0	1.0	17976	1	4574	married	master	4	right	1	In yoga practice and daily life activities teaching client at will	4	13816310400.0
85	83	24	8	3	9	3	1	16.6	27.0	29.0	I would say that I am disappointed and we planned to spend the weekend together	Because I feel upset he chooses a friend over me whilst planned differenty	17.0	18.0	11.0	19.0	18.0	139.0	1.5444444444444445	1.0	0.0	0.0	20.0	14.0	2.0	8.0	133.0	45.0	34.0	21.0	33.0	8	1	RS	RS2	4	84.0	1.0	17976	1	4574	married	master	4	right	1	In yoga practice and daily life activities teaching client at will	4	13816310400.0
86	21	4	2	1	1	1	2	0.0	0.0	0.0	Meet up with friend at said time and date.	I wanted to spend more time with them.	0.0	0.0	0.0	0.0	0.0	161.0	1.788888888888889	11.0	0.0	0.0	52.0	8.0	0.0	0.0	84.0	26.0	18.0	20.0	20.0	133	1	CF	CF2	3	50.0	1.0	17985	1	6675	married	bachelor	3	right	0	0	0	13816310400.0
86	41	10	4	2	2	1	2	0.0	0.0	0.0	Continue chatting to family member, organise another catch up later.	I would want to spend more time with them.	0.0	0.0	0.0	0.0	0.0	161.0	1.788888888888889	11.0	0.0	0.0	52.0	8.0	0.0	0.0	84.0	26.0	18.0	20.0	20.0	133	1	CFam	CFam1	3	50.0	1.0	17985	1	6675	married	bachelor	3	right	0	0	0	13816310400.0
86	81	22	8	3	3	1	2	0.0	0.0	0.0	Excitedly get things ready that needed to before we headed out. Make them a coffee.	Make it easier to get out the door quickly, wake them up with a coffee.	0.0	0.0	0.0	0.0	0.0	161.0	1.788888888888889	11.0	0.0	0.0	52.0	8.0	0.0	0.0	84.0	26.0	18.0	20.0	20.0	133	1	CS	CS2	3	50.0	1.0	17985	1	6675	married	bachelor	3	right	0	0	0	13816310400.0
86	32	8	3	1	4	2	3	0.0	0.0	0.0	Smile and wave at my friend, make conversation if possible and possibly organise an event later on.	They were busy, I hadn't planned anything in advance therefore there is nothing for me to be upset or angry at.	0.0	0.0	0.0	0.0	0.0	161.0	1.788888888888889	11.0	0.0	0.0	52.0	8.0	0.0	0.0	84.0	26.0	18.0	20.0	20.0	133	1	AF	AF3	3	50.0	1.0	17985	1	6675	married	bachelor	3	right	0	0	0	13816310400.0
86	62	17	6	2	5	2	3	0.0	20.0	0.0	Continue on with the celebration but probably not totally there, I'd be thinking where my family member was.	I'd be worried about them.	0.0	0.0	0.0	0.0	0.0	161.0	1.788888888888889	11.0	0.0	0.0	52.0	8.0	0.0	0.0	84.0	26.0	18.0	20.0	20.0	133	1	AFam	AFam3	3	50.0	1.0	17985	1	6675	married	bachelor	3	right	0	0	0	13816310400.0
86	92	26	9	3	6	2	3	0.0	19.0	40.0	Get up and go to bed, go and be intimate with myself if my partner wasn't interested. Their loss.	They're probably busy, not feeling up to it, tired... an assortment of things, but I wouldn't want to miss out so I'd go alone.	0.0	0.0	0.0	0.0	0.0	161.0	1.788888888888889	11.0	0.0	0.0	52.0	8.0	0.0	0.0	84.0	26.0	18.0	20.0	20.0	133	1	AS	AS3	3	50.0	1.0	17985	1	6675	married	bachelor	3	right	0	0	0	13816310400.0
86	13	3	1	1	7	3	1	50.2	100.0	100.0	Let them go, call them a few days later to see what was wrong, whether I did anything to hurt them.	I'd want to know why they rolled their eyes at me.	0.0	85.0	0.0	82.0	84.0	161.0	1.788888888888889	11.0	0.0	0.0	52.0	8.0	0.0	0.0	84.0	26.0	18.0	20.0	20.0	133	1	RF	RF1	3	50.0	1.0	17985	1	6675	married	bachelor	3	right	0	0	0	13816310400.0
86	53	15	5	2	8	3	1	28.2	60.0	70.0	Call another family member who I know will listen to me. Probably vent to that family member how my other didn't really listen to me.	I'd be feeling upset still, if not more than I did with the initial call.	0.0	70.0	0.0	71.0	0.0	161.0	1.788888888888889	11.0	0.0	0.0	52.0	8.0	0.0	0.0	84.0	26.0	18.0	20.0	20.0	133	1	RFam	RFam2	3	50.0	1.0	17985	1	6675	married	bachelor	3	right	0	0	0	13816310400.0
86	73	21	7	3	9	3	1	10.0	51.0	50.0	Leave them alone, talk to them when they're ready.	They've asked me to, I wouldn't want to start a fight over not leaving them alone. When they're ready to talk I'd see what was bothering them.	0.0	0.0	0.0	0.0	50.0	161.0	1.788888888888889	11.0	0.0	0.0	52.0	8.0	0.0	0.0	84.0	26.0	18.0	20.0	20.0	133	1	RS	RS1	3	50.0	1.0	17985	1	6675	married	bachelor	3	right	0	0	0	13816310400.0
87	21	4	2	1	1	1	2	18.8	0.0	2.0	I would give them a time and date to catch up	Because I would like to see them again and reminisce	10.0	10.0	2.0	2.0	70.0	256.0	2.8444444444444446	28.0	0.0	0.0	58.0	20.0	22.0	14.0	106.0	39.0	21.0	25.0	21.0	115	1	CF	CF2	5	70.0	1.0	17986	0	7609	single	year 10	1	right	1	Meditate for 10 mins every morning and night	4	13816310400.0
87	41	10	4	2	2	1	2	17.6	1.0	1.0	I would quickly get ready and go a see them	Because I would be exciting to catch up and talk	2.0	2.0	2.0	2.0	80.0	256.0	2.8444444444444446	28.0	0.0	0.0	58.0	20.0	22.0	14.0	106.0	39.0	21.0	25.0	21.0	115	1	CFam	CFam1	5	70.0	1.0	17986	0	7609	single	year 10	1	right	1	Meditate for 10 mins every morning and night	4	13816310400.0
87	81	22	8	3	3	1	2	22.0	30.0	10.0	I would probably hurry them up as I would be keen for whatever event I had planned	Being to enthusiastic and a little eager to go out	20.0	20.0	30.0	30.0	10.0	256.0	2.8444444444444446	28.0	0.0	0.0	58.0	20.0	22.0	14.0	106.0	39.0	21.0	25.0	21.0	115	1	CS	CS2	5	70.0	1.0	17986	0	7609	single	year 10	1	right	1	Meditate for 10 mins every morning and night	4	13816310400.0
87	32	8	3	1	4	2	3	32.0	40.0	30.0	I would approach them and probably give them some banter about ignoring me	Feeling a little rejected but also completely understand if they didn't answer their phone due to being in the moment and enjoying themselves	40.0	40.0	20.0	40.0	20.0	256.0	2.8444444444444446	28.0	0.0	0.0	58.0	20.0	22.0	14.0	106.0	39.0	21.0	25.0	21.0	115	1	AF	AF3	5	70.0	1.0	17986	0	7609	single	year 10	1	right	1	Meditate for 10 mins every morning and night	4	13816310400.0
87	52	14	5	2	5	2	3	46.2	60.0	20.0	Ask them to pay attention whilst i'm talking to them and then reiterate what I just said and continue	I would be feeling a little annoyed by someone not showing me attention whilst on their phone	20.0	40.0	50.0	50.0	71.0	256.0	2.8444444444444446	28.0	0.0	0.0	58.0	20.0	22.0	14.0	106.0	39.0	21.0	25.0	21.0	115	1	AFam	AFam2	5	70.0	1.0	17986	0	7609	single	year 10	1	right	1	Meditate for 10 mins every morning and night	4	13816310400.0
87	92	26	9	3	6	2	3	36.0	20.0	20.0	I would ask them what they are doing on their phone, and then tell them to put it down so we can have fun.	Because I would be feeling lustful and likely a little annoyed about being ignored	30.0	20.0	50.0	50.0	30.0	256.0	2.8444444444444446	28.0	0.0	0.0	58.0	20.0	22.0	14.0	106.0	39.0	21.0	25.0	21.0	115	1	AS	AS3	5	70.0	1.0	17986	0	7609	single	year 10	1	right	1	Meditate for 10 mins every morning and night	4	13816310400.0
87	13	3	1	1	7	3	1	43.0	70.0	70.0	I was probably say to them, "why are you rolling your eyes at me"	I would be annoyed by the gesture	50.0	25.0	25.0	45.0	70.0	256.0	2.8444444444444446	28.0	0.0	0.0	58.0	20.0	22.0	14.0	106.0	39.0	21.0	25.0	21.0	115	1	RF	RF1	5	70.0	1.0	17986	0	7609	single	year 10	1	right	1	Meditate for 10 mins every morning and night	4	13816310400.0
87	63	18	6	2	8	3	1	18.0	10.0	10.0	I would believe that they had a good reason in order not to show up to my event and continue on without them	Because I understand that life can sometimes get in the way of things	20.0	10.0	20.0	20.0	20.0	256.0	2.8444444444444446	28.0	0.0	0.0	58.0	20.0	22.0	14.0	106.0	39.0	21.0	25.0	21.0	115	1	RFam	RFam3	5	70.0	1.0	17986	0	7609	single	year 10	1	right	1	Meditate for 10 mins every morning and night	4	13816310400.0
87	73	21	7	3	9	3	1	56.0	50.0	60.0	Ask them what was wrong	I would be concerned that something was stressing them out	50.0	70.0	20.0	60.0	80.0	256.0	2.8444444444444446	28.0	0.0	0.0	58.0	20.0	22.0	14.0	106.0	39.0	21.0	25.0	21.0	115	1	RS	RS1	5	70.0	1.0	17986	0	7609	single	year 10	1	right	1	Meditate for 10 mins every morning and night	4	13816310400.0
88	31	7	3	1	1	1	2	31.8	0.0	0.0	I would feel content and happy that we had a good time. I would feel grateful for having wonderful friends.	I think I should remember to feel grateful and not take friends or good experiences for granted	0.0	1.0	76.0	0.0	82.0	261.0	2.9	29.0	3.0	3.0	31.0	28.0	12.0	12.0	131.0	39.0	38.0	28.0	26.0	18	1	CF	CF3	3	91.0	1.0	17986	1	451	married	bachelor	3	right	1	Meditation (headspace app)	3	13816310400.0
88	61	16	6	2	2	1	2	26.4	1.0	2.0	I would feel immense pride and love for my family member	Things are going well for me. I like recognised and for that to be in front of people I care about would be huge.	3.0	2.0	49.0	2.0	76.0	261.0	2.9	29.0	3.0	3.0	31.0	28.0	12.0	12.0	131.0	39.0	38.0	28.0	26.0	18	1	CFam	CFam3	3	91.0	1.0	17986	1	451	married	bachelor	3	right	1	Meditation (headspace app)	3	13816310400.0
88	71	19	7	3	3	1	2	46.4	4.0	6.0	I would be delighted by his response and would suggest activities for the afternoon.	We’re happy, we want to be in each other’s company. My afternoon is going the way I want it to.	19.0	29.0	52.0	66.0	66.0	261.0	2.9	29.0	3.0	3.0	31.0	28.0	12.0	12.0	131.0	39.0	38.0	28.0	26.0	18	1	CS	CS1	3	91.0	1.0	17986	1	451	married	bachelor	3	right	1	Meditation (headspace app)	3	13816310400.0
88	22	5	2	1	4	2	3	42.8	52.0	67.0	Send a sms and ask why they haven’t contacted you. Not immediately, after a couple of weeks.	I’m hurt and probably more curious as to why they haven’t contacted me	26.0	32.0	72.0	33.0	51.0	261.0	2.9	29.0	3.0	3.0	31.0	28.0	12.0	12.0	131.0	39.0	38.0	28.0	26.0	18	1	AF	AF2	3	91.0	1.0	17986	1	451	married	bachelor	3	right	1	Meditation (headspace app)	3	13816310400.0
88	52	14	5	2	5	2	3	43.4	66.0	72.0	I would tell them how they made me feel by not listening and that if it was a bad time, I would call back.	I have had a toxic relationship with most family members.the only rational one has cancer and I wouldn’t burden him with my problems.	58.0	56.0	30.0	59.0	14.0	261.0	2.9	29.0	3.0	3.0	31.0	28.0	12.0	12.0	131.0	39.0	38.0	28.0	26.0	18	1	AFam	AFam2	3	91.0	1.0	17986	1	451	married	bachelor	3	right	1	Meditation (headspace app)	3	13816310400.0
88	82	23	8	3	6	2	3	65.8	77.0	63.0	Leave, go see my family or friends and give him a wide berth until he apologised.	Not point talking straight away, always nds up in an argument. I would rather he stewed for a bit until he realised I was upset.	51.0	73.0	50.0	70.0	85.0	261.0	2.9	29.0	3.0	3.0	31.0	28.0	12.0	12.0	131.0	39.0	38.0	28.0	26.0	18	1	AS	AS2	3	91.0	1.0	17986	1	451	married	bachelor	3	right	1	Meditation (headspace app)	3	13816310400.0
88	13	3	1	1	7	3	1	83.0	83.0	82.0	Leave the shop minus the soup	I’m hurt and embarrassed	87.0	80.0	86.0	77.0	85.0	261.0	2.9	29.0	3.0	3.0	31.0	28.0	12.0	12.0	131.0	39.0	38.0	28.0	26.0	18	1	RF	RF1	3	91.0	1.0	17986	1	451	married	bachelor	3	right	1	Meditation (headspace app)	3	13816310400.0
88	43	12	4	2	8	3	1	29.6	8.0	11.0	People genuinely have lots on. Life gets in the way, I feel no malice	I would make the same apologies and my life is pretty hectic	33.0	33.0	15.0	50.0	17.0	261.0	2.9	29.0	3.0	3.0	31.0	28.0	12.0	12.0	131.0	39.0	38.0	28.0	26.0	18	1	RFam	RFam1	3	91.0	1.0	17986	1	451	married	bachelor	3	right	1	Meditation (headspace app)	3	13816310400.0
88	93	27	9	3	9	3	1	45.6	63.0	69.0	Say something hurtful and sarcastic	To hurt their feelings	66.0	41.0	27.0	28.0	66.0	261.0	2.9	29.0	3.0	3.0	31.0	28.0	12.0	12.0	131.0	39.0	38.0	28.0	26.0	18	1	RS	RS3	3	91.0	1.0	17986	1	451	married	bachelor	3	right	1	Meditation (headspace app)	3	13816310400.0
89	11	1	1	1	1	1	2	39.0	5.0	3.0	I would not be offended as we acknowledged each other and were both busy doing someting.	Because I do not think there was any problem with this incident.	6.0	9.0	86.0	7.0	87.0	157.0	1.7444444444444445	2.0	0.0	0.0	41.0	12.0	6.0	8.0	124.0	36.0	27.0	29.0	32.0	118	1	CF	CF1	6	92.0	1.0	17988	1		divorced	bachelor	3	right	0	0	0	13816310400.0
89	41	10	4	2	2	1	2	27.8	2.0	2.0	I would have a talk with them and make sure I am asking things about them, not just talking about me. I would consider things that we both like to talk about.	Because I value the relationship and want to enjoy speaking and show respect.	3.0	8.0	54.0	4.0	70.0	157.0	1.7444444444444445	2.0	0.0	0.0	41.0	12.0	6.0	8.0	124.0	36.0	27.0	29.0	32.0	118	1	CFam	CFam1	6	92.0	1.0	17988	1		divorced	bachelor	3	right	0	0	0	13816310400.0
89	71	19	7	3	3	1	2	53.8	2.0	2.0	I would go with the flow and ask what they wanted to do and come to some agreement.	Because it is deciding on something together.	89.0	7.0	46.0	81.0	46.0	157.0	1.7444444444444445	2.0	0.0	0.0	41.0	12.0	6.0	8.0	124.0	36.0	27.0	29.0	32.0	118	1	CS	CS1	6	92.0	1.0	17988	1		divorced	bachelor	3	right	0	0	0	13816310400.0
89	22	5	2	1	4	2	3	64.4	38.0	35.0	I would not bother to contact them again.	I do not chase people who do not want to engage with me. I would just realise they are not a good friend and not worry about it. If we did have contact later at a common place or something I would say "did you get the text?" just to make them accountable.	19.0	54.0	83.0	77.0	89.0	157.0	1.7444444444444445	2.0	0.0	0.0	41.0	12.0	6.0	8.0	124.0	36.0	27.0	29.0	32.0	118	1	AF	AF2	6	92.0	1.0	17988	1		divorced	bachelor	3	right	0	0	0	13816310400.0
89	52	14	5	2	5	2	3	52.4	63.0	62.0	I would say to the person that they seem to be busy and perhaps if they can't listen now I will go.	I would just tell them how it is but as I am already feeling stressed I would probably not start an argument and tell them I am hurt by their behaviour. I would take this incident on board and be aware of this when I feel like speaking to someone in the future.	22.0	70.0	51.0	67.0	52.0	157.0	1.7444444444444445	2.0	0.0	0.0	41.0	12.0	6.0	8.0	124.0	36.0	27.0	29.0	32.0	118	1	AFam	AFam2	6	92.0	1.0	17988	1		divorced	bachelor	3	right	0	0	0	13816310400.0
89	82	23	8	3	6	2	3	61.8	90.0	59.0	I would be really unhappy with the partner as they did not tell me what they were doing and would speak to them about it on their phone. It is not that they are necessarily doing something else, because it may be unavoidable, it would be unacceptable because we are in a relationship and should know what's happending on the weekend. The weekend is a time you anticipate spending time with your part…	Because it is very rude behaviour and would indicate that they do not share my value for the relationship or expectations.	19.0	82.0	49.0	80.0	79.0	157.0	1.7444444444444445	2.0	0.0	0.0	41.0	12.0	6.0	8.0	124.0	36.0	27.0	29.0	32.0	118	1	AS	AS2	6	92.0	1.0	17988	1		divorced	bachelor	3	right	0	0	0	13816310400.0
89	33	9	3	1	7	3	1	69.0	74.0	70.0	I might move away from the place I can see them so I would not have a confrontation with them, but if it was unavoidable I would ask them why they are out as I thought they were working.	I would bring it up with the person when they next made contact with me. I probably would not want to see them as they had broken trust.	16.0	81.0	81.0	86.0	81.0	157.0	1.7444444444444445	2.0	0.0	0.0	41.0	12.0	6.0	8.0	124.0	36.0	27.0	29.0	32.0	118	1	RF	RF3	6	92.0	1.0	17988	1		divorced	bachelor	3	right	0	0	0	13816310400.0
89	63	18	6	2	8	3	1	38.0	59.0	29.0	I would ask the person why they did that and give them a chance to explain. I would resign myself to the fact that people are not perfect and sometimes let you down.	I would not want to ruin the event because of the absence of this person, I would like to be in control. I also would wonder if the person had something stop them which was unavoidable. Your family does let you down sometimes because that is what people are like.	11.0	50.0	51.0	51.0	27.0	157.0	1.7444444444444445	2.0	0.0	0.0	41.0	12.0	6.0	8.0	124.0	36.0	27.0	29.0	32.0	118	1	RFam	RFam3	6	92.0	1.0	17988	1		divorced	bachelor	3	right	0	0	0	13816310400.0
89	93	27	9	3	9	3	1	46.0	49.0	64.0	I would ask why they do not feel like that gesture at that time: is it because there is an attraction issue? I would ask them to be more sensitive to me in the way they communciate such things.	I would want to know if the partner is not really into me and also tell them that it is hurtful to have such a thing expressed in that abrasive fashion.	21.0	42.0	49.0	70.0	48.0	157.0	1.7444444444444445	2.0	0.0	0.0	41.0	12.0	6.0	8.0	124.0	36.0	27.0	29.0	32.0	118	1	RS	RS3	6	92.0	1.0	17988	1		divorced	bachelor	3	right	0	0	0	13816310400.0
91	31	7	3	1	1	1	2	17.0	1.0	1.0	I don't understand the question. The scenario posits a positive experience and the answers infer a negative one was had. Can't answer.	n/A	1.0	1.0	81.0	1.0	1.0	233.0	2.588888888888889	28.0	5.0	5.0	48.0	4.0	2.0	0.0	146.0	49.0	40.0	32.0	25.0	111	1	CF	CF3	1	99.0	1.0	17994	0	2881	single	vocational	3	right	0	0	0	13816310400.0
91	61	16	6	2	2	1	2	19.0	1.0	1.0	I wouldn't experience a negative situation, so almosts impossible to answer.	n/a	1.0	1.0	91.0	1.0	1.0	233.0	2.588888888888889	28.0	5.0	5.0	48.0	4.0	2.0	0.0	146.0	49.0	40.0	32.0	25.0	111	1	CFam	CFam3	1	99.0	1.0	17994	0	2881	single	vocational	3	right	0	0	0	13816310400.0
91	81	22	8	3	3	1	2	17.8	1.0	1.0	Again, appears to be a problem with a link between the scenario and the questions.	n/a	1.0	1.0	85.0	1.0	1.0	233.0	2.588888888888889	28.0	5.0	5.0	48.0	4.0	2.0	0.0	146.0	49.0	40.0	32.0	25.0	111	1	CS	CS2	1	99.0	1.0	17994	0	2881	single	vocational	3	right	0	0	0	13816310400.0
91	22	5	2	1	4	2	3	40.6	1.0	1.0	I see no reason to be responsible for someone else's irresponsibilitiy	Self-preservation	1.0	99.0	29.0	1.0	73.0	233.0	2.588888888888889	28.0	5.0	5.0	48.0	4.0	2.0	0.0	146.0	49.0	40.0	32.0	25.0	111	1	AF	AF2	1	99.0	1.0	17994	0	2881	single	vocational	3	right	0	0	0	13816310400.0
91	52	14	5	2	5	2	3	0.8	10.0	1.0	If I believe the other person has stopped listening, I simply stop talking. The conversation had ended if their is no listener.	If a listener departs, there is no conversation.	1.0	1.0	1.0	1.0	0.0	233.0	2.588888888888889	28.0	5.0	5.0	48.0	4.0	2.0	0.0	146.0	49.0	40.0	32.0	25.0	111	1	AFam	AFam2	1	99.0	1.0	17994	0	2881	single	vocational	3	right	0	0	0	13816310400.0
91	92	26	9	3	6	2	3	26.8	10.0	3.0	If they are on the phone or otherwise engaged, then I would be the distraction in the situation, not the phone.	Seeing the situation from their perspective.	1.0	36.0	19.0	1.0	77.0	233.0	2.588888888888889	28.0	5.0	5.0	48.0	4.0	2.0	0.0	146.0	49.0	40.0	32.0	25.0	111	1	AS	AS3	1	99.0	1.0	17994	0	2881	single	vocational	3	right	0	0	0	13816310400.0
91	13	3	1	1	7	3	1	79.4	1.0	1.0	Feel a sense of satisfaction that there is one less negative person in my life.	Self preservation. Why waste effort on those who aren't interested.	1.0	99.0	99.0	99.0	99.0	233.0	2.588888888888889	28.0	5.0	5.0	48.0	4.0	2.0	0.0	146.0	49.0	40.0	32.0	25.0	111	1	RF	RF1	1	99.0	1.0	17994	0	2881	single	vocational	3	right	0	0	0	13816310400.0
91	43	12	4	2	8	3	1	26.0	20.0	9.0	Slightly disappointed, but accept the fact that that is the current situation and then move on.	A negative reaction makes the situation worse for the self. Seems somewhat self-defeating outcome.	1.0	1.0	51.0	1.0	76.0	233.0	2.588888888888889	28.0	5.0	5.0	48.0	4.0	2.0	0.0	146.0	49.0	40.0	32.0	25.0	111	1	RFam	RFam1	1	99.0	1.0	17994	0	2881	single	vocational	3	right	0	0	0	13816310400.0
91	73	21	7	3	9	3	1	28.4	11.0	3.0	Seems like a very reasonable and mature response if that is their need. I would go and engage myself in other activities	I am not responsible for other people, I am responsible for myself. The other must be respected regardless of agreement.	1.0	1.0	58.0	1.0	81.0	233.0	2.588888888888889	28.0	5.0	5.0	48.0	4.0	2.0	0.0	146.0	49.0	40.0	32.0	25.0	111	1	RS	RS1	1	99.0	1.0	17994	0	2881	single	vocational	3	right	0	0	0	13816310400.0
92	21	4	2	1	1	1	2	50.0	1.0	1.0	I would respond based upon the details provided, and either accept the date and time, or rearrange.	Because that is the next logical step in the conversation.	50.0	50.0	50.0	50.0	50.0	321.0	3.566666666666667	49.0	8.0	10.0	68.0	30.0	10.0	20.0	116.0	32.0	33.0	33.0	18.0	125	1	CF	CF2	2	100.0	1.0	17989	0	4982	married	vocational	3	right	1	Meditations every morning 30ins, mindfulness + breathing exercises when needed	4	13816310400.0
92	61	16	6	2	2	1	2	50.0	1.0	1.0	I would approach my family member and engage in discourse.	That is the logical way to approach the situation	50.0	50.0	50.0	50.0	50.0	321.0	3.566666666666667	49.0	8.0	10.0	68.0	30.0	10.0	20.0	116.0	32.0	33.0	33.0	18.0	125	1	CFam	CFam3	2	100.0	1.0	17989	0	4982	married	vocational	3	right	1	Meditations every morning 30ins, mindfulness + breathing exercises when needed	4	13816310400.0
92	81	22	8	3	3	1	2	50.0	1.0	1.0	Suggest that we can postpone the event as they are obviously tired, and would suggest that we spend the day relaxing instead.	Because that is the logical way to respond.	50.0	50.0	50.0	50.0	50.0	321.0	3.566666666666667	49.0	8.0	10.0	68.0	30.0	10.0	20.0	116.0	32.0	33.0	33.0	18.0	125	1	CS	CS2	2	100.0	1.0	17989	0	4982	married	vocational	3	right	1	Meditations every morning 30ins, mindfulness + breathing exercises when needed	4	13816310400.0
92	12	2	1	1	4	2	3	50.0	1.0	1.0	I would approach them, they maybe deep in thought or day dreaming and perhaps didn't hear me.	It's the logcal response.	50.0	50.0	50.0	50.0	50.0	321.0	3.566666666666667	49.0	8.0	10.0	68.0	30.0	10.0	20.0	116.0	32.0	33.0	33.0	18.0	125	1	AF	AF1	2	100.0	1.0	17989	0	4982	married	vocational	3	right	1	Meditations every morning 30ins, mindfulness + breathing exercises when needed	4	13816310400.0
92	52	14	5	2	5	2	3	50.0	10.0	1.0	I would tell them what I said again.	It's the logical thing to do	50.0	50.0	50.0	50.0	50.0	321.0	3.566666666666667	49.0	8.0	10.0	68.0	30.0	10.0	20.0	116.0	32.0	33.0	33.0	18.0	125	1	AFam	AFam2	2	100.0	1.0	17989	0	4982	married	vocational	3	right	1	Meditations every morning 30ins, mindfulness + breathing exercises when needed	4	13816310400.0
92	92	26	9	3	6	2	3	50.0	1.0	1.0	I'd leave them be, obviously they are engaged with something that interests them.	It's the logical thing to do.	50.0	50.0	50.0	50.0	50.0	321.0	3.566666666666667	49.0	8.0	10.0	68.0	30.0	10.0	20.0	116.0	32.0	33.0	33.0	18.0	125	1	AS	AS3	2	100.0	1.0	17989	0	4982	married	vocational	3	right	1	Meditations every morning 30ins, mindfulness + breathing exercises when needed	4	13816310400.0
92	33	9	3	1	7	3	1	60.0	1.0	1.0	I would approach them and say hi, and ask them about their work. They may have gotten it finished early.	Because this is the logical thing to do.	50.0	50.0	50.0	50.0	100.0	321.0	3.566666666666667	49.0	8.0	10.0	68.0	30.0	10.0	20.0	116.0	32.0	33.0	33.0	18.0	125	1	RF	RF3	2	100.0	1.0	17989	0	4982	married	vocational	3	right	1	Meditations every morning 30ins, mindfulness + breathing exercises when needed	4	13816310400.0
92	43	12	4	2	8	3	1	54.0	1.0	1.0	I would accept it and move on with my day.	Because that is the logical thing to do	50.0	50.0	50.0	50.0	70.0	321.0	3.566666666666667	49.0	8.0	10.0	68.0	30.0	10.0	20.0	116.0	32.0	33.0	33.0	18.0	125	1	RFam	RFam1	2	100.0	1.0	17989	0	4982	married	vocational	3	right	1	Meditations every morning 30ins, mindfulness + breathing exercises when needed	4	13816310400.0
92	73	21	7	3	9	3	1	50.0	1.0	1.0	I would leave them in peace until they are available to engage without distraction.	It's the logical response	50.0	50.0	50.0	50.0	50.0	321.0	3.566666666666667	49.0	8.0	10.0	68.0	30.0	10.0	20.0	116.0	32.0	33.0	33.0	18.0	125	1	RS	RS1	2	100.0	1.0	17989	0	4982	married	vocational	3	right	1	Meditations every morning 30ins, mindfulness + breathing exercises when needed	4	13816310400.0
93	31	7	3	1	1	1	2	22.4	1.0	2.0	Id thank my friend ...	Because i respect them and the time they spent with me	3.0	4.0	3.0	2.0	100.0	175.0	1.9444444444444444	12.0	0.0	1.0	39.0	12.0	14.0	2.0	138.0	51.0	29.0	28.0	30.0	78	1	CF	CF3	4	20.0	1.0	17981	0	9624	de-facto	year 12	2	right	1	Meditate	3	13816310400.0
93	41	10	4	2	2	1	2	21.2	2.0	2.0	??	??	1.0	2.0	1.0	2.0	100.0	175.0	1.9444444444444444	12.0	0.0	1.0	39.0	12.0	14.0	2.0	138.0	51.0	29.0	28.0	30.0	78	1	CFam	CFam1	4	20.0	1.0	17981	0	9624	de-facto	year 12	2	right	1	Meditate	3	13816310400.0
93	91	25	9	3	3	1	2	27.2	1.0	2.0	Id fell good.	??.. (I feel like these questions are not very specific for this situation)	2.0	3.0	30.0	1.0	100.0	175.0	1.9444444444444444	12.0	0.0	1.0	39.0	12.0	14.0	2.0	138.0	51.0	29.0	28.0	30.0	78	1	CS	CS3	4	20.0	1.0	17981	0	9624	de-facto	year 12	2	right	1	Meditate	3	13816310400.0
93	22	5	2	1	4	2	3	48.0	71.0	51.0	I wouldnt try and push it to much. Id probably try and call in a few day but after that it would be obvious that friend didnt want to catch up.	I would be sad, but i wouldn't keep bothering this friend as it may make me feel sadder.	70.0	50.0	61.0	9.0	50.0	175.0	1.9444444444444444	12.0	0.0	1.0	39.0	12.0	14.0	2.0	138.0	51.0	29.0	28.0	30.0	78	1	AF	AF2	4	20.0	1.0	17981	0	9624	de-facto	year 12	2	right	1	Meditate	3	13816310400.0
93	62	17	6	2	5	2	3	43.0	81.0	91.0	If no one should up i would leave them a message saying "It was really disappointed to not see you there today"	I would be quite upset, yet would want to know why they didnt turn up.	80.0	40.0	2.0	41.0	52.0	175.0	1.9444444444444444	12.0	0.0	1.0	39.0	12.0	14.0	2.0	138.0	51.0	29.0	28.0	30.0	78	1	AFam	AFam3	4	20.0	1.0	17981	0	9624	de-facto	year 12	2	right	1	Meditate	3	13816310400.0
93	72	20	7	3	6	2	3	42.4	61.0	30.0	I would sit down and ask them "What is it we need to talk about".	I usually respond claim to must situations that are like this as responding in any other way generally makes it worse.	100.0	10.0	1.0	1.0	100.0	175.0	1.9444444444444444	12.0	0.0	1.0	39.0	12.0	14.0	2.0	138.0	51.0	29.0	28.0	30.0	78	1	AS	AS1	4	20.0	1.0	17981	0	9624	de-facto	year 12	2	right	1	Meditate	3	13816310400.0
93	13	3	1	1	7	3	1	46.6	30.0	30.0	I would just walk away without making contact again.	Although not a horrible thing to do, it is rude and therefore, i wouldnt want to be in contact with this person.	26.0	81.0	2.0	24.0	100.0	175.0	1.9444444444444444	12.0	0.0	1.0	39.0	12.0	14.0	2.0	138.0	51.0	29.0	28.0	30.0	78	1	RF	RF1	4	20.0	1.0	17981	0	9624	de-facto	year 12	2	right	1	Meditate	3	13816310400.0
93	53	15	5	2	8	3	1	56.6	91.0	97.0	Id hang up.	Because i would be angry and feel rejected	100.0	80.0	1.0	2.0	100.0	175.0	1.9444444444444444	12.0	0.0	1.0	39.0	12.0	14.0	2.0	138.0	51.0	29.0	28.0	30.0	78	1	RFam	RFam2	4	20.0	1.0	17981	0	9624	de-facto	year 12	2	right	1	Meditate	3	13816310400.0
93	83	24	8	3	9	3	1	26.8	11.0	20.0	I would tell them i have organised something, If the answer was still the same, i would respect their decision.	It is not worth forcing someone to do something they do not want to do	1.0	2.0	20.0	11.0	100.0	175.0	1.9444444444444444	12.0	0.0	1.0	39.0	12.0	14.0	2.0	138.0	51.0	29.0	28.0	30.0	78	1	RS	RS2	4	20.0	1.0	17981	0	9624	de-facto	year 12	2	right	1	Meditate	3	13816310400.0
94	11	1	1	1	1	1	2	0.0	0.0	0.0	I can’t seem to be understanding the issue with the above scenario...sorry	I wouldn’t react to this scenario at all	0.0	0.0	0.0	0.0	0.0	133.0	1.4777777777777779	8.0	0.0	1.0	3.0	4.0	2.0	0.0	152.0	46.0	35.0	42.0	29.0	44	1	CF	CF1	4	100.0	1.0	17986	1	3554	divorced	bachelor	3	right	1	meditate, active reflection	3	13816310400.0
94	51	13	5	2	2	1	2	0.0	0.0	0.0	So good that I can talk to you	Show gratitude	0.0	0.0	0.0	0.0	0.0	133.0	1.4777777777777779	8.0	0.0	1.0	3.0	4.0	2.0	0.0	152.0	46.0	35.0	42.0	29.0	44	1	CFam	CFam2	4	100.0	1.0	17986	1	3554	divorced	bachelor	3	right	1	meditate, active reflection	3	13816310400.0
94	91	25	9	3	3	1	2	0.0	0.0	0.0	It’s a pleasant experience, nothing to say just enjoy the moment	Enjoy the company	0.0	0.0	0.0	0.0	0.0	133.0	1.4777777777777779	8.0	0.0	1.0	3.0	4.0	2.0	0.0	152.0	46.0	35.0	42.0	29.0	44	1	CS	CS3	4	100.0	1.0	17986	1	3554	divorced	bachelor	3	right	1	meditate, active reflection	3	13816310400.0
94	32	8	3	1	4	2	3	0.0	0.0	0.0	Question my friend for being out with someone else..,	My fiend can choose she sees when has no other plans	0.0	0.0	0.0	0.0	0.0	133.0	1.4777777777777779	8.0	0.0	1.0	3.0	4.0	2.0	0.0	152.0	46.0	35.0	42.0	29.0	44	1	AF	AF3	4	100.0	1.0	17986	1	3554	divorced	bachelor	3	right	1	meditate, active reflection	3	13816310400.0
94	62	17	6	2	5	2	3	0.0	0.0	0.0	Ask them if everything was ok given they are not at the event as we had planned	I never assume	0.0	0.0	0.0	0.0	0.0	133.0	1.4777777777777779	8.0	0.0	1.0	3.0	4.0	2.0	0.0	152.0	46.0	35.0	42.0	29.0	44	1	AFam	AFam3	4	100.0	1.0	17986	1	3554	divorced	bachelor	3	right	1	meditate, active reflection	3	13816310400.0
94	82	23	8	3	6	2	3	25.0	45.0	49.0	Why didn’t you wake me up given it’s the weekend and we normally do things together	My expectation hasn’t been met	13.0	14.0	21.0	77.0	0.0	133.0	1.4777777777777779	8.0	0.0	1.0	3.0	4.0	2.0	0.0	152.0	46.0	35.0	42.0	29.0	44	1	AS	AS2	4	100.0	1.0	17986	1	3554	divorced	bachelor	3	right	1	meditate, active reflection	3	13816310400.0
94	23	6	2	1	7	3	1	40.6	0.0	29.0	I wouldn’t respond as some ppl value and can manage a smaller circle of close relationships.. I’d be a little disappointed but would understand	I only have and prefer a small circle of close friendships as well	52.0	0.0	51.0	0.0	100.0	133.0	1.4777777777777779	8.0	0.0	1.0	3.0	4.0	2.0	0.0	152.0	46.0	35.0	42.0	29.0	44	1	RF	RF2	4	100.0	1.0	17986	1	3554	divorced	bachelor	3	right	1	meditate, active reflection	3	13816310400.0
94	43	12	4	2	8	3	1	0.0	0.0	0.0	Is everything ok.?	I never assume that a family member would deliberately cancel to catch up	0.0	0.0	0.0	0.0	0.0	133.0	1.4777777777777779	8.0	0.0	1.0	3.0	4.0	2.0	0.0	152.0	46.0	35.0	42.0	29.0	44	1	RFam	RFam1	4	100.0	1.0	17986	1	3554	divorced	bachelor	3	right	1	meditate, active reflection	3	13816310400.0
94	73	21	7	3	9	3	1	20.0	0.0	2.0	Ask if they are ok and could I help them	Concerned because the request is out of character and I’m concerned	0.0	0.0	0.0	0.0	100.0	133.0	1.4777777777777779	8.0	0.0	1.0	3.0	4.0	2.0	0.0	152.0	46.0	35.0	42.0	29.0	44	1	RS	RS1	4	100.0	1.0	17986	1	3554	divorced	bachelor	3	right	1	meditate, active reflection	3	13816310400.0
95	21	4	2	1	1	1	2	18.0	1.0	1.0	I would be happy to see my friend and understand that we all have reasons why we haven't been in contact, but would to happy to reconnect again	I would have a reason why I haven't stayed in contact with my friend	10.0	10.0	50.0	10.0	10.0	166.0	1.8444444444444446	18.0	2.0	3.0	13.0	8.0	8.0	4.0	148.0	42.0	29.0	43.0	34.0	67	1	CF	CF2	2	90.0	1.0	17978	0	6409	married	vocational	3	right	0	0	0	13816310400.0
95	41	10	4	2	2	1	2	30.0	1.0	1.0	I would be happy to call them at a later time and be happy to speak with them.	Because we understand that both of us are busy	40.0	40.0	50.0	10.0	10.0	166.0	1.8444444444444446	18.0	2.0	3.0	13.0	8.0	8.0	4.0	148.0	42.0	29.0	43.0	34.0	67	1	CFam	CFam1	2	90.0	1.0	17978	0	6409	married	vocational	3	right	0	0	0	13816310400.0
95	71	19	7	3	3	1	2	42.4	1.0	1.0	I would be happy to spend the afternoon with my partner. I would make a few suggestions on how we could best spend the time together.	Because I love spending time with my partner	1.0	1.0	100.0	10.0	100.0	166.0	1.8444444444444446	18.0	2.0	3.0	13.0	8.0	8.0	4.0	148.0	42.0	29.0	43.0	34.0	67	1	CS	CS1	2	90.0	1.0	17978	0	6409	married	vocational	3	right	0	0	0	13816310400.0
95	32	8	3	1	4	2	3	21.2	1.0	10.0	I would say hello to my friend, carry on doing what I planned for myself.	Because I made my choice to go out alone and I should of asked my friend earlier.	1.0	1.0	2.0	2.0	100.0	166.0	1.8444444444444446	18.0	2.0	3.0	13.0	8.0	8.0	4.0	148.0	42.0	29.0	43.0	34.0	67	1	AF	AF3	2	90.0	1.0	17978	0	6409	married	vocational	3	right	0	0	0	13816310400.0
95	52	14	5	2	5	2	3	36.0	40.0	40.0	Tell them not to worry about it and hang up the phone	Because they showed no interest in what I have to say.	10.0	10.0	50.0	10.0	100.0	166.0	1.8444444444444446	18.0	2.0	3.0	13.0	8.0	8.0	4.0	148.0	42.0	29.0	43.0	34.0	67	1	AFam	AFam2	2	90.0	1.0	17978	0	6409	married	vocational	3	right	0	0	0	13816310400.0
95	82	23	8	3	6	2	3	28.0	10.0	10.0	I would call my partner and ask when they would be back.	Because I didn't ask them beforehand to make plans	10.0	10.0	10.0	10.0	100.0	166.0	1.8444444444444446	18.0	2.0	3.0	13.0	8.0	8.0	4.0	148.0	42.0	29.0	43.0	34.0	67	1	AS	AS2	2	90.0	1.0	17978	0	6409	married	vocational	3	right	0	0	0	13816310400.0
95	13	3	1	1	7	3	1	60.0	20.0	10.0	I would ask my friend if they are upset with me and why	Because of their response to me.	50.0	50.0	50.0	70.0	80.0	166.0	1.8444444444444446	18.0	2.0	3.0	13.0	8.0	8.0	4.0	148.0	42.0	29.0	43.0	34.0	67	1	RF	RF1	2	90.0	1.0	17978	0	6409	married	vocational	3	right	0	0	0	13816310400.0
95	63	18	6	2	8	3	1	48.0	20.0	20.0	I would txt back and ask why they aren't coming, I would be disappointed that my family member wasn't there.	I don't like last minute changes	10.0	10.0	100.0	20.0	100.0	166.0	1.8444444444444446	18.0	2.0	3.0	13.0	8.0	8.0	4.0	148.0	42.0	29.0	43.0	34.0	67	1	RFam	RFam3	2	90.0	1.0	17978	0	6409	married	vocational	3	right	0	0	0	13816310400.0
95	93	27	9	3	9	3	1	30.0	20.0	30.0	I would ask if they are doing something important or not, and let them know that we are meant to be spending time together	Would find it rude that they are on there phone	10.0	10.0	10.0	20.0	100.0	166.0	1.8444444444444446	18.0	2.0	3.0	13.0	8.0	8.0	4.0	148.0	42.0	29.0	43.0	34.0	67	1	RS	RS3	2	90.0	1.0	17978	0	6409	married	vocational	3	right	0	0	0	13816310400.0
96	31	7	3	1	1	1	2	27.2	2.0	1.0	Have fun and ejoy spending time with them	Because it is not a negative experience	2.0	4.0	50.0	30.0	50.0	343.0	3.811111111111111	57.0	10.0	9.0	66.0	24.0	24.0	20.0	86.0	38.0	17.0	18.0	13.0	108	1	CF	CF3	1	80.0	1.0	17998	1	10398	de-facto	year 12	2	right	1	grouding, reflection	3	13816310400.0
96	61	16	6	2	2	1	2	37.6	2.0	2.0	Hug them and ask how they are going	Because it is a happy situation and this family member is not normally negative towards me	20.0	20.0	51.0	47.0	50.0	343.0	3.811111111111111	57.0	10.0	9.0	66.0	24.0	24.0	20.0	86.0	38.0	17.0	18.0	13.0	108	1	CFam	CFam3	1	80.0	1.0	17998	1	10398	de-facto	year 12	2	right	1	grouding, reflection	3	13816310400.0
96	71	19	7	3	3	1	2	27.6	0.0	0.0	Ask them bak how their day was	because i care about their day	18.0	2.0	50.0	18.0	50.0	343.0	3.811111111111111	57.0	10.0	9.0	66.0	24.0	24.0	20.0	86.0	38.0	17.0	18.0	13.0	108	1	CS	CS1	1	80.0	1.0	17998	1	10398	de-facto	year 12	2	right	1	grouding, reflection	3	13816310400.0
96	12	2	1	1	4	2	3	13.4	19.0	13.0	I would message them and tell them I saw them in the shops but its all goo dbecause they were probably preoccupied	People can get lost in thought and be unaware of their surroundings	20.0	29.0	6.0	6.0	6.0	343.0	3.811111111111111	57.0	10.0	9.0	66.0	24.0	24.0	20.0	86.0	38.0	17.0	18.0	13.0	108	1	AF	AF1	1	80.0	1.0	17998	1	10398	de-facto	year 12	2	right	1	grouding, reflection	3	13816310400.0
96	42	11	4	2	5	2	3	13.2	26.0	20.0	I would just message them telling them to call me back wen they can	I understand people have busy lives	8.0	10.0	9.0	9.0	30.0	343.0	3.811111111111111	57.0	10.0	9.0	66.0	24.0	24.0	20.0	86.0	38.0	17.0	18.0	13.0	108	1	AFam	AFam1	1	80.0	1.0	17998	1	10398	de-facto	year 12	2	right	1	grouding, reflection	3	13816310400.0
96	82	23	8	3	6	2	3	28.2	60.0	62.0	Just be sad at home	I had been looking forward to this all week	55.0	10.0	10.0	56.0	10.0	343.0	3.811111111111111	57.0	10.0	9.0	66.0	24.0	24.0	20.0	86.0	38.0	17.0	18.0	13.0	108	1	AS	AS2	1	80.0	1.0	17998	1	10398	de-facto	year 12	2	right	1	grouding, reflection	3	13816310400.0
96	23	6	2	1	7	3	1	58.0	39.0	50.0	Tell them to go to ell	Because they are being rude	28.0	71.0	71.0	71.0	49.0	343.0	3.811111111111111	57.0	10.0	9.0	66.0	24.0	24.0	20.0	86.0	38.0	17.0	18.0	13.0	108	1	RF	RF2	1	80.0	1.0	17998	1	10398	de-facto	year 12	2	right	1	grouding, reflection	3	13816310400.0
96	53	15	5	2	8	3	1	52.6	30.0	50.0	I would be like " theres no reason to be that rude" then probably hang up	because it is rude	56.0	31.0	50.0	62.0	64.0	343.0	3.811111111111111	57.0	10.0	9.0	66.0	24.0	24.0	20.0	86.0	38.0	17.0	18.0	13.0	108	1	RFam	RFam2	1	80.0	1.0	17998	1	10398	de-facto	year 12	2	right	1	grouding, reflection	3	13816310400.0
96	93	27	9	3	9	3	1	16.2	27.0	51.0	I would just accept it and pout quietly	I dont like being told no	11.0	4.0	4.0	12.0	50.0	343.0	3.811111111111111	57.0	10.0	9.0	66.0	24.0	24.0	20.0	86.0	38.0	17.0	18.0	13.0	108	1	RS	RS3	1	80.0	1.0	17998	1	10398	de-facto	year 12	2	right	1	grouding, reflection	3	13816310400.0
99	31	7	3	1	1	1	2	40.8	5.0	8.0	I would enjoy the night out for what it was and see if we had more time for each other later down the track	I would enjoy the evening and hope we could do it more often. I would make an effort to see this friend more often as I enjoyed thier company	8.0	7.0	90.0	6.0	93.0	140.0	1.5555555555555556	1.0	0.0	0.0	21.0	6.0	8.0	4.0	131.0	43.0	28.0	29.0	31.0	51	1	CF	CF3	6	33.0	1.0	18001	1	5636	married	bachelor	3	right	1	Pilates	3	13816310400.0
99	61	16	6	2	2	1	2	41.8	5.0	11.0	I would be happy they were there and be grateful they had taken time to enjoy this occasion with me	I like to be grateful for things and see all the good in situations	9.0	6.0	95.0	5.0	94.0	140.0	1.5555555555555556	1.0	0.0	0.0	21.0	6.0	8.0	4.0	131.0	43.0	28.0	29.0	31.0	51	1	CFam	CFam3	6	33.0	1.0	18001	1	5636	married	bachelor	3	right	1	Pilates	3	13816310400.0
99	91	25	9	3	3	1	2	52.8	9.0	5.0	I would be happy they have put thier phone down and enjoy the moment with them	I would be grateful for the time we have together and be in the moment	3.0	8.0	90.0	82.0	81.0	140.0	1.5555555555555556	1.0	0.0	0.0	21.0	6.0	8.0	4.0	131.0	43.0	28.0	29.0	31.0	51	1	CS	CS3	6	33.0	1.0	18001	1	5636	married	bachelor	3	right	1	Pilates	3	13816310400.0
99	22	5	2	1	4	2	3	72.6	14.0	14.0	I would let it go and accept that maybe this person didn't have time for me in thier life. I wouldn't let it bother me as I would move on from the situation and not dwell on it	I wouldn't want to let myself get upset over it.	6.0	88.0	94.0	87.0	88.0	140.0	1.5555555555555556	1.0	0.0	0.0	21.0	6.0	8.0	4.0	131.0	43.0	28.0	29.0	31.0	51	1	AF	AF2	6	33.0	1.0	18001	1	5636	married	bachelor	3	right	1	Pilates	3	13816310400.0
99	52	14	5	2	5	2	3	56.2	42.0	45.0	I would get off the phone to them and go and talk to someone else like a friend or partner about what I was going to say to the family member	I know I have a lot of support around so would go and talk to someone who had the time to listen	6.0	76.0	43.0	79.0	77.0	140.0	1.5555555555555556	1.0	0.0	0.0	21.0	6.0	8.0	4.0	131.0	43.0	28.0	29.0	31.0	51	1	AFam	AFam2	6	33.0	1.0	18001	1	5636	married	bachelor	3	right	1	Pilates	3	13816310400.0
99	82	23	8	3	6	2	3	44.0	53.0	69.0	I would have an argument with my partner and I think I would be so upset that I would end up speaking irrationally and letting all my emotions take over	Because he hadn't thought about me or plans with me	2.0	71.0	76.0	67.0	4.0	140.0	1.5555555555555556	1.0	0.0	0.0	21.0	6.0	8.0	4.0	131.0	43.0	28.0	29.0	31.0	51	1	AS	AS2	6	33.0	1.0	18001	1	5636	married	bachelor	3	right	1	Pilates	3	13816310400.0
99	13	3	1	1	7	3	1	22.8	26.0	6.0	I would confront the person and ask if everything was ok with us?	If it was my friend I would want to talk about it and get it sorted out rather than leaving and worrying about it	4.0	100.0	2.0	6.0	2.0	140.0	1.5555555555555556	1.0	0.0	0.0	21.0	6.0	8.0	4.0	131.0	43.0	28.0	29.0	31.0	51	1	RF	RF1	6	33.0	1.0	18001	1	5636	married	bachelor	3	right	1	Pilates	3	13816310400.0
99	43	12	4	2	8	3	1	41.8	57.0	61.0	I would get off the phone and be upset and think about the situation until I was able to get in touch with my family member and talk at a later date.	y family members can be stubborn and find it hard to say sorry or apologise	41.0	77.0	26.0	39.0	26.0	140.0	1.5555555555555556	1.0	0.0	0.0	21.0	6.0	8.0	4.0	131.0	43.0	28.0	29.0	31.0	51	1	RFam	RFam1	6	33.0	1.0	18001	1	5636	married	bachelor	3	right	1	Pilates	3	13816310400.0
99	73	21	7	3	9	3	1	15.8	88.0	57.0	I would have an argument with my partner and tell him how I feel about the situation. I would want the issue to be resolved before leaving	I feel as though you should be open and honest with your partners and tell them exactly how you feel	1.0	71.0	2.0	1.0	4.0	140.0	1.5555555555555556	1.0	0.0	0.0	21.0	6.0	8.0	4.0	131.0	43.0	28.0	29.0	31.0	51	1	RS	RS1	6	33.0	1.0	18001	1	5636	married	bachelor	3	right	1	Pilates	3	13816310400.0
100	11	1	1	1	1	1	2	30.2	1.0	1.0	Probably joke about how hard it can be to spot things sometimes that are right in front of your nose	To make light of a common situation for everybody	2.0	2.0	50.0	2.0	95.0	269.0	2.988888888888889	36.0	4.0	5.0	41.0	18.0	10.0	22.0	133.0	48.0	26.0	30.0	29.0	72	1	CF	CF1	4	100.0	1.0	17983	0	3103	married	bachelor	3	right	1	Daily show meditation (10 minutes)	4	13816310400.0
100	61	16	6	2	2	1	2	30.4	1.0	1.0	Thank them whole heartedly for making the effort of coming along.	Being grateful for there effort when it mean so much to me	2.0	2.0	50.0	2.0	96.0	269.0	2.988888888888889	36.0	4.0	5.0	41.0	18.0	10.0	22.0	133.0	48.0	26.0	30.0	29.0	72	1	CFam	CFam3	4	100.0	1.0	17983	0	3103	married	bachelor	3	right	1	Daily show meditation (10 minutes)	4	13816310400.0
100	81	22	8	3	3	1	2	15.2	20.0	5.0	Check they were okay and agree on a time to leave by	In case they are tired from a sickness/illness and allow them time to get ready	2.0	20.0	50.0	2.0	2.0	269.0	2.988888888888889	36.0	4.0	5.0	41.0	18.0	10.0	22.0	133.0	48.0	26.0	30.0	29.0	72	1	CS	CS2	4	100.0	1.0	17983	0	3103	married	bachelor	3	right	1	Daily show meditation (10 minutes)	4	13816310400.0
100	22	5	2	1	4	2	3	41.8	60.0	50.0	Make a final effort to contact by messaging and asking if the friend is o'kay	For concern that they might not be contactable due to an accident/issue	59.0	10.0	20.0	50.0	70.0	269.0	2.988888888888889	36.0	4.0	5.0	41.0	18.0	10.0	22.0	133.0	48.0	26.0	30.0	29.0	72	1	AF	AF2	4	100.0	1.0	17983	0	3103	married	bachelor	3	right	1	Daily show meditation (10 minutes)	4	13816310400.0
100	52	14	5	2	5	2	3	46.8	25.0	40.0	Ask them if you would prefer you to call back at a better time?	It sounds like they may have other more urgent concerns to deal with	49.0	30.0	20.0	60.0	75.0	269.0	2.988888888888889	36.0	4.0	5.0	41.0	18.0	10.0	22.0	133.0	48.0	26.0	30.0	29.0	72	1	AFam	AFam2	4	100.0	1.0	17983	0	3103	married	bachelor	3	right	1	Daily show meditation (10 minutes)	4	13816310400.0
100	92	26	9	3	6	2	3	35.0	49.0	61.0	Make a sarcastic remark about excessive use of electronic devices	Feeling that the use is excessive and interfering with our relationship	16.0	28.0	29.0	73.0	29.0	269.0	2.988888888888889	36.0	4.0	5.0	41.0	18.0	10.0	22.0	133.0	48.0	26.0	30.0	29.0	72	1	AS	AS3	4	100.0	1.0	17983	0	3103	married	bachelor	3	right	1	Daily show meditation (10 minutes)	4	13816310400.0
100	33	9	3	1	7	3	1	79.4	90.0	90.0	Confront friend about why they changed plans and didn't let you know	A betrayal of trust	15.0	95.0	90.0	97.0	100.0	269.0	2.988888888888889	36.0	4.0	5.0	41.0	18.0	10.0	22.0	133.0	48.0	26.0	30.0	29.0	72	1	RF	RF3	4	100.0	1.0	17983	0	3103	married	bachelor	3	right	1	Daily show meditation (10 minutes)	4	13816310400.0
100	43	12	4	2	8	3	1	47.0	50.0	60.0	Remind them date/time was pre-arranged and after cessation of conversation relay situation to spouse for there understanding	As it was a fairly thoughtless way to respond and family member has historically been like this	25.0	50.0	70.0	60.0	30.0	269.0	2.988888888888889	36.0	4.0	5.0	41.0	18.0	10.0	22.0	133.0	48.0	26.0	30.0	29.0	72	1	RFam	RFam1	4	100.0	1.0	17983	0	3103	married	bachelor	3	right	1	Daily show meditation (10 minutes)	4	13816310400.0
100	73	21	7	3	9	3	1	25.2	5.0	40.0	Ask if my partner is o'kay and if there's anything I can do to help them?	It is likely they have had a bad day or are trying to deal with an issue that they need full separate concentration for.	5.0	1.0	5.0	15.0	100.0	269.0	2.988888888888889	36.0	4.0	5.0	41.0	18.0	10.0	22.0	133.0	48.0	26.0	30.0	29.0	72	1	RS	RS1	4	100.0	1.0	17983	0	3103	married	bachelor	3	right	1	Daily show meditation (10 minutes)	4	13816310400.0
101	21	4	2	1	1	1	2	0.0	0.0	0.0	I would be happy that we were going to meet.	Because I was excited to see them the first time. So I am now even happier that we are meeting again.	0.0	0.0	0.0	0.0	0.0	124.0	1.3777777777777778	8.0	0.0	0.0	13.0	2.0	0.0	6.0	158.0	45.0	36.0	37.0	40.0	142	1	CF	CF2	6	100.0	1.0	17987	0	4360	married	year 12	2	right	1	meditation, kundalini yoga	4	13816310400.0
101	61	16	6	2	2	1	2	0.0	0.0	0.0	Is this one a mistake? What are we supposed to be answering? Ive started talking to them and???? I continue to do so???	Is this one a trick question?	0.0	0.0	0.0	0.0	0.0	124.0	1.3777777777777778	8.0	0.0	0.0	13.0	2.0	0.0	6.0	158.0	45.0	36.0	37.0	40.0	142	1	CFam	CFam3	6	100.0	1.0	17987	0	4360	married	year 12	2	right	1	meditation, kundalini yoga	4	13816310400.0
101	81	22	8	3	3	1	2	0.0	0.0	0.0	Make them a coffee	to help them wake up	0.0	0.0	0.0	0.0	0.0	124.0	1.3777777777777778	8.0	0.0	0.0	13.0	2.0	0.0	6.0	158.0	45.0	36.0	37.0	40.0	142	1	CS	CS2	6	100.0	1.0	17987	0	4360	married	year 12	2	right	1	meditation, kundalini yoga	4	13816310400.0
101	12	2	1	1	4	2	3	0.0	0.0	0.0	I have to say. Do people really spend their days walking around being offended or worrying about these scenarios? I guess I would tap them and say hi. Get their attention.	Because that would be normal. lol. Starting to think my normal is not normal. lol	0.0	0.0	0.0	0.0	0.0	124.0	1.3777777777777778	8.0	0.0	0.0	13.0	2.0	0.0	6.0	158.0	45.0	36.0	37.0	40.0	142	1	AF	AF1	6	100.0	1.0	17987	0	4360	married	year 12	2	right	1	meditation, kundalini yoga	4	13816310400.0
101	42	11	4	2	5	2	3	0.0	0.0	0.0	ummmm. C'mon? I would hang up. Try again later.	because thats how phones work. If nobody picks up then you try again later. Are these scenarios aimed at millenials?	0.0	0.0	0.0	0.0	0.0	124.0	1.3777777777777778	8.0	0.0	0.0	13.0	2.0	0.0	6.0	158.0	45.0	36.0	37.0	40.0	142	1	AFam	AFam1	6	100.0	1.0	17987	0	4360	married	year 12	2	right	1	meditation, kundalini yoga	4	13816310400.0
101	72	20	7	3	6	2	3	0.0	0.0	0.0	To what? What would i do to what? nothing has happened in this scenario? Surely everyones answer would be. Listen to what they have to say.	Because they asked me to "talk". So I would listen.	0.0	0.0	0.0	0.0	0.0	124.0	1.3777777777777778	8.0	0.0	0.0	13.0	2.0	0.0	6.0	158.0	45.0	36.0	37.0	40.0	142	1	AS	AS1	6	100.0	1.0	17987	0	4360	married	year 12	2	right	1	meditation, kundalini yoga	4	13816310400.0
101	33	9	3	1	7	3	1	0.0	0.0	0.0	Nothing	The only way I can explain is that I have studied Dr. Wayne Dyers principles on life. So I find these scenarios meaningless.	0.0	0.0	0.0	0.0	0.0	124.0	1.3777777777777778	8.0	0.0	0.0	13.0	2.0	0.0	6.0	158.0	45.0	36.0	37.0	40.0	142	1	RF	RF3	6	100.0	1.0	17987	0	4360	married	year 12	2	right	1	meditation, kundalini yoga	4	13816310400.0
101	53	15	5	2	8	3	1	30.0	0.0	0.0	I would not do anything. I have never been one to worry about something like this.	Because I do not react or worry about others actions. I have studied Dr. Wayne Dyer for years. I find it amazing that people might react to something as trivial as this scenario.	0.0	0.0	50.0	50.0	50.0	124.0	1.3777777777777778	8.0	0.0	0.0	13.0	2.0	0.0	6.0	158.0	45.0	36.0	37.0	40.0	142	1	RFam	RFam2	6	100.0	1.0	17987	0	4360	married	year 12	2	right	1	meditation, kundalini yoga	4	13816310400.0
101	93	27	9	3	9	3	1	0.0	0.0	0.0	I would do nothing.	I do not attach my happiness to anyone. that would be idiotic. I leave my partner free to indulge in any behaviour they wish to.	0.0	0.0	0.0	0.0	0.0	124.0	1.3777777777777778	8.0	0.0	0.0	13.0	2.0	0.0	6.0	158.0	45.0	36.0	37.0	40.0	142	1	RS	RS3	6	100.0	1.0	17987	0	4360	married	year 12	2	right	1	meditation, kundalini yoga	4	13816310400.0
102	11	1	1	1	1	1	2	37.2	3.0	2.0	Continue my shopping	We had a conversation and continued on our way - its not unusual	2.0	1.0	90.0	1.0	92.0	218.0	2.422222222222222	21.0	2.0	3.0	42.0	14.0	4.0	10.0	107.0	31.0	30.0	28.0	18.0	46	1	CF	CF1	2	100.0	1.0	17978	1	8157	de-facto	year 12	2	left	0	0	0	13816310400.0
102	61	16	6	2	2	1	2	38.0	1.0	1.0	have a conversation with them and thank them for attending	because it's polite	1.0	1.0	71.0	48.0	69.0	218.0	2.422222222222222	21.0	2.0	3.0	42.0	14.0	4.0	10.0	107.0	31.0	30.0	28.0	18.0	46	1	CFam	CFam3	2	100.0	1.0	17978	1	8157	de-facto	year 12	2	left	0	0	0	13816310400.0
102	81	22	8	3	3	1	2	19.8	29.0	10.0	Start getting their stuff together so they can get dressed and go as soon as they wake up properly	Im impatient	1.0	1.0	94.0	2.0	1.0	218.0	2.422222222222222	21.0	2.0	3.0	42.0	14.0	4.0	10.0	107.0	31.0	30.0	28.0	18.0	46	1	CS	CS2	2	100.0	1.0	17978	1	8157	de-facto	year 12	2	left	0	0	0	13816310400.0
102	32	8	3	1	4	2	3	21.2	4.0	1.0	Go up and say hi, then go about my fun activity	If someone has plans with someone else i do not expect them to answer their phone	1.0	3.0	98.0	2.0	2.0	218.0	2.422222222222222	21.0	2.0	3.0	42.0	14.0	4.0	10.0	107.0	31.0	30.0	28.0	18.0	46	1	AF	AF3	2	100.0	1.0	17978	1	8157	de-facto	year 12	2	left	0	0	0	13816310400.0
102	42	11	4	2	5	2	3	16.4	20.0	2.0	Try calling them again	It's a miracle to reach someone in my family on the first call	2.0	1.0	75.0	3.0	1.0	218.0	2.422222222222222	21.0	2.0	3.0	42.0	14.0	4.0	10.0	107.0	31.0	30.0	28.0	18.0	46	1	AFam	AFam1	2	100.0	1.0	17978	1	8157	de-facto	year 12	2	left	0	0	0	13816310400.0
102	72	20	7	3	6	2	3	45.0	50.0	51.0	To be honest I would be more terrified than anything and would want them to get to the point	I hate the unknown	90.0	35.0	8.0	3.0	89.0	218.0	2.422222222222222	21.0	2.0	3.0	42.0	14.0	4.0	10.0	107.0	31.0	30.0	28.0	18.0	46	1	AS	AS1	2	100.0	1.0	17978	1	8157	de-facto	year 12	2	left	0	0	0	13816310400.0
102	23	6	2	1	7	3	1	65.2	81.0	92.0	Probably cry and then not respond, totally nuke them from my life	That sort of behaviour is unacceptable and I wouldn't want a friendship following that	18.0	82.0	50.0	79.0	97.0	218.0	2.422222222222222	21.0	2.0	3.0	42.0	14.0	4.0	10.0	107.0	31.0	30.0	28.0	18.0	46	1	RF	RF2	2	100.0	1.0	17978	1	8157	de-facto	year 12	2	left	0	0	0	13816310400.0
102	53	15	5	2	8	3	1	38.8	62.0	50.0	End the conversation and find someone else to vent to	Im not getting what i need from them, may as well pursue another avenue	22.0	58.0	22.0	70.0	22.0	218.0	2.422222222222222	21.0	2.0	3.0	42.0	14.0	4.0	10.0	107.0	31.0	30.0	28.0	18.0	46	1	RFam	RFam2	2	100.0	1.0	17978	1	8157	de-facto	year 12	2	left	0	0	0	13816310400.0
102	93	27	9	3	9	3	1	30.0	45.0	81.0	Pull away and more than likely sulk	Because i can be childish when it comes to rejection	48.0	81.0	3.0	1.0	17.0	218.0	2.422222222222222	21.0	2.0	3.0	42.0	14.0	4.0	10.0	107.0	31.0	30.0	28.0	18.0	46	1	RS	RS3	2	100.0	1.0	17978	1	8157	de-facto	year 12	2	left	0	0	0	13816310400.0
104	11	1	1	1	1	1	2	29.6	2.0	1.0	Continue shopping?	We had a brief conversation and did not ignore one another, however we were here to shop not socialise.	2.0	3.0	44.0	3.0	96.0	201.0	2.2333333333333334	17.0	1.0	2.0	20.0	2.0	2.0	6.0	123.0	36.0	25.0	26.0	36.0	141	1	CF	CF1	3	98.0	1.0	17988	1	11157	single	year 12	2	right	0	0	0	13816310400.0
104	61	16	6	2	2	1	2	31.0	1.0	1.0	Make a joke about whatever achievement i was getting.	My dad is a humorous man	1.0	2.0	50.0	2.0	100.0	201.0	2.2333333333333334	17.0	1.0	2.0	20.0	2.0	2.0	6.0	123.0	36.0	25.0	26.0	36.0	141	1	CFam	CFam3	3	98.0	1.0	17988	1	11157	single	year 12	2	right	0	0	0	13816310400.0
104	71	19	7	3	3	1	2	33.0	1.0	1.0	Tell him about my day and then suggest something intimate.	He seems invested in my wants.	2.0	1.0	61.0	1.0	100.0	201.0	2.2333333333333334	17.0	1.0	2.0	20.0	2.0	2.0	6.0	123.0	36.0	25.0	26.0	36.0	141	1	CS	CS1	3	98.0	1.0	17988	1	11157	single	year 12	2	right	0	0	0	13816310400.0
104	32	8	3	1	4	2	3	28.8	21.0	18.0	Continue with whatever i planned to do and message them later to arrange an activity in the future.	I don't like to make matters bigger than they are.	11.0	54.0	2.0	2.0	75.0	201.0	2.2333333333333334	17.0	1.0	2.0	20.0	2.0	2.0	6.0	123.0	36.0	25.0	26.0	36.0	141	1	AF	AF3	3	98.0	1.0	17988	1	11157	single	year 12	2	right	0	0	0	13816310400.0
104	42	11	4	2	5	2	3	45.0	9.0	3.0	Arrange another time to call.	I understand that my sister has a busy schedule and would answer if she could.	10.0	50.0	76.0	66.0	23.0	201.0	2.2333333333333334	17.0	1.0	2.0	20.0	2.0	2.0	6.0	123.0	36.0	25.0	26.0	36.0	141	1	AFam	AFam1	3	98.0	1.0	17988	1	11157	single	year 12	2	right	0	0	0	13816310400.0
104	92	26	9	3	6	2	3	30.4	18.0	17.0	I would ask them for attention or join in whatever they were so invested in.	To understand what is so interesting to them.	11.0	62.0	48.0	24.0	7.0	201.0	2.2333333333333334	17.0	1.0	2.0	20.0	2.0	2.0	6.0	123.0	36.0	25.0	26.0	36.0	141	1	AS	AS3	3	98.0	1.0	17988	1	11157	single	year 12	2	right	0	0	0	13816310400.0
104	23	6	2	1	7	3	1	41.6	50.0	49.0	Say that is okay and most likely not message them again, unless they message me first.	Asides from being a little hurt, they may have something drastic going on in their life.	25.0	74.0	54.0	40.0	15.0	201.0	2.2333333333333334	17.0	1.0	2.0	20.0	2.0	2.0	6.0	123.0	36.0	25.0	26.0	36.0	141	1	RF	RF2	3	98.0	1.0	17988	1	11157	single	year 12	2	right	0	0	0	13816310400.0
104	53	15	5	2	8	3	1	11.8	36.0	52.0	I would say i had to go do something.	My mother is probably overwhelmed with the stress of looking after everything at home.	21.0	13.0	9.0	7.0	9.0	201.0	2.2333333333333334	17.0	1.0	2.0	20.0	2.0	2.0	6.0	123.0	36.0	25.0	26.0	36.0	141	1	RFam	RFam2	3	98.0	1.0	17988	1	11157	single	year 12	2	right	0	0	0	13816310400.0
104	83	24	8	3	9	3	1	21.2	20.0	20.0	Arrange to spend next weekend together.	They most likely have a reason for preferring to spend the weekend with their friend, ie birthday	4.0	34.0	46.0	13.0	9.0	201.0	2.2333333333333334	17.0	1.0	2.0	20.0	2.0	2.0	6.0	123.0	36.0	25.0	26.0	36.0	141	1	RS	RS2	3	98.0	1.0	17988	1	11157	single	year 12	2	right	0	0	0	13816310400.0
105	21	4	2	1	1	1	2	22.6	10.0	19.0	when I miss out on something i am excited about I feel disappointed i would complain to my husband but then accept it and not respond at all.	when i am disappointed that i missed out on something I wanted I realise that all things happen for a reason... but still being upset I complain a lot to my husband to listens patiently	2.0	4.0	50.0	28.0	29.0	162.0	1.8	13.0	0.0	0.0	37.0	0.0	0.0	0.0	151.0	44.0	35.0	33.0	39.0	50	1	CF	CF2	1	99.0	1.0	17975	1	4485	married	bachelor	3	right	1	praying - meditation to music	3	13816310400.0
105	51	13	5	2	2	1	2	35.4	4.0	2.0	i would say to them that i am doing fine and that i just wanted to talk to them, but that they are not to worry about me at all.	Because i think it is just that my family member is worried about me, not that they are trying to be mean. So I just inform them I am ok.	8.0	6.0	87.0	5.0	71.0	162.0	1.8	13.0	0.0	0.0	37.0	0.0	0.0	0.0	151.0	44.0	35.0	33.0	39.0	50	1	CFam	CFam2	1	99.0	1.0	17975	1	4485	married	bachelor	3	right	1	praying - meditation to music	3	13816310400.0
105	91	25	9	3	3	1	2	39.0	2.0	1.0	I would lean in and kiss my partner and thank him for his attention and for giving me his eyes. I would ignore the tv then, as I was the one wanting his attention, so now I have it I enjoy it.	because he gave me what I wanted in giving me his attention so I want to place value on him and show him how much i appreciate his response to me.	2.0	3.0	94.0	3.0	93.0	162.0	1.8	13.0	0.0	0.0	37.0	0.0	0.0	0.0	151.0	44.0	35.0	33.0	39.0	50	1	CS	CS3	1	99.0	1.0	17975	1	4485	married	bachelor	3	right	1	praying - meditation to music	3	13816310400.0
105	32	8	3	1	4	2	3	29.2	0.0	0.0	I would go up to my friend and say a happy "hi, sorry for interrupting you both, I just saw and wanted to say hi, tried to call you today, I would love to get together with you soon yeah? ' then I would smile and leave them.	My friend has every right to have other friends to spend time with. She didn't get my call and most likely didn't even know I wanted time with her! so want her to know I am happy she is happy spending time with her friend and that i too want to spend time with her when she is free next.	1.0	1.0	72.0	1.0	71.0	162.0	1.8	13.0	0.0	0.0	37.0	0.0	0.0	0.0	151.0	44.0	35.0	33.0	39.0	50	1	AF	AF3	1	99.0	1.0	17975	1	4485	married	bachelor	3	right	1	praying - meditation to music	3	13816310400.0
105	42	11	4	2	5	2	3	39.2	8.0	2.0	I would leave a message on there phone saying "hi, oh I am sorry we missed each other, I was so looking forward to talking to you. I understand how time can get away from us all though, but i hope you are going ok?	I want them too know how I am feeling, cause i am disappointed. but anything could have happened that caused them to not be able to pick up the phone. I am not going to assume it was for a hurtful reason that they didnt pick up. i will assume they are very busy and either something important came up or maybe they are sick or very tired. I have the philosophy that all humans are weak at some time …	1.0	1.0	79.0	66.0	49.0	162.0	1.8	13.0	0.0	0.0	37.0	0.0	0.0	0.0	151.0	44.0	35.0	33.0	39.0	50	1	AFam	AFam1	1	99.0	1.0	17975	1	4485	married	bachelor	3	right	1	praying - meditation to music	3	13816310400.0
105	72	20	7	3	6	2	3	33.8	2.0	1.0	I would listen and be open minded to what my husband wants to say to me. I won't assume it is something about me or our relationship he wants to talk about. he may need to tell me something serious about our kids or that happened to him at work.	It is no good jumping to conclusions or the worst possible conclusion about it all. I need to hear what my husband has too say before I react or respond at all.	21.0	1.0	52.0	4.0	91.0	162.0	1.8	13.0	0.0	0.0	37.0	0.0	0.0	0.0	151.0	44.0	35.0	33.0	39.0	50	1	AS	AS1	1	99.0	1.0	17975	1	4485	married	bachelor	3	right	1	praying - meditation to music	3	13816310400.0
105	13	3	1	1	7	3	1	62.6	34.0	45.0	I would go back up to my friend and ask 'is everything ok?" and if they say yes I would say ' you don't appear to be your normal self". Is there something wrong? if they walk off then I would not go after them I would go home very shocked and talk to my husband about how upset I feel that my friend responded that way to me.	i would ask the questions to my friend as i may have misinterpreted her eye movements or the situation an i need to make sure something is wrong before judging her for it.	72.0	80.0	34.0	44.0	83.0	162.0	1.8	13.0	0.0	0.0	37.0	0.0	0.0	0.0	151.0	44.0	35.0	33.0	39.0	50	1	RF	RF1	1	99.0	1.0	17975	1	4485	married	bachelor	3	right	1	praying - meditation to music	3	13816310400.0
105	63	18	6	2	8	3	1	28.8	1.0	1.0	I would call them straight away and ask why they were not there and say that I was disappointed but that i loved them and was thinking of them	I would however know that my family member would have a good reason for not being there.. eg: sick or accident... and that it was unavoidable.	1.0	2.0	47.0	1.0	93.0	162.0	1.8	13.0	0.0	0.0	37.0	0.0	0.0	0.0	151.0	44.0	35.0	33.0	39.0	50	1	RFam	RFam3	1	99.0	1.0	17975	1	4485	married	bachelor	3	right	1	praying - meditation to music	3	13816310400.0
105	83	24	8	3	9	3	1	56.4	22.0	20.0	I would ask them if they needed some space from me? if we had spent too much time together and if they just need time out with a friend? or if something was wrong between them and I? i would tell them i was feeling disappointed and tell them the idea i had of time together and wait and see how they resond.	I would want to know it wasnt that something was wrong between us and then just see if they wanted to do what i had in mind or if it was just that they wanted time with there friend.	38.0	38.0	72.0	47.0	87.0	162.0	1.8	13.0	0.0	0.0	37.0	0.0	0.0	0.0	151.0	44.0	35.0	33.0	39.0	50	1	RS	RS2	1	99.0	1.0	17975	1	4485	married	bachelor	3	right	1	praying - meditation to music	3	13816310400.0
106	31	7	3	1	1	1	2	30.6	1.0	1.0	Another great situation - I'd be happy	It's good to go out and have fun with friends.	1.0	1.0	50.0	1.0	100.0	206.0	2.2888888888888888	20.0	2.0	5.0	42.0	12.0	4.0	2.0	146.0	48.0	32.0	42.0	24.0	103	1	CF	CF3	5	50.0	1.0	17987	1	-2565	widowed	vocational	3	right	1	Relaxation classes on Tuesdays Deep threating daily x 10	4	13816310400.0
106	61	16	6	2	2	1	2	20.6	1.0	1.0	I don't see an issue. I'd be very happy that the family member bothered to attend.	I'm alot better at finding people in a crowd than my other family members - I wouldn't expect them to find me	1.0	1.0	50.0	1.0	50.0	206.0	2.2888888888888888	20.0	2.0	5.0	42.0	12.0	4.0	2.0	146.0	48.0	32.0	42.0	24.0	103	1	CFam	CFam3	5	50.0	1.0	17987	1	-2565	widowed	vocational	3	right	1	Relaxation classes on Tuesdays Deep threating daily x 10	4	13816310400.0
106	71	19	7	3	3	1	2	20.8	1.0	1.0	This sounds like a great situation - I'd be happy	It's great to get home and be appreciated and have time to spend together.	1.0	1.0	1.0	1.0	100.0	206.0	2.2888888888888888	20.0	2.0	5.0	42.0	12.0	4.0	2.0	146.0	48.0	32.0	42.0	24.0	103	1	CS	CS1	5	50.0	1.0	17987	1	-2565	widowed	vocational	3	right	1	Relaxation classes on Tuesdays Deep threating daily x 10	4	13816310400.0
106	22	5	2	1	4	2	3	20.6	1.0	1.0	I'd give it a couple of weeks and call them instead of texting them. Texts are an utter waste of time & money, and a lot of people don't hear nor check them, and some don't even know how to read them.	Texts don't give the other person any opportunity to react. They are like sending a message to someone that you're not interested in speaking to them unless they pay out money to write down their side of a conversation for you on a stupid version of a keyboard that you can't even use without having to correct it half a dozen times. If someone can't be bothered phoning and spending a few minutes t…	1.0	1.0	50.0	1.0	50.0	206.0	2.2888888888888888	20.0	2.0	5.0	42.0	12.0	4.0	2.0	146.0	48.0	32.0	42.0	24.0	103	1	AF	AF2	5	50.0	1.0	17987	1	-2565	widowed	vocational	3	right	1	Relaxation classes on Tuesdays Deep threating daily x 10	4	13816310400.0
106	52	14	5	2	5	2	3	20.6	1.0	1.0	Sounds like my friend is busy - I'd call someone else with a far less selfish reason. It's self-centred to clock-watch through other people's conversations just to wait for an opportunity to vent personal problems.	It's not appropriate to use people, especially my friends, for venting my problems. I call friends to make plans, catch up etc - not to lean on them	1.0	1.0	50.0	1.0	50.0	206.0	2.2888888888888888	20.0	2.0	5.0	42.0	12.0	4.0	2.0	146.0	48.0	32.0	42.0	24.0	103	1	AFam	AFam2	5	50.0	1.0	17987	1	-2565	widowed	vocational	3	right	1	Relaxation classes on Tuesdays Deep threating daily x 10	4	13816310400.0
106	82	23	8	3	6	2	3	37.0	1.0	1.0	My partner's a real live human being. Being a partner is about making plans together, not telling someone on the weekend that you have made a plan for them, as if they are an infant or mentally disabled. If someone was treating me like I didn't deserve to be involved in planning I'd go out early in the morning as well.	The sort of people who plan for others without even asking them what they want to do are controlling and over-demanding of their partners.	5.0	50.0	50.0	5.0	75.0	206.0	2.2888888888888888	20.0	2.0	5.0	42.0	12.0	4.0	2.0	146.0	48.0	32.0	42.0	24.0	103	1	AS	AS2	5	50.0	1.0	17987	1	-2565	widowed	vocational	3	right	1	Relaxation classes on Tuesdays Deep threating daily x 10	4	13816310400.0
106	13	3	1	1	7	3	1	46.6	3.0	4.0	I would go up to them and say hello, and perhaps ask if there was something wrong.	Because I value our friendship and would want to correct any misunderstanding. I would not do anything deliberately to get this sort of reaction from a friend - this eye-rolling might be my friend trying to ask me for help over some issue I was unaware of	50.0	100.0	4.0	4.0	75.0	206.0	2.2888888888888888	20.0	2.0	5.0	42.0	12.0	4.0	2.0	146.0	48.0	32.0	42.0	24.0	103	1	RF	RF1	5	50.0	1.0	17987	1	-2565	widowed	vocational	3	right	1	Relaxation classes on Tuesdays Deep threating daily x 10	4	13816310400.0
106	43	12	4	2	8	3	1	19.0	5.0	5.0	Tell them I'd call back tomorrow.	If they can't talk right now, they need to concentrate on what they're doing at the time. Extending the conversation would be rude.	5.0	5.0	5.0	5.0	75.0	206.0	2.2888888888888888	20.0	2.0	5.0	42.0	12.0	4.0	2.0	146.0	48.0	32.0	42.0	24.0	103	1	RFam	RFam1	5	50.0	1.0	17987	1	-2565	widowed	vocational	3	right	1	Relaxation classes on Tuesdays Deep threating daily x 10	4	13816310400.0
106	93	27	9	3	9	3	1	35.0	5.0	5.0	If my partner is busy I would find something else to do. I'd find another time for intimacy, when we're both not busy. I'd be mildly interested in what my partner was doing on the phone.	I would expect the same from them. Neither of us are at meant to be at each other's beck and call, nor disinterested in the other's life.	50.0	50.0	0.0	0.0	75.0	206.0	2.2888888888888888	20.0	2.0	5.0	42.0	12.0	4.0	2.0	146.0	48.0	32.0	42.0	24.0	103	1	RS	RS3	5	50.0	1.0	17987	1	-2565	widowed	vocational	3	right	1	Relaxation classes on Tuesdays Deep threating daily x 10	4	13816310400.0
107	11	1	1	1	1	1	2	37.6	1.0	1.0	I would take it as it was. We are all busy.	I hate going to the supermarket. The quicker I can get out of there, the better	1.0	1.0	95.0	1.0	90.0	172.0	1.9111111111111112	13.0	2.0	4.0	35.0	20.0	14.0	8.0	138.0	54.0	29.0	31.0	24.0	63	1	CF	CF1	3	100.0	1.0	17987	1	4900	de-facto	bachelor	3	right	1	yoga	4	13816310400.0
107	41	10	4	2	2	1	2	40.6	1.0	1.0	I would be just as excited to talk to them.	Because we have great relationship.	1.0	1.0	100.0	1.0	100.0	172.0	1.9111111111111112	13.0	2.0	4.0	35.0	20.0	14.0	8.0	138.0	54.0	29.0	31.0	24.0	63	1	CFam	CFam1	3	100.0	1.0	17987	1	4900	de-facto	bachelor	3	right	1	yoga	4	13816310400.0
107	91	25	9	3	3	1	2	39.4	1.0	1.0	Enjoy the cuddle.	Because I like cuddles	1.0	1.0	95.0	5.0	95.0	172.0	1.9111111111111112	13.0	2.0	4.0	35.0	20.0	14.0	8.0	138.0	54.0	29.0	31.0	24.0	63	1	CS	CS3	3	100.0	1.0	17987	1	4900	de-facto	bachelor	3	right	1	yoga	4	13816310400.0
107	22	5	2	1	4	2	3	1.0	1.0	10.0	I would text my friend tell Him/her to get their shit together and go for coffee	Because I would try. If there is no answer to my text I would let it go.	1.0	1.0	1.0	1.0	1.0	172.0	1.9111111111111112	13.0	2.0	4.0	35.0	20.0	14.0	8.0	138.0	54.0	29.0	31.0	24.0	63	1	AF	AF2	3	100.0	1.0	17987	1	4900	de-facto	bachelor	3	right	1	yoga	4	13816310400.0
107	52	14	5	2	5	2	3	66.2	10.0	70.0	I would ask her to stop and listen. Then I will fell bad because I know I should know better that to think she would listen.	Bad mother-daughter dynamic. I've been trying to work at it for years. I have the need to "change" my mother as it's disappointing to me she can keep up with growing up. As I said, I'm working on it..	70.0	100.0	80.0	80.0	1.0	172.0	1.9111111111111112	13.0	2.0	4.0	35.0	20.0	14.0	8.0	138.0	54.0	29.0	31.0	24.0	63	1	AFam	AFam2	3	100.0	1.0	17987	1	4900	de-facto	bachelor	3	right	1	yoga	4	13816310400.0
107	72	20	7	3	6	2	3	1.0	1.0	1.0	Ok, sound serious. What's on your mind	Because I encourage my partner to talk to me. If he says we need to talk I'll be all ears.	1.0	1.0	1.0	1.0	1.0	172.0	1.9111111111111112	13.0	2.0	4.0	35.0	20.0	14.0	8.0	138.0	54.0	29.0	31.0	24.0	63	1	AS	AS1	3	100.0	1.0	17987	1	4900	de-facto	bachelor	3	right	1	yoga	4	13816310400.0
107	33	9	3	1	7	3	1	40.4	80.0	80.0	I would go up to my friend and ask what happened	I deserve an explanation	1.0	60.0	1.0	70.0	70.0	172.0	1.9111111111111112	13.0	2.0	4.0	35.0	20.0	14.0	8.0	138.0	54.0	29.0	31.0	24.0	63	1	RF	RF3	3	100.0	1.0	17987	1	4900	de-facto	bachelor	3	right	1	yoga	4	13816310400.0
107	63	18	6	2	8	3	1	1.0	1.0	1.0	I would ask what happened and listen.	Because if it's a close family member they have probably never behaved this way before	1.0	1.0	1.0	1.0	1.0	172.0	1.9111111111111112	13.0	2.0	4.0	35.0	20.0	14.0	8.0	138.0	54.0	29.0	31.0	24.0	63	1	RFam	RFam3	3	100.0	1.0	17987	1	4900	de-facto	bachelor	3	right	1	yoga	4	13816310400.0
107	83	24	8	3	9	3	1	12.8	60.0	80.0	I would be cranky and tell him how cranky I was	If I put that much effort in I would expect a different response from him.	1.0	1.0	1.0	60.0	1.0	172.0	1.9111111111111112	13.0	2.0	4.0	35.0	20.0	14.0	8.0	138.0	54.0	29.0	31.0	24.0	63	1	RS	RS2	3	100.0	1.0	17987	1	4900	de-facto	bachelor	3	right	1	yoga	4	13816310400.0
108	21	4	2	1	1	1	2	20.8	2.0	2.0	I would respond back to my friend if this was a good date and time or not, and if not suggest a different day. I would be pleased that I have reconnected with an old friend	I would be excited to reconnect with an old friend and so would reply immediately with a good day and time as I would want to catch up.	1.0	1.0	50.0	2.0	50.0	279.0	3.1	40.0	4.0	7.0	72.0	34.0	18.0	18.0	77.0	22.0	26.0	18.0	11.0	65	1	CF	CF2	3	90.0	1.0	17999	0	4303	de-facto	bachelor	3	right	0	0	0	13816310400.0
108	51	13	5	2	2	1	2	13.6	1.0	98.0	I would be happy family member was asking me questions about how I was feeling as that shows they are actively listening.	This is the response I wanted from my close family member when calling and so I would be happy and grateful they were helping my needs.	1.0	1.0	15.0	1.0	50.0	279.0	3.1	40.0	4.0	7.0	72.0	34.0	18.0	18.0	77.0	22.0	26.0	18.0	11.0	65	1	CFam	CFam2	3	90.0	1.0	17999	0	4303	de-facto	bachelor	3	right	0	0	0	13816310400.0
108	91	25	9	3	3	1	2	24.6	2.0	3.0	I would respond back in a loving way as taking my partner's smile at me and the action of putting down his phone as a positive response to me wanting attention.	Because I love my partner and I would take his response as a positive action showing he loves me too.	2.0	1.0	50.0	20.0	50.0	279.0	3.1	40.0	4.0	7.0	72.0	34.0	18.0	18.0	77.0	22.0	26.0	18.0	11.0	65	1	CS	CS3	3	90.0	1.0	17999	0	4303	de-facto	bachelor	3	right	0	0	0	13816310400.0
108	12	2	1	1	4	2	3	1.2	10.0	1.0	I would be slightly confused at first as this is a close friend of mine. Secondly I would most likely walk up to them, making myself obvious and joke about why they hadn't heard me.	I consider my close friends and I to talk about our issues with one another so I would not take this situation as my friend was ignoring me on purpose and so I would not feel upset by this happening.	2.0	1.0	1.0	1.0	1.0	279.0	3.1	40.0	4.0	7.0	72.0	34.0	18.0	18.0	77.0	22.0	26.0	18.0	11.0	65	1	AF	AF1	3	90.0	1.0	17999	0	4303	de-facto	bachelor	3	right	0	0	0	13816310400.0
108	62	17	6	2	5	2	3	41.4	100.0	100.0	I would try and go about my special day as if nothing had upset me when I realised my close family member was not there. After the day I would try to contact the person again and make my annoyance known.	I consider my close family members and I to support each other always but especially in times of achievement. I would not do this to one of my close family members if I was expected to be at one of their events and so I would be hurt if this situation happened to me.	10.0	19.0	100.0	49.0	29.0	279.0	3.1	40.0	4.0	7.0	72.0	34.0	18.0	18.0	77.0	22.0	26.0	18.0	11.0	65	1	AFam	AFam3	3	90.0	1.0	17999	0	4303	de-facto	bachelor	3	right	0	0	0	13816310400.0
108	82	23	8	3	6	2	3	14.0	70.0	50.0	I would be annoyed that my partner hadn't thought about me first as I was thinking about spending time with him. However, I wouldn't get completely mad as I would remind myself he didn't know of these plans previously and he may have had something he wanted to get done. I may text or call him to see when he would be free so we could spend time together after he was finished with whatever he was d…	I would feel a little rejected, having thought of him and wanting to spend time with him and wou i'd automatically assume he had better plans. I wouldn't get angry because he had no idea of any plans together and so wouldn't have ignored our plans on purpose.	0.0	5.0	10.0	50.0	5.0	279.0	3.1	40.0	4.0	7.0	72.0	34.0	18.0	18.0	77.0	22.0	26.0	18.0	11.0	65	1	AS	AS2	3	90.0	1.0	17999	0	4303	de-facto	bachelor	3	right	0	0	0	13816310400.0
108	33	9	3	1	7	3	1	46.2	30.0	50.0	I probably wouldn't make myself known to my friend when I saw them out in public as I would feel almost embarrassed for both of us in this situation. I would feel embarrassed of the confusion I felt as to why my friend had lied to me. But I would also feel embarrassed for them if I had approached them of catching them of on their lie.	I wouldn't want to cause conflict or more excuses in the moment. I might later on tell my friend that I had seen them and why that had happened.	70.0	60.0	50.0	1.0	50.0	279.0	3.1	40.0	4.0	7.0	72.0	34.0	18.0	18.0	77.0	22.0	26.0	18.0	11.0	65	1	RF	RF3	3	90.0	1.0	17999	0	4303	de-facto	bachelor	3	right	0	0	0	13816310400.0
108	43	12	4	2	8	3	1	2.6	20.0	30.0	I would be a little disappointed that my family member had not taken this scheduled time as importantly as I had. However, I would not be angry at them and just arrange another time with them later as I realise we all have busy lives and can forget things.	Because I realise we all lead busy lives and so I would not be angry.	3.0	3.0	3.0	2.0	2.0	279.0	3.1	40.0	4.0	7.0	72.0	34.0	18.0	18.0	77.0	22.0	26.0	18.0	11.0	65	1	RFam	RFam1	3	90.0	1.0	17999	0	4303	de-facto	bachelor	3	right	0	0	0	13816310400.0
108	73	21	7	3	9	3	1	43.8	30.0	70.0	I would give my partner the space he asked for but I would be confused and upset as to why he wouldn't think I could make him feel better through whatever he was going through by being with him. I would think his behaviour was because of something I had done to upset him.	I believe my partner and I can talk about most things together and so I would respond by being upset because he couldn't feel like he was able to talk to me.	73.0	60.0	2.0	3.0	81.0	279.0	3.1	40.0	4.0	7.0	72.0	34.0	18.0	18.0	77.0	22.0	26.0	18.0	11.0	65	1	RS	RS1	3	90.0	1.0	17999	0	4303	de-facto	bachelor	3	right	0	0	0	13816310400.0
109	11	1	1	1	1	1	2	17.6	1.0	1.0	I think I would continue on with my shopping without being upset at all, we said hi had a bit of a chat and then it's time to get on with the shopping.	I have a good relationship with my friend and I don't think they did anything wrong.	1.0	0.0	1.0	1.0	85.0	147.0	1.6333333333333333	3.0	0.0	1.0	15.0	8.0	2.0	0.0	159.0	47.0	36.0	35.0	41.0	138	1	CF	CF1	1	87.0	1.0	17993	1	-1577	married	bachelor	3	right	1	notice thoughtscognitions	4	13816310400.0
109	41	10	4	2	2	1	2	2.0	1.0	1.0	I don't think there is anything to be upset about - we've both had the chance to have a chat and catch up.	I've caught up as per agreed time and I'm happy about that.	1.0	3.0	3.0	1.0	2.0	147.0	1.6333333333333333	3.0	0.0	1.0	15.0	8.0	2.0	0.0	159.0	47.0	36.0	35.0	41.0	138	1	CFam	CFam1	1	87.0	1.0	17993	1	-1577	married	bachelor	3	right	1	notice thoughtscognitions	4	13816310400.0
109	81	22	8	3	3	1	2	54.6	15.0	50.0	I think I would say I was upset.	I think it's important to be honest.	10.0	61.0	62.0	60.0	80.0	147.0	1.6333333333333333	3.0	0.0	1.0	15.0	8.0	2.0	0.0	159.0	47.0	36.0	35.0	41.0	138	1	CS	CS2	1	87.0	1.0	17993	1	-1577	married	bachelor	3	right	1	notice thoughtscognitions	4	13816310400.0
109	32	8	3	1	4	2	3	23.6	35.0	35.0	I would notice the feelings - friends are a trigger for me. I would try and unhook from any unhelpful thoughts.	I know friends can be a trigger for me.	70.0	20.0	4.0	4.0	20.0	147.0	1.6333333333333333	3.0	0.0	1.0	15.0	8.0	2.0	0.0	159.0	47.0	36.0	35.0	41.0	138	1	AF	AF3	1	87.0	1.0	17993	1	-1577	married	bachelor	3	right	1	notice thoughtscognitions	4	13816310400.0
109	52	14	5	2	5	2	3	14.6	26.0	1.0	I think I would ask them what they were doing? Did they have time for a chat?	Honesty.	2.0	23.0	3.0	25.0	20.0	147.0	1.6333333333333333	3.0	0.0	1.0	15.0	8.0	2.0	0.0	159.0	47.0	36.0	35.0	41.0	138	1	AFam	AFam2	1	87.0	1.0	17993	1	-1577	married	bachelor	3	right	1	notice thoughtscognitions	4	13816310400.0
109	72	20	7	3	6	2	3	60.4	10.0	1.0	I think I would notice my thoughts, but wait to hear what my partner had to say.	My partner's father is very ill at the moment and I think I would assume that he wanted to talk about that - maybe his dad had died?	70.0	20.0	50.0	71.0	91.0	147.0	1.6333333333333333	3.0	0.0	1.0	15.0	8.0	2.0	0.0	159.0	47.0	36.0	35.0	41.0	138	1	AS	AS1	1	87.0	1.0	17993	1	-1577	married	bachelor	3	right	1	notice thoughtscognitions	4	13816310400.0
109	23	6	2	1	7	3	1	54.6	40.0	50.0	I would notice feelings and then I would take some time before I responded to the text.	So that i had time to manage my feelings of rejection.	50.0	23.0	50.0	50.0	100.0	147.0	1.6333333333333333	3.0	0.0	1.0	15.0	8.0	2.0	0.0	159.0	47.0	36.0	35.0	41.0	138	1	RF	RF2	1	87.0	1.0	17993	1	-1577	married	bachelor	3	right	1	notice thoughtscognitions	4	13816310400.0
109	63	18	6	2	8	3	1	50.6	70.0	30.0	I think I would let them know I was upset.	Honesty.	1.0	76.0	51.0	75.0	50.0	147.0	1.6333333333333333	3.0	0.0	1.0	15.0	8.0	2.0	0.0	159.0	47.0	36.0	35.0	41.0	138	1	RFam	RFam3	1	87.0	1.0	17993	1	-1577	married	bachelor	3	right	1	notice thoughtscognitions	4	13816310400.0
109	93	27	9	3	9	3	1	56.0	10.0	51.0	Oh, that's a shame, I was hoping for some connection.	I try to be assertive with my partner.	50.0	70.0	20.0	70.0	70.0	147.0	1.6333333333333333	3.0	0.0	1.0	15.0	8.0	2.0	0.0	159.0	47.0	36.0	35.0	41.0	138	1	RS	RS3	1	87.0	1.0	17993	1	-1577	married	bachelor	3	right	1	notice thoughtscognitions	4	13816310400.0
110	21	4	2	1	1	1	2	49.4	9.0	9.0	I woudl be nervous tha friend wouldnt tex, then very relieved they texted back so quickly	it seems by old friend is acting positively towards me so I would be relieved	48.0	50.0	50.0	49.0	50.0	228.0	2.533333333333333	16.0	2.0	3.0	43.0	18.0	4.0	8.0	122.0	41.0	32.0	28.0	21.0	100	1	CF	CF2	4	81.0	1.0	17978	1	3871	married	bachelor	3	right	1	occasionally - Deepak Chopra meditation via phone	2	13816310400.0
110	61	16	6	2	2	1	2	53.2	69.0	52.0	I would be very upset initally until I found them, then probably relived that what I thought was happening eg they wernt there hadnt happened	as i usually think the worst when it comes to family not showing up	14.0	62.0	68.0	61.0	61.0	228.0	2.533333333333333	16.0	2.0	3.0	43.0	18.0	4.0	8.0	122.0	41.0	32.0	28.0	21.0	100	1	CFam	CFam3	4	81.0	1.0	17978	1	3871	married	bachelor	3	right	1	occasionally - Deepak Chopra meditation via phone	2	13816310400.0
110	81	22	8	3	3	1	2	60.0	65.0	62.0	I would probably be a bit cranky throughout the day	as even though they were gettign up and getting ready, they showed little regard to wanting to spend time with me or to make the most of the day together	18.0	75.0	90.0	69.0	48.0	228.0	2.533333333333333	16.0	2.0	3.0	43.0	18.0	4.0	8.0	122.0	41.0	32.0	28.0	21.0	100	1	CS	CS2	4	81.0	1.0	17978	1	3871	married	bachelor	3	right	1	occasionally - Deepak Chopra meditation via phone	2	13816310400.0
110	12	2	1	1	4	2	3	10.6	12.0	10.0	tap them on the shoulder as I cant be sure they didnt realise they didnt know I was speaking to them.	Because I know what I am like sometimes while shopping - completely oblivious	10.0	11.0	11.0	11.0	10.0	228.0	2.533333333333333	16.0	2.0	3.0	43.0	18.0	4.0	8.0	122.0	41.0	32.0	28.0	21.0	100	1	AF	AF1	4	81.0	1.0	17978	1	3871	married	bachelor	3	right	1	occasionally - Deepak Chopra meditation via phone	2	13816310400.0
110	42	11	4	2	5	2	3	55.4	19.0	51.0	feel a bit cut, then just shrug it off and get on with things	because although it isnt ideal, life is busy and there are much more important things to worry about	51.0	66.0	50.0	60.0	50.0	228.0	2.533333333333333	16.0	2.0	3.0	43.0	18.0	4.0	8.0	122.0	41.0	32.0	28.0	21.0	100	1	AFam	AFam1	4	81.0	1.0	17978	1	3871	married	bachelor	3	right	1	occasionally - Deepak Chopra meditation via phone	2	13816310400.0
110	72	20	7	3	6	2	3	62.8	76.0	19.0	sit and listen while possibly feeling frozen	expect the worse but wait to hear what has to be said before knowing how to react - hence the freezing	50.0	51.0	76.0	71.0	66.0	228.0	2.533333333333333	16.0	2.0	3.0	43.0	18.0	4.0	8.0	122.0	41.0	32.0	28.0	21.0	100	1	AS	AS1	4	81.0	1.0	17978	1	3871	married	bachelor	3	right	1	occasionally - Deepak Chopra meditation via phone	2	13816310400.0
110	33	9	3	1	7	3	1	59.6	99.0	93.0	I would go home - feeling very upset. I would probably text them about it most likely something passive aggressive	I would want them to know I caught them, and am upset, but wouldt want to make a scene while out	19.0	71.0	47.0	71.0	90.0	228.0	2.533333333333333	16.0	2.0	3.0	43.0	18.0	4.0	8.0	122.0	41.0	32.0	28.0	21.0	100	1	RF	RF3	4	81.0	1.0	17978	1	3871	married	bachelor	3	right	1	occasionally - Deepak Chopra meditation via phone	2	13816310400.0
110	53	15	5	2	8	3	1	67.8	77.0	96.0	I would say somthing then and there - possibly about how I barely ask for any support from my family so to think the one time I do to be so dismissed really sucks.	Possibly because I care less about any repurcussions that my addressing it would bring, as its a family member so wouldnt hesitate to address it right away.	10.0	99.0	70.0	71.0	89.0	228.0	2.533333333333333	16.0	2.0	3.0	43.0	18.0	4.0	8.0	122.0	41.0	32.0	28.0	21.0	100	1	RFam	RFam2	4	81.0	1.0	17978	1	3871	married	bachelor	3	right	1	occasionally - Deepak Chopra meditation via phone	2	13816310400.0
110	93	27	9	3	9	3	1	60.8	70.0	67.0	I would feel despondant and probably withdraw a little eg, not communicate and go to bed	it would make me sad that phone was more important than me, but no point having a fight about it.	51.0	71.0	61.0	61.0	60.0	228.0	2.533333333333333	16.0	2.0	3.0	43.0	18.0	4.0	8.0	122.0	41.0	32.0	28.0	21.0	100	1	RS	RS3	4	81.0	1.0	17978	1	3871	married	bachelor	3	right	1	occasionally - Deepak Chopra meditation via phone	2	13816310400.0
112	31	7	3	1	1	1	2	17.6	1.0	1.0	Set another date to hang out again	Because we had so much fun	1.0	1.0	1.0	1.0	84.0	166.0	1.8444444444444446	6.0	0.0	0.0	50.0	18.0	10.0	18.0	112.0	39.0	25.0	24.0	24.0	40	1	CF	CF3	2	30.0	1.0	17983	1	7125	married	bachelor	3	right	0	0	0	13816310400.0
112	51	13	5	2	2	1	2	34.4	1.0	1.0	I would thank them for listening and having a nice chat	Because they listened to me and at the same time felt they could trust me with their feelings.	2.0	1.0	86.0	1.0	82.0	166.0	1.8444444444444446	6.0	0.0	0.0	50.0	18.0	10.0	18.0	112.0	39.0	25.0	24.0	24.0	40	1	CFam	CFam2	2	30.0	1.0	17983	1	7125	married	bachelor	3	right	0	0	0	13816310400.0
112	91	25	9	3	3	1	2	17.2	1.0	1.0	Hold my partner's hand	To suggest I wanted to be a little more intimate	1.0	1.0	1.0	1.0	82.0	166.0	1.8444444444444446	6.0	0.0	0.0	50.0	18.0	10.0	18.0	112.0	39.0	25.0	24.0	24.0	40	1	CS	CS3	2	30.0	1.0	17983	1	7125	married	bachelor	3	right	0	0	0	13816310400.0
112	12	2	1	1	4	2	3	6.0	10.0	7.0	Tap them on ther shoulder and say hi	They were probably too focused on finding the can of soup and blocking everything else out.	7.0	7.0	7.0	3.0	6.0	166.0	1.8444444444444446	6.0	0.0	0.0	50.0	18.0	10.0	18.0	112.0	39.0	25.0	24.0	24.0	40	1	AF	AF1	2	30.0	1.0	17983	1	7125	married	bachelor	3	right	0	0	0	13816310400.0
112	62	17	6	2	5	2	3	23.6	23.0	18.0	I would worry and keep trying to contact them	I would be worried that something has happened to them on the way or they got lost	6.0	80.0	7.0	16.0	9.0	166.0	1.8444444444444446	6.0	0.0	0.0	50.0	18.0	10.0	18.0	112.0	39.0	25.0	24.0	24.0	40	1	AFam	AFam3	2	30.0	1.0	17983	1	7125	married	bachelor	3	right	0	0	0	13816310400.0
112	72	20	7	3	6	2	3	52.4	38.0	89.0	I would sit down and listen to what they have to say but feel very nervous and probably a little angry	Because I would rather discuss any relationship issues as they come rather than have an outburst	37.0	65.0	8.0	65.0	87.0	166.0	1.8444444444444446	6.0	0.0	0.0	50.0	18.0	10.0	18.0	112.0	39.0	25.0	24.0	24.0	40	1	AS	AS1	2	30.0	1.0	17983	1	7125	married	bachelor	3	right	0	0	0	13816310400.0
112	23	6	2	1	7	3	1	53.6	10.0	22.0	I wouldn't count on them contacting me back and accept that they don't want to catch up with me	Because we aren't close and I know they probably have more important people to see considering their busy schedule.	42.0	72.0	7.0	73.0	74.0	166.0	1.8444444444444446	6.0	0.0	0.0	50.0	18.0	10.0	18.0	112.0	39.0	25.0	24.0	24.0	40	1	RF	RF2	2	30.0	1.0	17983	1	7125	married	bachelor	3	right	0	0	0	13816310400.0
112	43	12	4	2	8	3	1	42.8	41.0	43.0	I would get angry and think they they are prioritizing someone else	Because we agreed on a time to talk but now they have something more important to attend to	7.0	72.0	10.0	50.0	75.0	166.0	1.8444444444444446	6.0	0.0	0.0	50.0	18.0	10.0	18.0	112.0	39.0	25.0	24.0	24.0	40	1	RFam	RFam1	2	30.0	1.0	17983	1	7125	married	bachelor	3	right	0	0	0	13816310400.0
112	83	24	8	3	9	3	1	23.2	30.0	42.0	I would get annoyed and question who was more important	Because I would feel like they have not considered my rough week at work.	11.0	28.0	1.0	30.0	46.0	166.0	1.8444444444444446	6.0	0.0	0.0	50.0	18.0	10.0	18.0	112.0	39.0	25.0	24.0	24.0	40	1	RS	RS2	2	30.0	1.0	17983	1	7125	married	bachelor	3	right	0	0	0	13816310400.0
113	11	1	1	1	1	1	2	40.4	1.0	1.0	Keep shopping	Normal situation.	1.0	1.0	1.0	99.0	100.0	287.0	3.188888888888889	43.0	5.0	9.0	64.0	18.0	20.0	22.0	114.0	34.0	21.0	37.0	22.0	49	1	CF	CF1	6	90.0	1.0	17979	0	4143	married	bachelor	3	right	0	0	0	13816310400.0
113	51	13	5	2	2	1	2	40.2	1.0	1.0	keep talking as usual	pleased that I have somebody to talk to.	1.0	1.0	99.0	1.0	99.0	287.0	3.188888888888889	43.0	5.0	9.0	64.0	18.0	20.0	22.0	114.0	34.0	21.0	37.0	22.0	49	1	CFam	CFam2	6	90.0	1.0	17979	0	4143	married	bachelor	3	right	0	0	0	13816310400.0
113	71	19	7	3	3	1	2	40.2	1.0	0.0	Be happy and enjoy life	this is positive situation	1.0	1.0	99.0	1.0	99.0	287.0	3.188888888888889	43.0	5.0	9.0	64.0	18.0	20.0	22.0	114.0	34.0	21.0	37.0	22.0	49	1	CS	CS1	6	90.0	1.0	17979	0	4143	married	bachelor	3	right	0	0	0	13816310400.0
113	32	8	3	1	4	2	3	15.4	18.0	13.0	Try to join them and understand what happened he might just forget, lost or have sound off in phone.	Everybody have own busy life with ups an downs. A lot of stuff done unintentionally.	20.0	15.0	15.0	12.0	15.0	287.0	3.188888888888889	43.0	5.0	9.0	64.0	18.0	20.0	22.0	114.0	34.0	21.0	37.0	22.0	49	1	AF	AF3	6	90.0	1.0	17979	0	4143	married	bachelor	3	right	0	0	0	13816310400.0
113	42	11	4	2	5	2	3	10.4	14.0	13.0	Things can rapidly change or he can forget.	I'm forgetting often myself or change plans.	10.0	10.0	10.0	11.0	11.0	287.0	3.188888888888889	43.0	5.0	9.0	64.0	18.0	20.0	22.0	114.0	34.0	21.0	37.0	22.0	49	1	AFam	AFam1	6	90.0	1.0	17979	0	4143	married	bachelor	3	right	0	0	0	13816310400.0
113	92	26	9	3	6	2	3	10.8	14.0	13.0	Try harder to get attention if no response get on phone myself.	Phone very addictive have problem myself.	11.0	12.0	11.0	10.0	10.0	287.0	3.188888888888889	43.0	5.0	9.0	64.0	18.0	20.0	22.0	114.0	34.0	21.0	37.0	22.0	49	1	AS	AS3	6	90.0	1.0	17979	0	4143	married	bachelor	3	right	0	0	0	13816310400.0
113	23	6	2	1	7	3	1	13.2	14.0	5.0	Try to understand and reschedule to other date if possible.	People separated by time losing connections plus everybody have own busy life.	20.0	20.0	9.0	8.0	9.0	287.0	3.188888888888889	43.0	5.0	9.0	64.0	18.0	20.0	22.0	114.0	34.0	21.0	37.0	22.0	49	1	RF	RF2	6	90.0	1.0	17979	0	4143	married	bachelor	3	right	0	0	0	13816310400.0
113	63	18	6	2	8	3	1	11.6	15.0	10.0	Forgive if good reason not to come otherwise negative residue will be left.	Everybody have own busy life with ups and downs.	14.0	11.0	11.0	11.0	11.0	287.0	3.188888888888889	43.0	5.0	9.0	64.0	18.0	20.0	22.0	114.0	34.0	21.0	37.0	22.0	49	1	RFam	RFam3	6	90.0	1.0	17979	0	4143	married	bachelor	3	right	0	0	0	13816310400.0
113	83	24	8	3	9	3	1	11.6	30.0	30.0	Try to find compromise solution so both be happy. Next time discuss plans few days in advance.	Don't like conflict situation. Try to think ahead.	30.0	6.0	6.0	10.0	6.0	287.0	3.188888888888889	43.0	5.0	9.0	64.0	18.0	20.0	22.0	114.0	34.0	21.0	37.0	22.0	49	1	RS	RS2	6	90.0	1.0	17979	0	4143	married	bachelor	3	right	0	0	0	13816310400.0
114	11	1	1	1	1	1	2	1.0	1.0	1.0	?nothing to do?	? she siad hi i said hi ?	1.0	1.0	1.0	1.0	1.0	188.0	2.088888888888889	15.0	2.0	3.0	23.0	16.0	18.0	16.0	131.0	47.0	31.0	27.0	26.0	87	1	CF	CF1	6	78.0	1.0	17988	1	-1542	divorced	bachelor	3	right	1	Centa myself when needed		13816310400.0
114	61	16	6	2	2	1	2	1.2	1.0	1.0	be excited and wave	they are there for me	1.0	1.0	2.0	1.0	1.0	188.0	2.088888888888889	15.0	2.0	3.0	23.0	16.0	18.0	16.0	131.0	47.0	31.0	27.0	26.0	87	1	CFam	CFam3	6	78.0	1.0	17988	1	-1542	divorced	bachelor	3	right	1	Centa myself when needed		13816310400.0
114	71	19	7	3	3	1	2	14.0	2.0	1.0	IM hapy he is there	?	1.0	1.0	67.0	0.0	1.0	188.0	2.088888888888889	15.0	2.0	3.0	23.0	16.0	18.0	16.0	131.0	47.0	31.0	27.0	26.0	87	1	CS	CS1	6	78.0	1.0	17988	1	-1542	divorced	bachelor	3	right	1	Centa myself when needed		13816310400.0
114	22	5	2	1	4	2	3	53.6	40.0	49.0	Did i do something at the party?	I always refelct on my own behaviour first	50.0	50.0	51.0	68.0	49.0	188.0	2.088888888888889	15.0	2.0	3.0	23.0	16.0	18.0	16.0	131.0	47.0	31.0	27.0	26.0	87	1	AF	AF2	6	78.0	1.0	17988	1	-1542	divorced	bachelor	3	right	1	Centa myself when needed		13816310400.0
114	52	14	5	2	5	2	3	54.6	50.0	45.0	Depends if it is a pattern	If its a pattern I need t consider why and what to do next	48.0	51.0	49.0	66.0	59.0	188.0	2.088888888888889	15.0	2.0	3.0	23.0	16.0	18.0	16.0	131.0	47.0	31.0	27.0	26.0	87	1	AFam	AFam2	6	78.0	1.0	17988	1	-1542	divorced	bachelor	3	right	1	Centa myself when needed		13816310400.0
114	82	23	8	3	6	2	3	59.8	68.0	55.0	feel rejected and sad	becuase i had hoped to spend time together	50.0	65.0	51.0	82.0	51.0	188.0	2.088888888888889	15.0	2.0	3.0	23.0	16.0	18.0	16.0	131.0	47.0	31.0	27.0	26.0	87	1	AS	AS2	6	78.0	1.0	17988	1	-1542	divorced	bachelor	3	right	1	Centa myself when needed		13816310400.0
114	33	9	3	1	7	3	1	40.0	21.0	49.0	I would go up and say hi	To let her know I was there and see if she explains why she is also there.	39.0	40.0	41.0	40.0	40.0	188.0	2.088888888888889	15.0	2.0	3.0	23.0	16.0	18.0	16.0	131.0	47.0	31.0	27.0	26.0	87	1	RF	RF3	6	78.0	1.0	17988	1	-1542	divorced	bachelor	3	right	1	Centa myself when needed		13816310400.0
114	43	12	4	2	8	3	1	10.4	3.0	2.0	Becuase they are just busy on the phone.	its logical	12.0	3.0	21.0	13.0	3.0	188.0	2.088888888888889	15.0	2.0	3.0	23.0	16.0	18.0	16.0	131.0	47.0	31.0	27.0	26.0	87	1	RFam	RFam1	6	78.0	1.0	17988	1	-1542	divorced	bachelor	3	right	1	Centa myself when needed		13816310400.0
114	93	27	9	3	9	3	1	19.0	19.0	36.0	wonder why..is this what he normally does or always does if so we need to talk aout it	Because he might just want to watch the tv program and thats ok its not about me.	11.0	4.0	4.0	66.0	10.0	188.0	2.088888888888889	15.0	2.0	3.0	23.0	16.0	18.0	16.0	131.0	47.0	31.0	27.0	26.0	87	1	RS	RS3	6	78.0	1.0	17988	1	-1542	divorced	bachelor	3	right	1	Centa myself when needed		13816310400.0
115	11	1	1	1	1	1	2	30.6	1.0	1.0	I would walk away happily and feel like it was a normal reaction between a friend and I.	There was nothing negative about our interaction and I feel it is a normal interaction between and good friends.	1.0	1.0	50.0	1.0	100.0	369.0	4.1	67.0	12.0	12.0	85.0	32.0	24.0	30.0	98.0	41.0	16.0	19.0	22.0	69	1	CF	CF1	2	100.0	1.0	17985	1	5112	single	year 12	2	right	0	0	0	13816310400.0
115	51	13	5	2	2	1	2	40.6	1.0	1.0	I would be grateful that they were listening and asking questions and be thankful for them helping me and understanding.	This is the relationship I have with the close family member. We talk things through and are always there for one another.	1.0	1.0	100.0	1.0	100.0	369.0	4.1	67.0	12.0	12.0	85.0	32.0	24.0	30.0	98.0	41.0	16.0	19.0	22.0	69	1	CFam	CFam2	2	100.0	1.0	17985	1	5112	single	year 12	2	right	0	0	0	13816310400.0
115	81	22	8	3	3	1	2	30.6	1.0	1.0	I would wait for my partner to get ready and go on with what the plan was.	I feel it is a normal response to the scenario and is the way that I would react in this circumstance.	1.0	1.0	50.0	1.0	100.0	369.0	4.1	67.0	12.0	12.0	85.0	32.0	24.0	30.0	98.0	41.0	16.0	19.0	22.0	69	1	CS	CS2	2	100.0	1.0	17985	1	5112	single	year 12	2	right	0	0	0	13816310400.0
115	32	8	3	1	4	2	3	64.4	3.0	10.0	I would just message to tell them to text me when they're free so we can go out another time.	It is normal for people to have more than 1 friend and friends who aren't a part of the same circle of friends. I think a small amount of jealously is only natural but I don't feel this friend responded like this on purpose. They were just busy with another friend.	50.0	60.0	71.0	50.0	91.0	369.0	4.1	67.0	12.0	12.0	85.0	32.0	24.0	30.0	98.0	41.0	16.0	19.0	22.0	69	1	AF	AF3	2	100.0	1.0	17985	1	5112	single	year 12	2	right	0	0	0	13816310400.0
115	42	11	4	2	5	2	3	50.0	10.0	5.0	I would probably send a message and say "is everything okay?, you've missed our call". Then I would try calling again a few minutes later.	They may be in the toilet or have forgotten or been caught up with something.	50.0	50.0	50.0	50.0	50.0	369.0	4.1	67.0	12.0	12.0	85.0	32.0	24.0	30.0	98.0	41.0	16.0	19.0	22.0	69	1	AFam	AFam1	2	100.0	1.0	17985	1	5112	single	year 12	2	right	0	0	0	13816310400.0
115	72	20	7	3	6	2	3	76.0	25.0	85.0	I would sit down nervously and ask what there was to talk about. I would probably say something like "this can't be good".	I have seen this scenario in many movies and feel that every time it comes up, it is about somebody cheating on their partner or dying or something negative.	85.0	85.0	50.0	60.0	100.0	369.0	4.1	67.0	12.0	12.0	85.0	32.0	24.0	30.0	98.0	41.0	16.0	19.0	22.0	69	1	AS	AS1	2	100.0	1.0	17985	1	5112	single	year 12	2	right	0	0	0	13816310400.0
115	23	6	2	1	7	3	1	80.0	76.0	96.0	I wouldn't text them back. I would just remain furious and feel hurt for a week or so and then slowly get over it. I would never interact with this person again.	Because it would be emotionally painful and I would feel rejected and hurt.	90.0	50.0	70.0	90.0	100.0	369.0	4.1	67.0	12.0	12.0	85.0	32.0	24.0	30.0	98.0	41.0	16.0	19.0	22.0	69	1	RF	RF2	2	100.0	1.0	17985	1	5112	single	year 12	2	right	0	0	0	13816310400.0
115	63	18	6	2	8	3	1	87.4	77.0	80.0	I would be upset and it would probably ruin the event. I would probably pretend it was fine to the person, when actually, I am furious.	I would respond this way because it has happened many times before and I would feel let down and like I was worthless.	85.0	77.0	100.0	85.0	90.0	369.0	4.1	67.0	12.0	12.0	85.0	32.0	24.0	30.0	98.0	41.0	16.0	19.0	22.0	69	1	RFam	RFam3	2	100.0	1.0	17985	1	5112	single	year 12	2	right	0	0	0	13816310400.0
115	93	27	9	3	9	3	1	50.0	24.0	25.0	I would feel a little hurt but tell them that it was okay. Then I would continue watching TV.	My partner may not feel like cuddling up or being intimate for many different reasons. They may be tired, sick or simply just not in the mood.	50.0	10.0	50.0	40.0	100.0	369.0	4.1	67.0	12.0	12.0	85.0	32.0	24.0	30.0	98.0	41.0	16.0	19.0	22.0	69	1	RS	RS3	2	100.0	1.0	17985	1	5112	single	year 12	2	right	0	0	0	13816310400.0
117	21	4	2	1	1	1	2	29.2	2.0	1.0	I would be pleased that they had responded with an affirmative action	I'm excited to rekindle a friendship. Always room for more friends..	2.0	4.0	49.0	12.0	79.0	230.0	2.5555555555555554	23.0	1.0	4.0	36.0	16.0	0.0	16.0	122.0	41.0	25.0	30.0	26.0	101	1	CF	CF2	4	95.0	1.0	17984	1	2751	married	vocational	3	right	1	Scripture based meditation	4	13816310400.0
117	61	16	6	2	2	1	2	19.4	2.0	2.0	I would be feeling supported and excited that they got to share this with me	because they made an effort to be there and support what i was doing	2.0	1.0	6.0	4.0	84.0	230.0	2.5555555555555554	23.0	1.0	4.0	36.0	16.0	0.0	16.0	122.0	41.0	25.0	30.0	26.0	101	1	CFam	CFam3	4	95.0	1.0	17984	1	2751	married	vocational	3	right	1	Scripture based meditation	4	13816310400.0
117	71	19	7	3	3	1	2	14.2	2.0	2.0	I would snuggle in and feel supported and loved	because they made a deliberate attempt to welcome me home, show love and acceptance and support	2.0	2.0	2.0	2.0	63.0	230.0	2.5555555555555554	23.0	1.0	4.0	36.0	16.0	0.0	16.0	122.0	41.0	25.0	30.0	26.0	101	1	CS	CS1	4	95.0	1.0	17984	1	2751	married	vocational	3	right	1	Scripture based meditation	4	13816310400.0
117	12	2	1	1	4	2	3	24.2	3.0	4.0	They must be absorbed in what they are doing.	I dont think that would be typical of a friend to do.	19.0	49.0	28.0	13.0	12.0	230.0	2.5555555555555554	23.0	1.0	4.0	36.0	16.0	0.0	16.0	122.0	41.0	25.0	30.0	26.0	101	1	AF	AF1	4	95.0	1.0	17984	1	2751	married	vocational	3	right	1	Scripture based meditation	4	13816310400.0
117	42	11	4	2	5	2	3	41.2	30.0	9.0	I would be worried that something had happened to cause them to not be able to answer the phone	natural born catastrophiser	13.0	50.0	70.0	60.0	13.0	230.0	2.5555555555555554	23.0	1.0	4.0	36.0	16.0	0.0	16.0	122.0	41.0	25.0	30.0	26.0	101	1	AFam	AFam1	4	95.0	1.0	17984	1	2751	married	vocational	3	right	1	Scripture based meditation	4	13816310400.0
117	82	23	8	3	6	2	3	58.2	62.0	67.0	I would be feeling put out - I would be upset that they left without saying goodbye more than them leaving in the first place	Because we hadnt had a discussion about our plans for the weekend - its down to a lack of communication. But I would be feeling like he was a bit thoughtless for mnot saying goodbye.	59.0	30.0	73.0	70.0	59.0	230.0	2.5555555555555554	23.0	1.0	4.0	36.0	16.0	0.0	16.0	122.0	41.0	25.0	30.0	26.0	101	1	AS	AS2	4	95.0	1.0	17984	1	2751	married	vocational	3	right	1	Scripture based meditation	4	13816310400.0
117	33	9	3	1	7	3	1	58.8	25.0	49.0	I would be feeling confused and not understand why they told me they couldnt meet up with me	Ive always been open and honest with my friends and assume that this is reciprocated	62.0	64.0	48.0	61.0	59.0	230.0	2.5555555555555554	23.0	1.0	4.0	36.0	16.0	0.0	16.0	122.0	41.0	25.0	30.0	26.0	101	1	RF	RF3	4	95.0	1.0	17984	1	2751	married	vocational	3	right	1	Scripture based meditation	4	13816310400.0
117	53	15	5	2	8	3	1	57.0	44.0	73.0	I would be upset that they responded to me that way .	its unlike them to behave that way.	70.0	47.0	50.0	69.0	49.0	230.0	2.5555555555555554	23.0	1.0	4.0	36.0	16.0	0.0	16.0	122.0	41.0	25.0	30.0	26.0	101	1	RFam	RFam2	4	95.0	1.0	17984	1	2751	married	vocational	3	right	1	Scripture based meditation	4	13816310400.0
117	93	27	9	3	9	3	1	41.4	10.0	20.0	I woould be wondering why they didnt feel like intimacy, maybe there was something else going on, or I had caused them to be upset	its never been rejected before	15.0	64.0	27.0	51.0	50.0	230.0	2.5555555555555554	23.0	1.0	4.0	36.0	16.0	0.0	16.0	122.0	41.0	25.0	30.0	26.0	101	1	RS	RS3	4	95.0	1.0	17984	1	2751	married	vocational	3	right	1	Scripture based meditation	4	13816310400.0
119	21	4	2	1	1	1	2	31.6	5.0	3.0	text back	to arrange a catch up	9.0	13.0	64.0	6.0	66.0	136.0	1.511111111111111	2.0	0.0	0.0	63.0	10.0	2.0	2.0	123.0	38.0	30.0	25.0	30.0	59	1	CF	CF2	3	78.0	1.0		1	2325	de-facto	master	4	right	1	Breathing techniques + meditation	3	13816310400.0
119	41	10	4	2	2	1	2	34.6	7.0	2.0	enjoy the covnersation	happy	6.0	9.0	77.0	8.0	73.0	136.0	1.511111111111111	2.0	0.0	0.0	63.0	10.0	2.0	2.0	123.0	38.0	30.0	25.0	30.0	59	1	CFam	CFam1	3	78.0	1.0		1	2325	de-facto	master	4	right	1	Breathing techniques + meditation	3	13816310400.0
119	81	22	8	3	3	1	2	5.2	10.0	60.0	talk about my feelings and why it is important to me.	open communication	4.0	5.0	5.0	4.0	8.0	136.0	1.511111111111111	2.0	0.0	0.0	63.0	10.0	2.0	2.0	123.0	38.0	30.0	25.0	30.0	59	1	CS	CS2	3	78.0	1.0		1	2325	de-facto	master	4	right	1	Breathing techniques + meditation	3	13816310400.0
119	12	2	1	1	4	2	3	28.0	48.0	28.0	say hello loudly	because they dont act like this and they may be in their own world	57.0	36.0	7.0	4.0	36.0	136.0	1.511111111111111	2.0	0.0	0.0	63.0	10.0	2.0	2.0	123.0	38.0	30.0	25.0	30.0	59	1	AF	AF1	3	78.0	1.0		1	2325	de-facto	master	4	right	1	Breathing techniques + meditation	3	13816310400.0
119	62	17	6	2	5	2	3	2.8	30.0	7.0	panic, worry that they have had an accident.	because they would be there	3.0	4.0	2.0	3.0	2.0	136.0	1.511111111111111	2.0	0.0	0.0	63.0	10.0	2.0	2.0	123.0	38.0	30.0	25.0	30.0	59	1	AFam	AFam3	3	78.0	1.0		1	2325	de-facto	master	4	right	1	Breathing techniques + meditation	3	13816310400.0
119	92	26	9	3	6	2	3	9.2	13.0	14.0	Say Babe can you please get off your phone and discuss why	open communication, rejection would matter more on what they said next	5.0	10.0	4.0	22.0	5.0	136.0	1.511111111111111	2.0	0.0	0.0	63.0	10.0	2.0	2.0	123.0	38.0	30.0	25.0	30.0	59	1	AS	AS3	3	78.0	1.0		1	2325	de-facto	master	4	right	1	Breathing techniques + meditation	3	13816310400.0
119	33	9	3	1	7	3	1	55.6	73.0	81.0	walk away	because I was hurt	76.0	69.0	24.0	35.0	74.0	136.0	1.511111111111111	2.0	0.0	0.0	63.0	10.0	2.0	2.0	123.0	38.0	30.0	25.0	30.0	59	1	RF	RF3	3	78.0	1.0		1	2325	de-facto	master	4	right	1	Breathing techniques + meditation	3	13816310400.0
119	53	15	5	2	8	3	1	64.6	75.0	38.0	say ok and end the call	hurt	48.0	76.0	62.0	62.0	75.0	136.0	1.511111111111111	2.0	0.0	0.0	63.0	10.0	2.0	2.0	123.0	38.0	30.0	25.0	30.0	59	1	RFam	RFam2	3	78.0	1.0		1	2325	de-facto	master	4	right	1	Breathing techniques + meditation	3	13816310400.0
119	73	21	7	3	9	3	1	33.6	31.0	36.0	be confused but respect their wisha nd give them space	because they have requested space	59.0	33.0	17.0	16.0	43.0	136.0	1.511111111111111	2.0	0.0	0.0	63.0	10.0	2.0	2.0	123.0	38.0	30.0	25.0	30.0	59	1	RS	RS1	3	78.0	1.0		1	2325	de-facto	master	4	right	1	Breathing techniques + meditation	3	13816310400.0
120	31	7	3	1	1	1	2	10.0	0.0	0.0	I would send a message thanking them for a great time.	Because I was grateful for the friendship and the experience.	0.0	0.0	0.0	0.0	50.0	192.0	2.1333333333333333	15.0	1.0	1.0	51.0	12.0	6.0	2.0	116.0	43.0	23.0	23.0	27.0	120	1	CF	CF3	5	100.0	1.0	17999	1	5885	separated	vocational	3	right	1	Guded meditation or breath work	0	13816310400.0
120	61	16	6	2	2	1	2	20.0	0.0	0.0	Thank them for coming.	Because I was grateful they came to celebrate my achievement.	0.0	0.0	0.0	0.0	100.0	192.0	2.1333333333333333	15.0	1.0	1.0	51.0	12.0	6.0	2.0	116.0	43.0	23.0	23.0	27.0	120	1	CFam	CFam3	5	100.0	1.0	17999	1	5885	separated	vocational	3	right	1	Guded meditation or breath work	0	13816310400.0
120	81	22	8	3	3	1	2	0.0	8.0	0.0	I would help get there things together so we could get moving.	Because I am a morning person so I wouldn't want to waste anymore time.	0.0	0.0	0.0	0.0	0.0	192.0	2.1333333333333333	15.0	1.0	1.0	51.0	12.0	6.0	2.0	116.0	43.0	23.0	23.0	27.0	120	1	CS	CS2	5	100.0	1.0	17999	1	5885	separated	vocational	3	right	1	Guded meditation or breath work	0	13816310400.0
120	22	5	2	1	4	2	3	54.8	53.0	80.0	I would be upset but I wouldn't attempt to contact them again. If they contacted me down the track I would give them the benifit of the doubt.	Because there is no point creating a situation or argument with someone.	0.0	0.0	100.0	100.0	74.0	192.0	2.1333333333333333	15.0	1.0	1.0	51.0	12.0	6.0	2.0	116.0	43.0	23.0	23.0	27.0	120	1	AF	AF2	5	100.0	1.0	17999	1	5885	separated	vocational	3	right	1	Guded meditation or breath work	0	13816310400.0
120	52	14	5	2	5	2	3	33.8	60.0	50.0	I would probably tell them don't worry about it and end the conversation. I wouldn't rush to go to them for support in the future.	Because if they were not able to listen attentively they should have told me, not pretended they were listening but really doing something else.	0.0	0.0	70.0	70.0	29.0	192.0	2.1333333333333333	15.0	1.0	1.0	51.0	12.0	6.0	2.0	116.0	43.0	23.0	23.0	27.0	120	1	AFam	AFam2	5	100.0	1.0	17999	1	5885	separated	vocational	3	right	1	Guded meditation or breath work	0	13816310400.0
120	92	26	9	3	6	2	3	24.2	10.0	10.0	I would say something like hello can you see me.	To draw their attention away from the phone.	0.0	0.0	71.0	50.0	0.0	192.0	2.1333333333333333	15.0	1.0	1.0	51.0	12.0	6.0	2.0	116.0	43.0	23.0	23.0	27.0	120	1	AS	AS3	5	100.0	1.0	17999	1	5885	separated	vocational	3	right	1	Guded meditation or breath work	0	13816310400.0
120	13	3	1	1	7	3	1	50.2	100.0	92.0	I wouldn't go out of my way to contact them in future but I would continue to behave in what I would consider respectful and say hi if I passed them again.	Because my behaviour is a reflection of me not them.	0.0	80.0	70.0	81.0	20.0	192.0	2.1333333333333333	15.0	1.0	1.0	51.0	12.0	6.0	2.0	116.0	43.0	23.0	23.0	27.0	120	1	RF	RF1	5	100.0	1.0	17999	1	5885	separated	vocational	3	right	1	Guded meditation or breath work	0	13816310400.0
120	43	12	4	2	8	3	1	0.0	0.0	0.0	I would say no worries, let me know when you are free.	I am a mother and understand that sometimes things come up and chatting on the phone just isn't always an option.	0.0	0.0	0.0	0.0	0.0	192.0	2.1333333333333333	15.0	1.0	1.0	51.0	12.0	6.0	2.0	116.0	43.0	23.0	23.0	27.0	120	1	RFam	RFam1	5	100.0	1.0	17999	1	5885	separated	vocational	3	right	1	Guded meditation or breath work	0	13816310400.0
120	73	21	7	3	9	3	1	16.0	60.0	70.0	Ask what was wrong and If I can help, tell them I am annoyed at how they spoke to me as I have been looking forward to seeing them then go an do something else.	To see if I can help and make sure they know how I am feeling but respect their wishes and leave them be to work out their problem.	0.0	0.0	10.0	70.0	0.0	192.0	2.1333333333333333	15.0	1.0	1.0	51.0	12.0	6.0	2.0	116.0	43.0	23.0	23.0	27.0	120	1	RS	RS1	5	100.0	1.0	17999	1	5885	separated	vocational	3	right	1	Guded meditation or breath work	0	13816310400.0
121	11	1	1	1	1	1	2	10.8	1.0	1.0	I'd think nothing of it. We're all busy and so don't always have time for long chats when there's chores to be done.	I think that her behaviour is perfectly normal.	1.0	1.0	1.0	1.0	50.0	308.0	3.422222222222222	39.0	6.0	6.0	47.0	14.0	8.0	10.0	110.0	44.0	24.0	27.0	15.0	132	1	CF	CF1	4	72.0	1.0	17985	1	2094	de-facto	bachelor	3	right	0	0	0	13816310400.0
121	41	10	4	2	2	1	2	66.8	9.0	1.0	It's highly unusual for me to talk to family on the phone as I hate talking on the phone.	I hate talking on the phone to anyone so it's very rare for me to have a good conversation over the phone.	71.0	72.0	72.0	71.0	48.0	308.0	3.422222222222222	39.0	6.0	6.0	47.0	14.0	8.0	10.0	110.0	44.0	24.0	27.0	15.0	132	1	CFam	CFam1	4	72.0	1.0	17985	1	2094	de-facto	bachelor	3	right	0	0	0	13816310400.0
121	91	25	9	3	3	1	2	27.2	2.0	1.0	I'd move in for a cuddle	He's indicating that he'd like some intimacy too.	4.0	5.0	51.0	10.0	66.0	308.0	3.422222222222222	39.0	6.0	6.0	47.0	14.0	8.0	10.0	110.0	44.0	24.0	27.0	15.0	132	1	CS	CS3	4	72.0	1.0	17985	1	2094	de-facto	bachelor	3	right	0	0	0	13816310400.0
121	32	8	3	1	4	2	3	1.0	2.0	1.0	I would most likely go and talk to her, have a chat and maybe join her depending on who she was with.	I wouldn't expect a friend to be available at short notice to do something at the weekend. If she didn't answer the phone she was clearly busy and already had something planned.	0.0	0.0	5.0	0.0	0.0	308.0	3.422222222222222	39.0	6.0	6.0	47.0	14.0	8.0	10.0	110.0	44.0	24.0	27.0	15.0	132	1	AF	AF3	4	72.0	1.0	17985	1	2094	de-facto	bachelor	3	right	0	0	0	13816310400.0
121	62	17	6	2	5	2	3	44.8	50.0	50.0	I'd be a bit annoyed but would pretend I didn't care. I'd say to her that it was OK that she missed it as I don't like confrontation.	She disappointed me so much as a child by being absent that small things she does now upset me.	2.0	74.0	71.0	73.0	4.0	308.0	3.422222222222222	39.0	6.0	6.0	47.0	14.0	8.0	10.0	110.0	44.0	24.0	27.0	15.0	132	1	AFam	AFam3	4	72.0	1.0	17985	1	2094	de-facto	bachelor	3	right	0	0	0	13816310400.0
121	72	20	7	3	6	2	3	5.8	18.0	5.0	I think initially my heart would sink at I'd be worried about what he was going to say. I'd ask what was wrong.	I'd think something bad happened and need to know what it is. Hopefully I could make him feel better or help in some way.	12.0	16.0	1.0	0.0	0.0	308.0	3.422222222222222	39.0	6.0	6.0	47.0	14.0	8.0	10.0	110.0	44.0	24.0	27.0	15.0	132	1	AS	AS1	4	72.0	1.0	17985	1	2094	de-facto	bachelor	3	right	0	0	0	13816310400.0
121	23	6	2	1	7	3	1	62.0	51.0	83.0	I'd never contact her again	I'd feel rejected and hurt that she didn't make time for me.	77.0	66.0	29.0	75.0	63.0	308.0	3.422222222222222	39.0	6.0	6.0	47.0	14.0	8.0	10.0	110.0	44.0	24.0	27.0	15.0	132	1	RF	RF2	4	72.0	1.0	17985	1	2094	de-facto	bachelor	3	right	0	0	0	13816310400.0
121	53	15	5	2	8	3	1	75.8	30.0	62.0	I'd be a bit annoyed and would be hesitant to share with them again, as I'd think they weren't interested in what I have to say.	I'd feel ignored and invalidated by their dismissive behaviour.	74.0	75.0	76.0	77.0	77.0	308.0	3.422222222222222	39.0	6.0	6.0	47.0	14.0	8.0	10.0	110.0	44.0	24.0	27.0	15.0	132	1	RFam	RFam2	4	72.0	1.0	17985	1	2094	de-facto	bachelor	3	right	0	0	0	13816310400.0
121	83	24	8	3	9	3	1	14.2	2.0	5.0	I wouldn't be upset, I'd just do something else instead	I like having time to myself so him going out with his friend would mean I could do this.	8.0	50.0	5.0	7.0	1.0	308.0	3.422222222222222	39.0	6.0	6.0	47.0	14.0	8.0	10.0	110.0	44.0	24.0	27.0	15.0	132	1	RS	RS2	4	72.0	1.0	17985	1	2094	de-facto	bachelor	3	right	0	0	0	13816310400.0
122	31	7	3	1	1	1	2	21.8	0.0	0.0	After the outing I would go home and feel content and fulfilled.	Because through the act of engaging with another, for a moment one takes the focus off themselves and their own problems.	0.0	0.0	9.0	0.0	100.0	171.0	1.9	8.0	1.0	1.0	38.0	12.0	16.0	8.0	139.0	51.0	39.0	32.0	17.0	121	1	CF	CF3	2	100.0	1.0	17993	0	5112	divorced	bachelor	3	right	1	Dzogchen	4	13816310400.0
122	41	10	4	2	2	1	2	22.0	0.0	0.0	I would speak about all the things on the phone that I had wanted to. I would then ask them about how they were going and how they were feeling. Then I would tell them I loved them and am grateful for them.	Because through multiple life experiences, I have seen clearly the value of cyclical love and the benefits of it and from that my gratitude has blossomed.	0.0	0.0	10.0	0.0	100.0	171.0	1.9	8.0	1.0	1.0	38.0	12.0	16.0	8.0	139.0	51.0	39.0	32.0	17.0	121	1	CFam	CFam1	2	100.0	1.0	17993	0	5112	divorced	bachelor	3	right	1	Dzogchen	4	13816310400.0
122	71	19	7	3	3	1	2	31.8	0.0	0.0	I would ask them how they were feeling to gauge what we could do as an activity. If they were feeling happy and energetic then we would go and eat and have a drink or go for a walk. If they weren't then we would cook dinner and watch a movie.	By having options, it leaves from for the inner states of both people. A compromise whilst still valuing time together.	0.0	19.0	60.0	0.0	80.0	171.0	1.9	8.0	1.0	1.0	38.0	12.0	16.0	8.0	139.0	51.0	39.0	32.0	17.0	121	1	CS	CS1	2	100.0	1.0	17993	0	5112	divorced	bachelor	3	right	1	Dzogchen	4	13816310400.0
122	12	2	1	1	4	2	3	20.6	0.0	0.0	I would tap them on the shoulder or jumo in front of them and wave my handin front of their face because they were probably absent minded.	Because I have good humour connections with my friends.	3.0	80.0	20.0	0.0	0.0	171.0	1.9	8.0	1.0	1.0	38.0	12.0	16.0	8.0	139.0	51.0	39.0	32.0	17.0	121	1	AF	AF1	2	100.0	1.0	17993	0	5112	divorced	bachelor	3	right	1	Dzogchen	4	13816310400.0
122	52	14	5	2	5	2	3	2.0	20.0	23.0	I would tell them to stop what they are doing and to listen to me because I am struggling and need some help.	Because the communication between myself and that family member is pretty direct,upfront and honest.	0.0	10.0	0.0	0.0	0.0	171.0	1.9	8.0	1.0	1.0	38.0	12.0	16.0	8.0	139.0	51.0	39.0	32.0	17.0	121	1	AFam	AFam2	2	100.0	1.0	17993	0	5112	divorced	bachelor	3	right	1	Dzogchen	4	13816310400.0
122	92	26	9	3	6	2	3	30.0	70.0	100.0	I would pull away and perhaps say something sarcastic under my breath or just pull away and brood for a while and leave the room.	I would feel desperate if I spoke up about wanting intimacy and them not giving it. And then it would be hard to receive it if I had to ask.	20.0	80.0	10.0	30.0	10.0	171.0	1.9	8.0	1.0	1.0	38.0	12.0	16.0	8.0	139.0	51.0	39.0	32.0	17.0	121	1	AS	AS3	2	100.0	1.0	17993	0	5112	divorced	bachelor	3	right	1	Dzogchen	4	13816310400.0
122	23	6	2	1	7	3	1	20.0	10.0	20.0	Although I would feel a slight amount of rejection, I would respect and understand that point and move on.	Because I have been in the same situation before from their perspective.	20.0	0.0	0.0	0.0	80.0	171.0	1.9	8.0	1.0	1.0	38.0	12.0	16.0	8.0	139.0	51.0	39.0	32.0	17.0	121	1	RF	RF2	2	100.0	1.0	17993	0	5112	divorced	bachelor	3	right	1	Dzogchen	4	13816310400.0
[truncated: 443 more rows]
[truncated: 54 more columns]
