# Supplementary material for: Assessing the relationship between early maladaptive schemas and interpersonal problems using interpersonal scenarios depicting rejection
Source: PLoS One. 2023 Oct 24;18(10):e0288543. doi: 10.1371/journal.pone.0288543 (PMC10597527; doi:10.1371/journal.pone.0288543)
Supplement: S3 Dataset — Dataset used for statistical analysis for binary coded qualitative behavioural responses. (CSV) [file pone.0288543.s005.csv]

id	EngageT	CollaborateT	SupportT	AttackT	AvoidT	Pos_affectT	Neg_affectT	NonengageT	UncertainT	rsq_concern	rsq_expect	rsq_sensitivity	EMS_tot	EMS_M	IIP_total	IIP_total_t	IIP_total_t_total	DASS21_Stress	DASS21_Anxiety	DASS21_Dep	tot_EMS_endorsment_mild	tot_EMS_endorsment_high	Shorey_tot_EMS	Martin_EMS_Endorsed	Young_EMS_Score	sex	dob	marital	education	ed_code	hand	filter_$	Condition	Engage	Collaborate	Support	Fight	Avoid	Pos_affect	Neg_affect	Nonengage	Uncertain	EMS_ed	EMS_ed_M	EMS_ab	EMS_ab_M	EMS_mi	EMS_mi_M	EMS_si
3.0	1	1	1	0	0	0	1	0	0	37.0	9.0	333.0	213.0	2.3666666666666667	21.0	47.0	47.0	12	2	10	7	2	22.0	2	2	1	1669	de-facto	bachelor	3	right	1	1	1	0	0	0	0	0	0	0	0	5	1.0	5	1.0	13	2.6	8
3.0	1	1	1	0	0	0	1	0	0	37.0	9.0	333.0	213.0	2.3666666666666667	21.0	47.0	47.0	12	2	10	7	2	22.0	2	2	1	1669	de-facto	bachelor	3	right	1	2	0	0	0	0	0	0	1	0	0	5	1.0	5	1.0	13	2.6	8
3.0	1	1	1	0	0	0	1	0	0	37.0	9.0	333.0	213.0	2.3666666666666667	21.0	47.0	47.0	12	2	10	7	2	22.0	2	2	1	1669	de-facto	bachelor	3	right	1	3	0	1	1	0	0	0	0	0	0	5	1.0	5	1.0	13	2.6	8
4.0	1	1	0	0	1	1	0	0	0	40.0	22.0	880.0	288.0	3.2	52.0	65.0	64.0	26	4	18	12	4	43.0	4	4	1	2048	married	master	4	right	1	1	1	0	0	0	0	1	0	0	0	5	1.0	5	1.0	13	2.6	8
4.0	1	1	0	0	1	1	0	0	0	40.0	22.0	880.0	288.0	3.2	52.0	65.0	64.0	26	4	18	12	4	43.0	4	4	1	2048	married	master	4	right	1	2	1	1	0	0	1	0	0	0	0	5	1.0	5	1.0	13	2.6	8
4.0	1	1	0	0	1	1	0	0	0	40.0	22.0	880.0	288.0	3.2	52.0	65.0	64.0	26	4	18	12	4	43.0	4	4	1	2048	married	master	4	right	1	3	0	1	0	0	1	0	0	0	0	5	1.0	5	1.0	13	2.6	8
5.0	1	1	0	0	0	0	0	1	0	35.0	16.0	560.0	122.0	1.3555555555555556	33.0	54.0	54.0	8	0	8	2	0	5.0	0	1	1	1855	married	bachelor	3	left	1	1	1	1	0	0	0	0	0	0	0	5	1.0	5	1.0	13	2.6	8
5.0	1	1	0	0	0	0	0	1	0	35.0	16.0	560.0	122.0	1.3555555555555556	33.0	54.0	54.0	8	0	8	2	0	5.0	0	1	1	1855	married	bachelor	3	left	1	2	0	1	0	0	0	0	0	0	0	5	1.0	5	1.0	13	2.6	8
5.0	1	1	0	0	0	0	0	1	0	35.0	16.0	560.0	122.0	1.3555555555555556	33.0	54.0	54.0	8	0	8	2	0	5.0	0	1	1	1855	married	bachelor	3	left	1	3	1	1	0	0	0	0	0	1	0	5	1.0	5	1.0	13	2.6	8
6.0	1	1	0	0	0	0	1	1	0	39.0	22.0	858.0	214.0	2.3777777777777778	42.0	59.0	59.0	22	0	10	5	1	20.0	1	3	1	5196	single	bachelor	3	right	1	1	1	1	0	0	0	0	0	0	0	11	2.2	12	2.4	14	2.8	17
6.0	1	1	0	0	0	0	1	1	0	39.0	22.0	858.0	214.0	2.3777777777777778	42.0	59.0	59.0	22	0	10	5	1	20.0	1	3	1	5196	single	bachelor	3	right	1	2	1	1	0	0	0	0	1	0	0	11	2.2	12	2.4	14	2.8	17
6.0	1	1	0	0	0	0	1	1	0	39.0	22.0	858.0	214.0	2.3777777777777778	42.0	59.0	59.0	22	0	10	5	1	20.0	1	3	1	5196	single	bachelor	3	right	1	3	1	1	0	0	0	0	0	1	0	11	2.2	12	2.4	14	2.8	17
7.0	1	1	1	0	0	1	1	1	0	18.0	14.0	252.0	149.0	1.6555555555555554	26.0	50.0	50.0	8	0	0	2	0	5.0	0	1	1	3675	married	bachelor	3	right	1	1	1	1	0	0	0	0	0	0	0	11	2.2	12	2.4	14	2.8	17
7.0	1	1	1	0	0	1	1	1	0	18.0	14.0	252.0	149.0	1.6555555555555554	26.0	50.0	50.0	8	0	0	2	0	5.0	0	1	1	3675	married	bachelor	3	right	1	2	1	0	0	0	0	1	1	1	0	11	2.2	12	2.4	14	2.8	17
7.0	1	1	1	0	0	1	1	1	0	18.0	14.0	252.0	149.0	1.6555555555555554	26.0	50.0	50.0	8	0	0	2	0	5.0	0	1	1	3675	married	bachelor	3	right	1	3	1	1	1	0	0	0	0	0	0	11	2.2	12	2.4	14	2.8	17
8.0	1	1	0	1	1	1	0	1	0	49.0	13.0	637.0	250.0	2.7777777777777777	32.0	53.0	53.0	32	2	0	10	2	31.0	2	6	1	817	de-facto	master	4	right	1	1	1	0	0	0	0	1	0	0	0	11	2.2	12	2.4	14	2.8	17
8.0	1	1	0	1	1	1	0	1	0	49.0	13.0	637.0	250.0	2.7777777777777777	32.0	53.0	53.0	32	2	0	10	2	31.0	2	6	1	817	de-facto	master	4	right	1	2	0	1	0	1	1	0	0	1	0	11	2.2	12	2.4	14	2.8	17
8.0	1	1	0	1	1	1	0	1	0	49.0	13.0	637.0	250.0	2.7777777777777777	32.0	53.0	53.0	32	2	0	10	2	31.0	2	6	1	817	de-facto	master	4	right	1	3	0	0	0	0	1	0	0	1	0	11	2.2	12	2.4	14	2.8	17
9.0	1	0	1	1	0	0	1	1	0	18.0	14.0	252.0	141.0	1.5666666666666667	12.0	42.0	42.0	12	2	0	2	1	8.0	1	2	1	8947	married	year 12	2	right	1	1	1	0	0	0	0	0	0	0	0	6	1.2	5	1.0	6	1.2	6
9.0	1	0	1	1	0	0	1	1	0	18.0	14.0	252.0	141.0	1.5666666666666667	12.0	42.0	42.0	12	2	0	2	1	8.0	1	2	1	8947	married	year 12	2	right	1	2	0	0	1	0	0	0	1	0	0	6	1.2	5	1.0	6	1.2	6
9.0	1	0	1	1	0	0	1	1	0	18.0	14.0	252.0	141.0	1.5666666666666667	12.0	42.0	42.0	12	2	0	2	1	8.0	1	2	1	8947	married	year 12	2	right	1	3	0	0	0	1	0	0	0	1	0	6	1.2	5	1.0	6	1.2	6
10.0	1	1	1	0	0	0	0	1	0	17.0	20.0	340.0	184.0	2.0444444444444443	20.0	47.0	47.0	14	4	4	2	0	11.0	1	1	1	7499	de-facto	bachelor	3	right	1	1	1	0	0	0	0	0	0	0	0	6	1.2	5	1.0	6	1.2	6
10.0	1	1	1	0	0	0	0	1	0	17.0	20.0	340.0	184.0	2.0444444444444443	20.0	47.0	47.0	14	4	4	2	0	11.0	1	1	1	7499	de-facto	bachelor	3	right	1	2	1	1	0	0	0	0	0	1	0	6	1.2	5	1.0	6	1.2	6
10.0	1	1	1	0	0	0	0	1	0	17.0	20.0	340.0	184.0	2.0444444444444443	20.0	47.0	47.0	14	4	4	2	0	11.0	1	1	1	7499	de-facto	bachelor	3	right	1	3	1	1	1	0	0	0	0	0	0	6	1.2	5	1.0	6	1.2	6
11.0	0	1	1	0	1	0	0	0	0	38.0	27.0	1026.0	170.0	1.8888888888888888	31.0	53.0	53.0	6	0	0	1	0	5.0	0	1	1	875	married	bachelor	3	left	1	1	0	0	1	0	0	0	0	0	0	6	1.2	5	1.0	6	1.2	6
11.0	0	1	1	0	1	0	0	0	0	38.0	27.0	1026.0	170.0	1.8888888888888888	31.0	53.0	53.0	6	0	0	1	0	5.0	0	1	1	875	married	bachelor	3	left	1	2	0	1	0	0	1	0	0	0	0	6	1.2	5	1.0	6	1.2	6
11.0	0	1	1	0	1	0	0	0	0	38.0	27.0	1026.0	170.0	1.8888888888888888	31.0	53.0	53.0	6	0	0	1	0	5.0	0	1	1	875	married	bachelor	3	left	1	3	0	1	1	0	1	0	0	0	0	6	1.2	5	1.0	6	1.2	6
12.0	1	1	0	1	1	1	0	1	0	30.0	26.0	780.0	163.0	1.8111111111111111	23.0	48.0	48.0	10	0	6	2	0	10.0	0	0	0	8265	de-facto	year 10	1	right	1	1	1	0	0	0	0	1	0	0	0	19	3.8	19	3.8	13	2.6	22
12.0	1	1	0	1	1	1	0	1	0	30.0	26.0	780.0	163.0	1.8111111111111111	23.0	48.0	48.0	10	0	6	2	0	10.0	0	0	0	8265	de-facto	year 10	1	right	1	2	0	1	0	0	1	0	0	0	0	19	3.8	19	3.8	13	2.6	22
12.0	1	1	0	1	1	1	0	1	0	30.0	26.0	780.0	163.0	1.8111111111111111	23.0	48.0	48.0	10	0	6	2	0	10.0	0	0	0	8265	de-facto	year 10	1	right	1	3	0	0	0	1	1	0	0	1	0	19	3.8	19	3.8	13	2.6	22
13.0	1	1	0	0	1	0	0	1	0	28.0	26.0	728.0	222.0	2.466666666666667	57.0	68.0	67.0	24	10	16	4	1	14.0	1	1	1	1834	married	master	4	right	1	1	1	0	0	0	0	0	0	1	0	19	3.8	19	3.8	13	2.6	22
13.0	1	1	0	0	1	0	0	1	0	28.0	26.0	728.0	222.0	2.466666666666667	57.0	68.0	67.0	24	10	16	4	1	14.0	1	1	1	1834	married	master	4	right	1	2	1	1	0	0	1	0	0	0	0	19	3.8	19	3.8	13	2.6	22
13.0	1	1	0	0	1	0	0	1	0	28.0	26.0	728.0	222.0	2.466666666666667	57.0	68.0	67.0	24	10	16	4	1	14.0	1	1	1	1834	married	master	4	right	1	3	0	1	0	0	1	0	0	1	0	19	3.8	19	3.8	13	2.6	22
14.0	1	1	1	1	0	1	0	0	0	41.0	26.0	1066.0	182.0	2.022222222222222	41.0	58.0	58.0	12	2	2	2	1	8.0	1	1	0	4781	married	vocational	3	right	1	1	1	0	0	0	0	1	0	0	0	19	3.8	19	3.8	13	2.6	22
14.0	1	1	1	1	0	1	0	0	0	41.0	26.0	1066.0	182.0	2.022222222222222	41.0	58.0	58.0	12	2	2	2	1	8.0	1	1	0	4781	married	vocational	3	right	1	2	1	1	0	0	0	0	0	0	0	19	3.8	19	3.8	13	2.6	22
14.0	1	1	1	1	0	1	0	0	0	41.0	26.0	1066.0	182.0	2.022222222222222	41.0	58.0	58.0	12	2	2	2	1	8.0	1	1	0	4781	married	vocational	3	right	1	3	0	1	1	1	0	0	0	0	0	19	3.8	19	3.8	13	2.6	22
15.0	1	1	1	0	0	1	0	0	0	28.0	14.0	392.0	135.0	1.5	16.0	44.0	45.0	2	0	0	2	1	8.0	0	0	1	4815	married	bachelor	3	right	1	1	1	0	0	0	0	1	0	0	0	6	1.2	6	1.2	7	1.4	7
15.0	1	1	1	0	0	1	0	0	0	28.0	14.0	392.0	135.0	1.5	16.0	44.0	45.0	2	0	0	2	1	8.0	0	0	1	4815	married	bachelor	3	right	1	2	1	1	0	0	0	0	0	0	0	6	1.2	6	1.2	7	1.4	7
15.0	1	1	1	0	0	1	0	0	0	28.0	14.0	392.0	135.0	1.5	16.0	44.0	45.0	2	0	0	2	1	8.0	0	0	1	4815	married	bachelor	3	right	1	3	0	1	1	0	0	0	0	0	0	6	1.2	6	1.2	7	1.4	7
16.0	1	0	0	1	1	0	0	1	1	38.0	29.0	1102.0	190.0	2.111111111111111	54.0	66.0	66.0	16	6	4	4	1	13.0	1	2	1	4317	de-facto	master	4	left	1	1	0	0	0	0	0	0	0	0	1	6	1.2	6	1.2	7	1.4	7
16.0	1	0	0	1	1	0	0	1	1	38.0	29.0	1102.0	190.0	2.111111111111111	54.0	66.0	66.0	16	6	4	4	1	13.0	1	2	1	4317	de-facto	master	4	left	1	2	1	0	0	1	1	0	0	0	0	6	1.2	6	1.2	7	1.4	7
16.0	1	0	0	1	1	0	0	1	1	38.0	29.0	1102.0	190.0	2.111111111111111	54.0	66.0	66.0	16	6	4	4	1	13.0	1	2	1	4317	de-facto	master	4	left	1	3	1	0	0	0	1	0	0	1	1	6	1.2	6	1.2	7	1.4	7
17.0	1	1	0	0	0	1	0	1	0	24.0	12.0	288.0	135.0	1.5	22.0	48.0	48.0	10	0	0	0	0	1.0	0	0	0	4130	married	master	4	right	1	1	1	0	0	0	0	1	0	0	0	6	1.2	6	1.2	7	1.4	7
17.0	1	1	0	0	0	1	0	1	0	24.0	12.0	288.0	135.0	1.5	22.0	48.0	48.0	10	0	0	0	0	1.0	0	0	0	4130	married	master	4	right	1	2	1	1	0	0	0	0	0	1	0	6	1.2	6	1.2	7	1.4	7
17.0	1	1	0	0	0	1	0	1	0	24.0	12.0	288.0	135.0	1.5	22.0	48.0	48.0	10	0	0	0	0	1.0	0	0	0	4130	married	master	4	right	1	3	1	1	0	0	0	0	0	0	0	6	1.2	6	1.2	7	1.4	7
18.0	1	1	1	0	0	1	0	1	0	23.0	21.0	483.0	122.0	1.3555555555555556	22.0	48.0	48.0	10	0	2	1	0	3.0	0	0	0	-3768	divorced	master	4	left	1	1	1	0	0	0	0	1	0	1	0	6	1.2	7	1.4	19	3.8	13
18.0	1	1	1	0	0	1	0	1	0	23.0	21.0	483.0	122.0	1.3555555555555556	22.0	48.0	48.0	10	0	2	1	0	3.0	0	0	0	-3768	divorced	master	4	left	1	2	0	1	1	0	0	0	0	0	0	6	1.2	7	1.4	19	3.8	13
18.0	1	1	1	0	0	1	0	1	0	23.0	21.0	483.0	122.0	1.3555555555555556	22.0	48.0	48.0	10	0	2	1	0	3.0	0	0	0	-3768	divorced	master	4	left	1	3	1	1	0	0	0	0	0	0	0	6	1.2	7	1.4	19	3.8	13
19.0	1	1	0	0	1	1	0	1	0	21.0	15.0	315.0	266.0	2.9555555555555557	45.0	61.0	61.0	28	26	18	9	2	30.0	3	5	1	11026	single	year 12	2	right	1	1	1	0	0	0	0	1	0	1	0	6	1.2	7	1.4	19	3.8	13
19.0	1	1	0	0	1	1	0	1	0	21.0	15.0	315.0	266.0	2.9555555555555557	45.0	61.0	61.0	28	26	18	9	2	30.0	3	5	1	11026	single	year 12	2	right	1	2	0	1	0	0	1	0	0	1	0	6	1.2	7	1.4	19	3.8	13
19.0	1	1	0	0	1	1	0	1	0	21.0	15.0	315.0	266.0	2.9555555555555557	45.0	61.0	61.0	28	26	18	9	2	30.0	3	5	1	11026	single	year 12	2	right	1	3	1	0	0	0	1	0	0	0	0	6	1.2	7	1.4	19	3.8	13
20.0	1	1	0	0	0	1	1	1	0	12.0	16.0	192.0	104.0	1.1555555555555554	9.0	40.0	41.0	2	0	0	0	0	0.0	0	0	1	1880	single	bachelor	3	right	1	1	1	0	0	0	0	1	0	0	0	6	1.2	7	1.4	19	3.8	13
20.0	1	1	0	0	0	1	1	1	0	12.0	16.0	192.0	104.0	1.1555555555555554	9.0	40.0	41.0	2	0	0	0	0	0.0	0	0	1	1880	single	bachelor	3	right	1	2	1	1	0	0	0	0	0	1	0	6	1.2	7	1.4	19	3.8	13
20.0	1	1	0	0	0	1	1	1	0	12.0	16.0	192.0	104.0	1.1555555555555554	9.0	40.0	41.0	2	0	0	0	0	0.0	0	0	1	1880	single	bachelor	3	right	1	3	0	1	0	0	0	0	1	1	0	6	1.2	7	1.4	19	3.8	13
21.0	1	0	1	0	0	0	0	1	0	32.0	19.0	608.0	239.0	2.6555555555555554	66.0	73.0	72.0	40	12	36	9	3	27.0	1	1	0	3552	married	bachelor	3	right	1	1	1	0	0	0	0	0	0	1	0	5	1.0	6	1.2	9	1.8	6
21.0	1	0	1	0	0	0	0	1	0	32.0	19.0	608.0	239.0	2.6555555555555554	66.0	73.0	72.0	40	12	36	9	3	27.0	1	1	0	3552	married	bachelor	3	right	1	2	0	0	0	0	0	0	0	0	0	5	1.0	6	1.2	9	1.8	6
21.0	1	0	1	0	0	0	0	1	0	32.0	19.0	608.0	239.0	2.6555555555555554	66.0	73.0	72.0	40	12	36	9	3	27.0	1	1	0	3552	married	bachelor	3	right	1	3	0	0	1	0	0	0	0	0	0	5	1.0	6	1.2	9	1.8	6
22.0	0	0	0	0	1	0	0	1	0	9.0	54.0	486.0	106.0	1.1777777777777778	22.0	48.0	48.0	0	4	0	0	0	2.0	0	0	0	455	married	master	4	right	1	1	0	0	0	0	1	0	0	1	0	5	1.0	6	1.2	9	1.8	6
22.0	0	0	0	0	1	0	0	1	0	9.0	54.0	486.0	106.0	1.1777777777777778	22.0	48.0	48.0	0	4	0	0	0	2.0	0	0	0	455	married	master	4	right	1	2	0	0	0	0	0	0	0	0	0	5	1.0	6	1.2	9	1.8	6
22.0	0	0	0	0	1	0	0	1	0	9.0	54.0	486.0	106.0	1.1777777777777778	22.0	48.0	48.0	0	4	0	0	0	2.0	0	0	0	455	married	master	4	right	1	3	0	0	0	0	0	0	0	0	0	5	1.0	6	1.2	9	1.8	6
23.0	1	1	1	1	1	1	0	0	1	28.0	22.0	616.0	191.0	2.1222222222222222	33.0	54.0	54.0	18	8	6	3	0	10.0	0	1	1	3283	married	vocational	3	right	1	1	1	0	1	0	0	1	0	0	0	5	1.0	6	1.2	9	1.8	6
23.0	1	1	1	1	1	1	0	0	1	28.0	22.0	616.0	191.0	2.1222222222222222	33.0	54.0	54.0	18	8	6	3	0	10.0	0	1	1	3283	married	vocational	3	right	1	2	1	0	0	0	0	0	0	0	0	5	1.0	6	1.2	9	1.8	6
23.0	1	1	1	1	1	1	0	0	1	28.0	22.0	616.0	191.0	2.1222222222222222	33.0	54.0	54.0	18	8	6	3	0	10.0	0	1	1	3283	married	vocational	3	right	1	3	1	1	1	1	1	0	0	0	1	5	1.0	6	1.2	9	1.8	6
24.0	1	1	0	0	0	1	1	1	1	50.0	18.0	900.0	242.0	2.688888888888889	44.0	60.0	60.0	16	0	12	7	0	24.0	2	4	0	8827	single	year 12	2	right	1	1	1	0	0	0	0	0	0	0	0	6	1.2	9	1.8	8	1.6	7
24.0	1	1	0	0	0	1	1	1	1	50.0	18.0	900.0	242.0	2.688888888888889	44.0	60.0	60.0	16	0	12	7	0	24.0	2	4	0	8827	single	year 12	2	right	1	2	1	1	0	0	0	0	0	1	0	6	1.2	9	1.8	8	1.6	7
24.0	1	1	0	0	0	1	1	1	1	50.0	18.0	900.0	242.0	2.688888888888889	44.0	60.0	60.0	16	0	12	7	0	24.0	2	4	0	8827	single	year 12	2	right	1	3	1	0	0	0	0	1	1	1	1	6	1.2	9	1.8	8	1.6	7
25.0	1	1	0	0	1	0	0	1	0	29.0	24.0	696.0	204.0	2.2666666666666666	55.0	66.0	66.0	32	6	22	3	1	16.0	0	0	1	273	married	vocational	3	right	1	1	1	0	0	0	0	0	0	0	0	6	1.2	9	1.8	8	1.6	7
25.0	1	1	0	0	1	0	0	1	0	29.0	24.0	696.0	204.0	2.2666666666666666	55.0	66.0	66.0	32	6	22	3	1	16.0	0	0	1	273	married	vocational	3	right	1	2	1	1	0	0	1	0	0	0	0	6	1.2	9	1.8	8	1.6	7
25.0	1	1	0	0	1	0	0	1	0	29.0	24.0	696.0	204.0	2.2666666666666666	55.0	66.0	66.0	32	6	22	3	1	16.0	0	0	1	273	married	vocational	3	right	1	3	0	0	0	0	1	0	0	1	0	6	1.2	9	1.8	8	1.6	7
26.0	1	1	0	0	1	1	0	0	0	26.0	17.0	442.0	239.0	2.6555555555555554	50.0	64.0	63.0	26	6	16	6	2	25.0	4	4	1	331	married	master	4	left	1	1	1	0	0	0	0	1	0	0	0	6	1.2	9	1.8	8	1.6	7
26.0	1	1	0	0	1	1	0	0	0	26.0	17.0	442.0	239.0	2.6555555555555554	50.0	64.0	63.0	26	6	16	6	2	25.0	4	4	1	331	married	master	4	left	1	2	1	1	0	0	1	0	0	0	0	6	1.2	9	1.8	8	1.6	7
26.0	1	1	0	0	1	1	0	0	0	26.0	17.0	442.0	239.0	2.6555555555555554	50.0	64.0	63.0	26	6	16	6	2	25.0	4	4	1	331	married	master	4	left	1	3	0	1	0	0	1	0	0	0	0	6	1.2	9	1.8	8	1.6	7
27.0	1	1	1	1	1	0	0	1	0	32.0	21.0	672.0	141.0	1.5666666666666667	19.0	46.0	46.0	6	0	0	1	0	6.0	0	1	1	1157	de-facto	bachelor	3	right	1	1	1	0	0	0	0	0	0	0	0	18	3.6	9	1.8	6	1.2	15
27.0	1	1	1	1	1	0	0	1	0	32.0	21.0	672.0	141.0	1.5666666666666667	19.0	46.0	46.0	6	0	0	1	0	6.0	0	1	1	1157	de-facto	bachelor	3	right	1	2	1	1	0	0	1	0	0	1	0	18	3.6	9	1.8	6	1.2	15
27.0	1	1	1	1	1	0	0	1	0	32.0	21.0	672.0	141.0	1.5666666666666667	19.0	46.0	46.0	6	0	0	1	0	6.0	0	1	1	1157	de-facto	bachelor	3	right	1	3	0	1	1	1	0	0	0	0	0	18	3.6	9	1.8	6	1.2	15
28.0	1	1	0	0	1	1	1	1	0	20.0	12.0	240.0	199.0	2.2111111111111112	30.0	52.0	52.0	16	4	2	3	1	15.0	1	1	1	4109	de-facto	bachelor	3	right	1	1	1	0	0	0	0	1	0	1	0	18	3.6	9	1.8	6	1.2	15
28.0	1	1	0	0	1	1	1	1	0	20.0	12.0	240.0	199.0	2.2111111111111112	30.0	52.0	52.0	16	4	2	3	1	15.0	1	1	1	4109	de-facto	bachelor	3	right	1	2	1	1	0	0	0	0	0	0	0	18	3.6	9	1.8	6	1.2	15
28.0	1	1	0	0	1	1	1	1	0	20.0	12.0	240.0	199.0	2.2111111111111112	30.0	52.0	52.0	16	4	2	3	1	15.0	1	1	1	4109	de-facto	bachelor	3	right	1	3	0	0	0	0	1	0	1	0	0	18	3.6	9	1.8	6	1.2	15
29.0	1	1	1	0	1	0	0	1	0	15.0	14.0	210.0	150.0	1.6666666666666667	31.0	53.0	53.0	12	12	16	2	0	5.0	0	0	1	1399	married	bachelor	3	ambidextrous	1	1	1	0	0	0	0	0	0	0	0	18	3.6	9	1.8	6	1.2	15
29.0	1	1	1	0	1	0	0	1	0	15.0	14.0	210.0	150.0	1.6666666666666667	31.0	53.0	53.0	12	12	16	2	0	5.0	0	0	1	1399	married	bachelor	3	ambidextrous	1	2	1	1	0	0	1	0	0	0	0	18	3.6	9	1.8	6	1.2	15
29.0	1	1	1	0	1	0	0	1	0	15.0	14.0	210.0	150.0	1.6666666666666667	31.0	53.0	53.0	12	12	16	2	0	5.0	0	0	1	1399	married	bachelor	3	ambidextrous	1	3	0	0	1	0	0	0	0	1	0	18	3.6	9	1.8	6	1.2	15
30.0	1	1	0	0	0	0	0	0	0	22.0	21.0	462.0	168.0	1.8666666666666667	20.0	47.0	47.0	14	0	2	2	0	7.0	1	2	1	-7336	married	bachelor	3	right	1	1	1	0	0	0	0	0	0	0	0	6	1.2	5	1.0	13	2.6	13
30.0	1	1	0	0	0	0	0	0	0	22.0	21.0	462.0	168.0	1.8666666666666667	20.0	47.0	47.0	14	0	2	2	0	7.0	1	2	1	-7336	married	bachelor	3	right	1	2	0	1	0	0	0	0	0	0	0	6	1.2	5	1.0	13	2.6	13
30.0	1	1	0	0	0	0	0	0	0	22.0	21.0	462.0	168.0	1.8666666666666667	20.0	47.0	47.0	14	0	2	2	0	7.0	1	2	1	-7336	married	bachelor	3	right	1	3	0	1	0	0	0	0	0	0	0	6	1.2	5	1.0	13	2.6	13
31.0	1	0	1	0	1	0	0	1	1	34.0	22.0	748.0	255.0	2.8333333333333335	54.0	66.0	66.0	18	10	14	7	2	27.0	1	1	1	11075	single	year 12	2	left	1	1	1	0	0	0	0	0	0	1	0	6	1.2	5	1.0	13	2.6	13
31.0	1	0	1	0	1	0	0	1	1	34.0	22.0	748.0	255.0	2.8333333333333335	54.0	66.0	66.0	18	10	14	7	2	27.0	1	1	1	11075	single	year 12	2	left	1	2	1	0	0	0	1	0	0	1	0	6	1.2	5	1.0	13	2.6	13
31.0	1	0	1	0	1	0	0	1	1	34.0	22.0	748.0	255.0	2.8333333333333335	54.0	66.0	66.0	18	10	14	7	2	27.0	1	1	1	11075	single	year 12	2	left	1	3	0	0	1	0	1	0	0	1	1	6	1.2	5	1.0	13	2.6	13
32.0	1	1	0	0	1	1	0	0	1	29.0	15.0	435.0	144.0	1.6	33.0	54.0	54.0	4	2	2	1	1	6.0	1	1	1	3641	married	bachelor	3	right	1	1	1	1	0	0	0	1	0	0	0	6	1.2	5	1.0	13	2.6	13
32.0	1	1	0	0	1	1	0	0	1	29.0	15.0	435.0	144.0	1.6	33.0	54.0	54.0	4	2	2	1	1	6.0	1	1	1	3641	married	bachelor	3	right	1	2	1	1	0	0	0	0	0	0	0	6	1.2	5	1.0	13	2.6	13
32.0	1	1	0	0	1	1	0	0	1	29.0	15.0	435.0	144.0	1.6	33.0	54.0	54.0	4	2	2	1	1	6.0	1	1	1	3641	married	bachelor	3	right	1	3	1	1	0	0	1	0	0	0	1	6	1.2	5	1.0	13	2.6	13
33.0	1	1	1	0	0	0	0	1	0	26.0	29.0	754.0	146.0	1.6222222222222222	26.0	50.0	50.0	2	8	0	3	0	10.0	0	1	0	7021	de-facto	bachelor	3	right	1	1	1	0	0	0	0	0	0	1	0	7	1.4	13	2.6	17	3.4	17
33.0	1	1	1	0	0	0	0	1	0	26.0	29.0	754.0	146.0	1.6222222222222222	26.0	50.0	50.0	2	8	0	3	0	10.0	0	1	0	7021	de-facto	bachelor	3	right	1	2	0	1	0	0	0	0	0	0	0	7	1.4	13	2.6	17	3.4	17
33.0	1	1	1	0	0	0	0	1	0	26.0	29.0	754.0	146.0	1.6222222222222222	26.0	50.0	50.0	2	8	0	3	0	10.0	0	1	0	7021	de-facto	bachelor	3	right	1	3	0	1	1	0	0	0	0	0	0	7	1.4	13	2.6	17	3.4	17
34.0	1	1	0	1	1	1	0	0	0	18.0	20.0	360.0	217.0	2.411111111111111	48.0	63.0	62.0	28	12	6	4	1	16.0	2	2	1	4758	married	bachelor	3	right	1	1	1	0	0	0	0	1	0	0	0	7	1.4	13	2.6	17	3.4	17
34.0	1	1	0	1	1	1	0	0	0	18.0	20.0	360.0	217.0	2.411111111111111	48.0	63.0	62.0	28	12	6	4	1	16.0	2	2	1	4758	married	bachelor	3	right	1	2	1	1	0	0	0	0	0	0	0	7	1.4	13	2.6	17	3.4	17
34.0	1	1	0	1	1	1	0	0	0	18.0	20.0	360.0	217.0	2.411111111111111	48.0	63.0	62.0	28	12	6	4	1	16.0	2	2	1	4758	married	bachelor	3	right	1	3	0	1	0	1	1	0	0	0	0	7	1.4	13	2.6	17	3.4	17
35.0	1	1	1	0	1	1	0	1	0	17.0	17.0	289.0	172.0	1.9111111111111112	38.0	57.0	57.0	10	2	2	2	0	7.0	1	2	1	1549	married	vocational	3	right	1	1	1	1	1	0	0	0	0	0	0	7	1.4	13	2.6	17	3.4	17
35.0	1	1	1	0	1	1	0	1	0	17.0	17.0	289.0	172.0	1.9111111111111112	38.0	57.0	57.0	10	2	2	2	0	7.0	1	2	1	1549	married	vocational	3	right	1	2	1	0	1	0	0	1	0	0	0	7	1.4	13	2.6	17	3.4	17
35.0	1	1	1	0	1	1	0	1	0	17.0	17.0	289.0	172.0	1.9111111111111112	38.0	57.0	57.0	10	2	2	2	0	7.0	1	2	1	1549	married	vocational	3	right	1	3	1	1	0	0	1	1	0	1	0	7	1.4	13	2.6	17	3.4	17
36.0	0	1	0	0	1	0	1	1	0	49.0	33.0	1617.0	280.0	3.111111111111111	75.0	78.0	77.0	40	40	42	11	3	36.0	3	3	1	9422	de-facto	year 12	2	right	1	1	0	0	0	0	1	0	1	0	0	7	1.4	8	1.6	8	1.6	8
36.0	0	1	0	0	1	0	1	1	0	49.0	33.0	1617.0	280.0	3.111111111111111	75.0	78.0	77.0	40	40	42	11	3	36.0	3	3	1	9422	de-facto	year 12	2	right	1	2	0	1	0	0	1	0	0	0	0	7	1.4	8	1.6	8	1.6	8
36.0	0	1	0	0	1	0	1	1	0	49.0	33.0	1617.0	280.0	3.111111111111111	75.0	78.0	77.0	40	40	42	11	3	36.0	3	3	1	9422	de-facto	year 12	2	right	1	3	0	0	0	0	1	0	1	1	0	7	1.4	8	1.6	8	1.6	8
37.0	1	1	0	0	0	0	0	1	0	30.0	17.0	510.0	206.0	2.2888888888888888	43.0	60.0	59.0	26	10	18	5	2	17.0	2	2	1	1666	married	bachelor	3	right	1	1	1	0	0	0	0	0	0	1	0	7	1.4	8	1.6	8	1.6	8
37.0	1	1	0	0	0	0	0	1	0	30.0	17.0	510.0	206.0	2.2888888888888888	43.0	60.0	59.0	26	10	18	5	2	17.0	2	2	1	1666	married	bachelor	3	right	1	2	1	0	0	0	0	0	0	0	0	7	1.4	8	1.6	8	1.6	8
37.0	1	1	0	0	0	0	0	1	0	30.0	17.0	510.0	206.0	2.2888888888888888	43.0	60.0	59.0	26	10	18	5	2	17.0	2	2	1	1666	married	bachelor	3	right	1	3	0	1	0	0	0	0	0	0	0	7	1.4	8	1.6	8	1.6	8
38.0	1	0	0	0	1	1	0	1	0	35.0	23.0	805.0	107.0	1.1888888888888889	11.0	42.0	42.0	2	0	0	0	0	2.0	0	0	0	-6757	married	vocational	3	right	1	1	1	0	0	0	0	1	0	1	0	7	1.4	8	1.6	8	1.6	8
38.0	1	0	0	0	1	1	0	1	0	35.0	23.0	805.0	107.0	1.1888888888888889	11.0	42.0	42.0	2	0	0	0	0	2.0	0	0	0	-6757	married	vocational	3	right	1	2	0	0	0	0	1	0	0	0	0	7	1.4	8	1.6	8	1.6	8
38.0	1	0	0	0	1	1	0	1	0	35.0	23.0	805.0	107.0	1.1888888888888889	11.0	42.0	42.0	2	0	0	0	0	2.0	0	0	0	-6757	married	vocational	3	right	1	3	0	0	0	0	0	0	0	1	0	7	1.4	8	1.6	8	1.6	8
39.0	1	0	0	0	1	0	1	1	0	32.0	26.0	832.0	253.0	2.811111111111111	50.0	64.0	63.0	16	4	6	10	2	34.0	3	7	1	-3040	divorced	bachelor	3	right	1	1	0	0	0	0	0	0	0	1	0	5	1.0	6	1.2	5	1.0	5
39.0	1	0	0	0	1	0	1	1	0	32.0	26.0	832.0	253.0	2.811111111111111	50.0	64.0	63.0	16	4	6	10	2	34.0	3	7	1	-3040	divorced	bachelor	3	right	1	2	1	0	0	0	0	0	1	1	0	5	1.0	6	1.2	5	1.0	5
39.0	1	0	0	0	1	0	1	1	0	32.0	26.0	832.0	253.0	2.811111111111111	50.0	64.0	63.0	16	4	6	10	2	34.0	3	7	1	-3040	divorced	bachelor	3	right	1	3	0	0	0	0	1	0	0	0	0	5	1.0	6	1.2	5	1.0	5
40.0	1	1	0	0	1	0	0	1	0	31.0	26.0	806.0	252.0	2.8	43.0	60.0	59.0	16	14	6	7	1	22.0	2	3	1	-1863	divorced	bachelor	3	right	1	1	1	0	0	0	0	0	0	1	0	5	1.0	6	1.2	5	1.0	5
40.0	1	1	0	0	1	0	0	1	0	31.0	26.0	806.0	252.0	2.8	43.0	60.0	59.0	16	14	6	7	1	22.0	2	3	1	-1863	divorced	bachelor	3	right	1	2	0	1	0	0	1	0	0	0	0	5	1.0	6	1.2	5	1.0	5
40.0	1	1	0	0	1	0	0	1	0	31.0	26.0	806.0	252.0	2.8	43.0	60.0	59.0	16	14	6	7	1	22.0	2	3	1	-1863	divorced	bachelor	3	right	1	3	1	1	0	0	1	0	0	0	0	5	1.0	6	1.2	5	1.0	5
41.0	1	1	1	0	0	1	1	1	1	19.0	16.0	304.0	276.0	3.066666666666667	32.0	53.0	53.0	18	12	16	9	3	32.0	3	4	1	6100	married	bachelor	3	right	1	1	1	0	0	0	0	1	0	1	1	5	1.0	6	1.2	5	1.0	5
41.0	1	1	1	0	0	1	1	1	1	19.0	16.0	304.0	276.0	3.066666666666667	32.0	53.0	53.0	18	12	16	9	3	32.0	3	4	1	6100	married	bachelor	3	right	1	2	1	1	0	0	0	0	0	0	0	5	1.0	6	1.2	5	1.0	5
41.0	1	1	1	0	0	1	1	1	1	19.0	16.0	304.0	276.0	3.066666666666667	32.0	53.0	53.0	18	12	16	9	3	32.0	3	4	1	6100	married	bachelor	3	right	1	3	0	0	1	0	0	0	1	1	1	5	1.0	6	1.2	5	1.0	5
42.0	1	1	0	1	1	1	0	1	0	47.0	17.0	799.0	155.0	1.7222222222222223	27.0	51.0	51.0	4	0	4	3	1	13.0	1	3	1	8708	single	year 12	2	right	1	1	1	0	0	0	0	1	0	1	0	9	1.8	8	1.6	12	2.4	18
42.0	1	1	0	1	1	1	0	1	0	47.0	17.0	799.0	155.0	1.7222222222222223	27.0	51.0	51.0	4	0	4	3	1	13.0	1	3	1	8708	single	year 12	2	right	1	2	1	1	0	0	0	0	0	0	0	9	1.8	8	1.6	12	2.4	18
42.0	1	1	0	1	1	1	0	1	0	47.0	17.0	799.0	155.0	1.7222222222222223	27.0	51.0	51.0	4	0	4	3	1	13.0	1	3	1	8708	single	year 12	2	right	1	3	0	0	0	1	1	0	0	0	0	9	1.8	8	1.6	12	2.4	18
43.0	1	0	0	0	0	0	0	1	1	35.0	27.0	945.0	200.0	2.2222222222222223	22.0	48.0	48.0	6	0	2	4	2	17.0	2	4	0	1556	married	bachelor	3	right	1	1	1	0	0	0	0	0	0	0	0	9	1.8	8	1.6	12	2.4	18
43.0	1	0	0	0	0	0	0	1	1	35.0	27.0	945.0	200.0	2.2222222222222223	22.0	48.0	48.0	6	0	2	4	2	17.0	2	4	0	1556	married	bachelor	3	right	1	2	1	0	0	0	0	0	0	1	1	9	1.8	8	1.6	12	2.4	18
43.0	1	0	0	0	0	0	0	1	1	35.0	27.0	945.0	200.0	2.2222222222222223	22.0	48.0	48.0	6	0	2	4	2	17.0	2	4	0	1556	married	bachelor	3	right	1	3	1	0	0	0	0	0	0	0	0	9	1.8	8	1.6	12	2.4	18
44.0	1	1	0	0	1	1	0	1	0	16.0	13.0	208.0	294.0	3.2666666666666666	52.0	65.0	64.0	10	2	8	11	3	39.0	5	4	1	7998	single	bachelor	3	right	1	1	1	0	0	0	0	1	0	1	0	9	1.8	8	1.6	12	2.4	18
44.0	1	1	0	0	1	1	0	1	0	16.0	13.0	208.0	294.0	3.2666666666666666	52.0	65.0	64.0	10	2	8	11	3	39.0	5	4	1	7998	single	bachelor	3	right	1	2	1	1	0	0	0	0	0	0	0	9	1.8	8	1.6	12	2.4	18
44.0	1	1	0	0	1	1	0	1	0	16.0	13.0	208.0	294.0	3.2666666666666666	52.0	65.0	64.0	10	2	8	11	3	39.0	5	4	1	7998	single	bachelor	3	right	1	3	0	0	0	0	1	0	0	0	0	9	1.8	8	1.6	12	2.4	18
45.0	1	0	1	0	1	0	0	1	0	23.0	21.0	483.0	131.0	1.4555555555555555	14.0	43.0	43.0	6	0	0	1	0	2.0	0	0	0	3878	married	bachelor	3	right	1	1	1	0	0	0	0	0	0	0	0	5	1.0	5	1.0	5	1.0	8
45.0	1	0	1	0	1	0	0	1	0	23.0	21.0	483.0	131.0	1.4555555555555555	14.0	43.0	43.0	6	0	0	1	0	2.0	0	0	0	3878	married	bachelor	3	right	1	2	1	0	0	0	0	0	0	1	0	5	1.0	5	1.0	5	1.0	8
45.0	1	0	1	0	1	0	0	1	0	23.0	21.0	483.0	131.0	1.4555555555555555	14.0	43.0	43.0	6	0	0	1	0	2.0	0	0	0	3878	married	bachelor	3	right	1	3	0	0	1	0	1	0	0	1	0	5	1.0	5	1.0	5	1.0	8
46.0	1	1	0	0	0	0	0	1	1	15.0	13.0	195.0	186.0	2.066666666666667	21.0	47.0	47.0	20	6	0	3	2	15.0	2	2	1	4505	married	bachelor	3	right	1	1	1	0	0	0	0	0	0	0	0	5	1.0	5	1.0	5	1.0	8
46.0	1	1	0	0	0	0	0	1	1	15.0	13.0	195.0	186.0	2.066666666666667	21.0	47.0	47.0	20	6	0	3	2	15.0	2	2	1	4505	married	bachelor	3	right	1	2	1	1	0	0	0	0	0	1	0	5	1.0	5	1.0	5	1.0	8
46.0	1	1	0	0	0	0	0	1	1	15.0	13.0	195.0	186.0	2.066666666666667	21.0	47.0	47.0	20	6	0	3	2	15.0	2	2	1	4505	married	bachelor	3	right	1	3	0	1	0	0	0	0	0	0	1	5	1.0	5	1.0	5	1.0	8
47.0	1	1	1	0	1	1	1	1	0	33.0	22.0	726.0	272.0	3.022222222222222	37.0	56.0	56.0	14	10	14	7	2	27.0	5	7	1	5020	single	year 12	2	right	1	1	1	1	0	0	0	0	0	1	0	5	1.0	5	1.0	5	1.0	8
47.0	1	1	1	0	1	1	1	1	0	33.0	22.0	726.0	272.0	3.022222222222222	37.0	56.0	56.0	14	10	14	7	2	27.0	5	7	1	5020	single	year 12	2	right	1	2	0	0	0	0	0	1	1	1	0	5	1.0	5	1.0	5	1.0	8
47.0	1	1	1	0	1	1	1	1	0	33.0	22.0	726.0	272.0	3.022222222222222	37.0	56.0	56.0	14	10	14	7	2	27.0	5	7	1	5020	single	year 12	2	right	1	3	1	0	1	0	1	0	0	0	0	5	1.0	5	1.0	5	1.0	8
49.0	1	1	1	0	1	0	0	1	0	43.0	19.0	817.0	165.0	1.8333333333333333	22.0	48.0	48.0	2	2	0	2	0	7.0	0	0	0	6704	de-facto	vocational	3	right	1	1	1	1	1	0	0	0	0	0	0	5	1.0	5	1.0	5	1.0	6
49.0	1	1	1	0	1	0	0	1	0	43.0	19.0	817.0	165.0	1.8333333333333333	22.0	48.0	48.0	2	2	0	2	0	7.0	0	0	0	6704	de-facto	vocational	3	right	1	2	0	1	0	0	1	0	0	1	0	5	1.0	5	1.0	5	1.0	6
49.0	1	1	1	0	1	0	0	1	0	43.0	19.0	817.0	165.0	1.8333333333333333	22.0	48.0	48.0	2	2	0	2	0	7.0	0	0	0	6704	de-facto	vocational	3	right	1	3	1	1	1	0	0	0	0	0	0	5	1.0	5	1.0	5	1.0	6
50.0	1	1	1	0	1	0	0	1	0	34.0	32.0	1088.0	200.0	2.2222222222222223	29.0	52.0	52.0	16	4	6	4	0	14.0	1	3	1	7550	de-facto	bachelor	3	right	1	1	1	0	0	0	0	0	0	0	0	5	1.0	5	1.0	5	1.0	6
50.0	1	1	1	0	1	0	0	1	0	34.0	32.0	1088.0	200.0	2.2222222222222223	29.0	52.0	52.0	16	4	6	4	0	14.0	1	3	1	7550	de-facto	bachelor	3	right	1	2	1	1	0	0	0	0	0	1	0	5	1.0	5	1.0	5	1.0	6
50.0	1	1	1	0	1	0	0	1	0	34.0	32.0	1088.0	200.0	2.2222222222222223	29.0	52.0	52.0	16	4	6	4	0	14.0	1	3	1	7550	de-facto	bachelor	3	right	1	3	0	0	1	0	1	0	0	0	0	5	1.0	5	1.0	5	1.0	6
51.0	1	1	0	1	0	1	1	1	0	22.0	12.0	264.0	115.0	1.2777777777777777	29.0	52.0	52.0	4	14	0	1	0	3.0	0	0	1	2851	married	bachelor	3	right	1	1	1	0	0	0	0	1	0	1	0	5	1.0	5	1.0	5	1.0	6
51.0	1	1	0	1	0	1	1	1	0	22.0	12.0	264.0	115.0	1.2777777777777777	29.0	52.0	52.0	4	14	0	1	0	3.0	0	0	1	2851	married	bachelor	3	right	1	2	1	0	0	1	0	0	0	0	0	5	1.0	5	1.0	5	1.0	6
51.0	1	1	0	1	0	1	1	1	0	22.0	12.0	264.0	115.0	1.2777777777777777	29.0	52.0	52.0	4	14	0	1	0	3.0	0	0	1	2851	married	bachelor	3	right	1	3	0	1	0	0	0	0	1	0	0	5	1.0	5	1.0	5	1.0	6
52.0	1	0	1	0	1	1	0	1	0	37.0	35.0	1295.0	343.0	3.811111111111111	33.0	54.0	54.0	14	10	14	13	7	47.0	9	12	1	3456	widowed	bachelor	3	right	1	1	1	0	0	0	0	1	0	0	0	11	2.2	13	2.6	20	4.0	13
52.0	1	0	1	0	1	1	0	1	0	37.0	35.0	1295.0	343.0	3.811111111111111	33.0	54.0	54.0	14	10	14	13	7	47.0	9	12	1	3456	widowed	bachelor	3	right	1	2	0	0	0	0	0	0	0	1	0	11	2.2	13	2.6	20	4.0	13
52.0	1	0	1	0	1	1	0	1	0	37.0	35.0	1295.0	343.0	3.811111111111111	33.0	54.0	54.0	14	10	14	13	7	47.0	9	12	1	3456	widowed	bachelor	3	right	1	3	0	0	1	0	1	0	0	0	0	11	2.2	13	2.6	20	4.0	13
53.0	1	1	0	0	1	1	0	1	0	28.0	15.0	420.0	149.0	1.6555555555555554	23.0	48.0	48.0	0	0	0	0	0	6.0	0	0	1	89	divorced	master	4	right	1	1	1	0	0	0	1	0	0	0	0	11	2.2	13	2.6	20	4.0	13
53.0	1	1	0	0	1	1	0	1	0	28.0	15.0	420.0	149.0	1.6555555555555554	23.0	48.0	48.0	0	0	0	0	0	6.0	0	0	1	89	divorced	master	4	right	1	2	1	1	0	0	0	0	0	1	0	11	2.2	13	2.6	20	4.0	13
53.0	1	1	0	0	1	1	0	1	0	28.0	15.0	420.0	149.0	1.6555555555555554	23.0	48.0	48.0	0	0	0	0	0	6.0	0	0	1	89	divorced	master	4	right	1	3	1	0	0	0	0	1	0	0	0	11	2.2	13	2.6	20	4.0	13
54.0	1	1	1	0	0	0	1	0	0	20.0	15.0	300.0	144.0	1.6	27.0	51.0	51.0	8	0	0	1	0	3.0	1	1	1	2616	de-facto	bachelor	3	right	1	1	1	0	1	0	0	0	0	0	0	11	2.2	13	2.6	20	4.0	13
54.0	1	1	1	0	0	0	1	0	0	20.0	15.0	300.0	144.0	1.6	27.0	51.0	51.0	8	0	0	1	0	3.0	1	1	1	2616	de-facto	bachelor	3	right	1	2	1	1	0	0	0	0	1	0	0	11	2.2	13	2.6	20	4.0	13
54.0	1	1	1	0	0	0	1	0	0	20.0	15.0	300.0	144.0	1.6	27.0	51.0	51.0	8	0	0	1	0	3.0	1	1	1	2616	de-facto	bachelor	3	right	1	3	1	1	1	0	0	0	0	0	0	11	2.2	13	2.6	20	4.0	13
55.0	1	1	0	0	1	1	1	0	0	36.0	24.0	864.0	205.0	2.2777777777777777	25.0	49.0	50.0	20	12	12	2	1	11.0	1	2	1	4161	married	bachelor	3	right	1	1	1	0	0	0	0	1	0	0	0	5	1.0	6	1.2	6	1.2	5
55.0	1	1	0	0	1	1	1	0	0	36.0	24.0	864.0	205.0	2.2777777777777777	25.0	49.0	50.0	20	12	12	2	1	11.0	1	2	1	4161	married	bachelor	3	right	1	2	1	1	0	0	0	0	1	0	0	5	1.0	6	1.2	6	1.2	5
55.0	1	1	0	0	1	1	1	0	0	36.0	24.0	864.0	205.0	2.2777777777777777	25.0	49.0	50.0	20	12	12	2	1	11.0	1	2	1	4161	married	bachelor	3	right	1	3	0	1	0	0	1	0	0	0	0	5	1.0	6	1.2	6	1.2	5
56.0	1	1	1	0	1	1	0	0	0	23.0	20.0	460.0	176.0	1.9555555555555555	26.0	50.0	50.0	16	4	10	2	1	10.0	1	1	0	4921	married	bachelor	3	right	1	1	1	0	0	0	0	1	0	0	0	5	1.0	6	1.2	6	1.2	5
56.0	1	1	1	0	1	1	0	0	0	23.0	20.0	460.0	176.0	1.9555555555555555	26.0	50.0	50.0	16	4	10	2	1	10.0	1	1	0	4921	married	bachelor	3	right	1	2	1	0	0	0	1	0	0	0	0	5	1.0	6	1.2	6	1.2	5
56.0	1	1	1	0	1	1	0	0	0	23.0	20.0	460.0	176.0	1.9555555555555555	26.0	50.0	50.0	16	4	10	2	1	10.0	1	1	0	4921	married	bachelor	3	right	1	3	0	1	1	0	1	0	0	0	0	5	1.0	6	1.2	6	1.2	5
57.0	0	1	0	0	0	1	0	1	0	40.0	32.0	1280.0	292.0	3.2444444444444445	59.0	69.0	68.0	22	24	30	12	5	47.0	5	7	1	5331	single	vocational	3	right	1	1	0	0	0	0	0	1	0	1	0	5	1.0	6	1.2	6	1.2	5
57.0	0	1	0	0	0	1	0	1	0	40.0	32.0	1280.0	292.0	3.2444444444444445	59.0	69.0	68.0	22	24	30	12	5	47.0	5	7	1	5331	single	vocational	3	right	1	2	0	1	0	0	0	0	0	1	0	5	1.0	6	1.2	6	1.2	5
57.0	0	1	0	0	0	1	0	1	0	40.0	32.0	1280.0	292.0	3.2444444444444445	59.0	69.0	68.0	22	24	30	12	5	47.0	5	7	1	5331	single	vocational	3	right	1	3	0	1	0	0	0	0	0	1	0	5	1.0	6	1.2	6	1.2	5
58.0	1	1	1	0	1	1	0	1	0	40.0	19.0	760.0	269.0	2.988888888888889	73.0	76.0	76.0	22	2	6	11	3	36.0	3	3	0	4044	separated	year 12	2	right	1	1	1	0	0	0	0	1	0	1	0	10	2.0	9	1.8	15	3.0	20
58.0	1	1	1	0	1	1	0	1	0	40.0	19.0	760.0	269.0	2.988888888888889	73.0	76.0	76.0	22	2	6	11	3	36.0	3	3	0	4044	separated	year 12	2	right	1	2	1	1	0	0	0	0	0	0	0	10	2.0	9	1.8	15	3.0	20
58.0	1	1	1	0	1	1	0	1	0	40.0	19.0	760.0	269.0	2.988888888888889	73.0	76.0	76.0	22	2	6	11	3	36.0	3	3	0	4044	separated	year 12	2	right	1	3	1	0	1	0	1	0	0	0	0	10	2.0	9	1.8	15	3.0	20
59.0	1	0	0	1	1	0	0	0	0	42.0	13.0	546.0	253.0	2.811111111111111	54.0	66.0	66.0	16	4	4	9	1	31.0	4	6	1	-8139	divorced	vocational	3	right	1	1	1	0	0	0	0	0	0	0	0	10	2.0	9	1.8	15	3.0	20
59.0	1	0	0	1	1	0	0	0	0	42.0	13.0	546.0	253.0	2.811111111111111	54.0	66.0	66.0	16	4	4	9	1	31.0	4	6	1	-8139	divorced	vocational	3	right	1	2	1	0	0	0	1	0	0	0	0	10	2.0	9	1.8	15	3.0	20
59.0	1	0	0	1	1	0	0	0	0	42.0	13.0	546.0	253.0	2.811111111111111	54.0	66.0	66.0	16	4	4	9	1	31.0	4	6	1	-8139	divorced	vocational	3	right	1	3	0	0	0	1	1	0	0	0	0	10	2.0	9	1.8	15	3.0	20
60.0	1	1	0	1	0	0	0	1	0	24.0	23.0	552.0	164.0	1.8222222222222222	27.0	51.0	51.0	14	8	10	3	0	12.0	0	0	0		de-facto	year 12	2	right	1	1	1	0	0	0	0	0	0	1	0	10	2.0	9	1.8	15	3.0	20
60.0	1	1	0	1	0	0	0	1	0	24.0	23.0	552.0	164.0	1.8222222222222222	27.0	51.0	51.0	14	8	10	3	0	12.0	0	0	0		de-facto	year 12	2	right	1	2	1	1	0	0	0	0	0	1	0	10	2.0	9	1.8	15	3.0	20
60.0	1	1	0	1	0	0	0	1	0	24.0	23.0	552.0	164.0	1.8222222222222222	27.0	51.0	51.0	14	8	10	3	0	12.0	0	0	0		de-facto	year 12	2	right	1	3	0	1	0	1	0	0	0	1	0	10	2.0	9	1.8	15	3.0	20
62.0	1	1	1	0	1	0	0	1	0	33.0	25.0	825.0	129.0	1.4333333333333333	25.0	49.0	50.0	4	0	0	2	0	5.0	0	0	0		divorced	doctorate	5	right	1	1	1	0	0	0	0	0	0	1	0	5	1.0	5	1.0	12	2.4	10
62.0	1	1	1	0	1	0	0	1	0	33.0	25.0	825.0	129.0	1.4333333333333333	25.0	49.0	50.0	4	0	0	2	0	5.0	0	0	0		divorced	doctorate	5	right	1	2	1	0	0	0	1	0	0	0	0	5	1.0	5	1.0	12	2.4	10
62.0	1	1	1	0	1	0	0	1	0	33.0	25.0	825.0	129.0	1.4333333333333333	25.0	49.0	50.0	4	0	0	2	0	5.0	0	0	0		divorced	doctorate	5	right	1	3	0	1	1	0	1	0	0	1	0	5	1.0	5	1.0	12	2.4	10
63.0	1	1	1	0	1	0	0	1	1	16.0	18.0	288.0	117.0	1.3	15.0	44.0	44.0	6	8	8	0	0	1.0	0	0	1	3402	de-facto	bachelor	3	right	1	1	0	0	0	0	0	0	0	1	0	5	1.0	5	1.0	12	2.4	10
63.0	1	1	1	0	1	0	0	1	1	16.0	18.0	288.0	117.0	1.3	15.0	44.0	44.0	6	8	8	0	0	1.0	0	0	1	3402	de-facto	bachelor	3	right	1	2	0	1	0	0	1	0	0	1	0	5	1.0	5	1.0	12	2.4	10
63.0	1	1	1	0	1	0	0	1	1	16.0	18.0	288.0	117.0	1.3	15.0	44.0	44.0	6	8	8	0	0	1.0	0	0	1	3402	de-facto	bachelor	3	right	1	3	1	1	1	0	0	0	0	1	1	5	1.0	5	1.0	12	2.4	10
64.0	1	1	1	0	0	1	0	1	0	18.0	18.0	324.0	178.0	1.9777777777777779	64.0	72.0	71.0	14	4	2	6	0	17.0	1	3	1		divorced	bachelor	3	right	1	1	1	0	0	0	0	1	0	1	0	5	1.0	5	1.0	12	2.4	10
64.0	1	1	1	0	0	1	0	1	0	18.0	18.0	324.0	178.0	1.9777777777777779	64.0	72.0	71.0	14	4	2	6	0	17.0	1	3	1		divorced	bachelor	3	right	1	2	1	1	0	0	0	0	0	0	0	5	1.0	5	1.0	12	2.4	10
64.0	1	1	1	0	0	1	0	1	0	18.0	18.0	324.0	178.0	1.9777777777777779	64.0	72.0	71.0	14	4	2	6	0	17.0	1	3	1		divorced	bachelor	3	right	1	3	1	1	1	0	0	1	0	1	0	5	1.0	5	1.0	12	2.4	10
65.0	1	1	1	0	1	0	0	1	1	43.0	23.0	989.0	231.0	2.566666666666667	55.0	66.0	66.0	14	10	10	4	0	12.0	1	1	1	2576	widowed	master	4	right	1	1	1	0	1	0	0	0	0	0	0	5	1.0	10	2.0	16	3.2	14
65.0	1	1	1	0	1	0	0	1	1	43.0	23.0	989.0	231.0	2.566666666666667	55.0	66.0	66.0	14	10	10	4	0	12.0	1	1	1	2576	widowed	master	4	right	1	2	1	1	0	0	0	0	0	0	0	5	1.0	10	2.0	16	3.2	14
65.0	1	1	1	0	1	0	0	1	1	43.0	23.0	989.0	231.0	2.566666666666667	55.0	66.0	66.0	14	10	10	4	0	12.0	1	1	1	2576	widowed	master	4	right	1	3	0	1	1	0	1	0	0	1	1	5	1.0	10	2.0	16	3.2	14
66.0	1	0	1	0	0	1	0	1	0	33.0	17.0	561.0	203.0	2.2555555555555555	28.0	51.0	51.0	16	8	12	3	1	13.0	1	1	0	7376	married	bachelor	3	right	1	1	1	0	0	0	0	0	0	1	0	5	1.0	10	2.0	16	3.2	14
66.0	1	0	1	0	0	1	0	1	0	33.0	17.0	561.0	203.0	2.2555555555555555	28.0	51.0	51.0	16	8	12	3	1	13.0	1	1	0	7376	married	bachelor	3	right	1	2	1	0	0	0	0	0	0	1	0	5	1.0	10	2.0	16	3.2	14
66.0	1	0	1	0	0	1	0	1	0	33.0	17.0	561.0	203.0	2.2555555555555555	28.0	51.0	51.0	16	8	12	3	1	13.0	1	1	0	7376	married	bachelor	3	right	1	3	1	0	1	0	0	1	0	1	0	5	1.0	10	2.0	16	3.2	14
67.0	1	1	0	0	1	1	0	1	0	27.0	18.0	486.0	126.0	1.4	24.0	49.0	49.0	2	2	0	1	0	2.0	0	0	1	297	married	bachelor	3	left	1	1	1	1	0	0	0	1	0	0	0	5	1.0	10	2.0	16	3.2	14
67.0	1	1	0	0	1	1	0	1	0	27.0	18.0	486.0	126.0	1.4	24.0	49.0	49.0	2	2	0	1	0	2.0	0	0	1	297	married	bachelor	3	left	1	2	1	1	0	0	1	0	0	0	0	5	1.0	10	2.0	16	3.2	14
67.0	1	1	0	0	1	1	0	1	0	27.0	18.0	486.0	126.0	1.4	24.0	49.0	49.0	2	2	0	1	0	2.0	0	0	1	297	married	bachelor	3	left	1	3	0	1	0	0	1	0	0	1	0	5	1.0	10	2.0	16	3.2	14
68.0	1	1	1	1	1	1	0	1	0	17.0	15.0	255.0	163.0	1.8111111111111111	33.0	54.0	54.0	10	4	4	2	1	8.0	1	0	0	5284	married	bachelor	3	right	1	1	1	0	0	0	0	1	0	1	0	14	2.8	18	3.6	16	3.2	21
68.0	1	1	1	1	1	1	0	1	0	17.0	15.0	255.0	163.0	1.8111111111111111	33.0	54.0	54.0	10	4	4	2	1	8.0	1	0	0	5284	married	bachelor	3	right	1	2	0	1	1	1	1	0	0	0	0	14	2.8	18	3.6	16	3.2	21
68.0	1	1	1	1	1	1	0	1	0	17.0	15.0	255.0	163.0	1.8111111111111111	33.0	54.0	54.0	10	4	4	2	1	8.0	1	0	0	5284	married	bachelor	3	right	1	3	1	1	0	0	1	1	0	0	0	14	2.8	18	3.6	16	3.2	21
69.0	1	1	0	1	0	1	0	1	0	26.0	26.0	676.0	205.0	2.2777777777777777	47.0	62.0	62.0	6	0	0	4	0	13.0	0	1	1	2434	divorced	master	4	right	1	1	1	1	0	0	0	1	0	0	0	14	2.8	18	3.6	16	3.2	21
69.0	1	1	0	1	0	1	0	1	0	26.0	26.0	676.0	205.0	2.2777777777777777	47.0	62.0	62.0	6	0	0	4	0	13.0	0	1	1	2434	divorced	master	4	right	1	2	1	1	0	1	0	0	0	0	0	14	2.8	18	3.6	16	3.2	21
69.0	1	1	0	1	0	1	0	1	0	26.0	26.0	676.0	205.0	2.2777777777777777	47.0	62.0	62.0	6	0	0	4	0	13.0	0	1	1	2434	divorced	master	4	right	1	3	1	1	0	1	0	0	0	1	0	14	2.8	18	3.6	16	3.2	21
70.0	1	1	1	0	1	0	0	0	0	35.0	34.0	1190.0	182.0	2.022222222222222	45.0	61.0	61.0	14	2	0	2	2	15.0	2	2	1	-1108	de-facto	bachelor	3	right	1	1	1	0	1	0	0	0	0	0	0	14	2.8	18	3.6	16	3.2	21
70.0	1	1	1	0	1	0	0	0	0	35.0	34.0	1190.0	182.0	2.022222222222222	45.0	61.0	61.0	14	2	0	2	2	15.0	2	2	1	-1108	de-facto	bachelor	3	right	1	2	1	1	1	0	0	0	0	0	0	14	2.8	18	3.6	16	3.2	21
70.0	1	1	1	0	1	0	0	0	0	35.0	34.0	1190.0	182.0	2.022222222222222	45.0	61.0	61.0	14	2	0	2	2	15.0	2	2	1	-1108	de-facto	bachelor	3	right	1	3	0	1	1	0	1	0	0	0	0	14	2.8	18	3.6	16	3.2	21
71.0	1	1	1	0	0	0	0	1	0	26.0	19.0	494.0	173.0	1.9222222222222223	28.0	51.0	51.0	10	2	2	3	2	13.0	1	1	1	6980	married	year 12	2	right	1	1	1	1	0	0	0	0	0	0	0	7	1.4	11	2.2	19	3.8	16
71.0	1	1	1	0	0	0	0	1	0	26.0	19.0	494.0	173.0	1.9222222222222223	28.0	51.0	51.0	10	2	2	3	2	13.0	1	1	1	6980	married	year 12	2	right	1	2	0	0	0	0	0	0	0	1	0	7	1.4	11	2.2	19	3.8	16
71.0	1	1	1	0	0	0	0	1	0	26.0	19.0	494.0	173.0	1.9222222222222223	28.0	51.0	51.0	10	2	2	3	2	13.0	1	1	1	6980	married	year 12	2	right	1	3	1	0	1	0	0	0	0	0	0	7	1.4	11	2.2	19	3.8	16
72.0	1	1	1	0	1	1	1	0	0	27.0	27.0	729.0	277.0	3.077777777777778	48.0	63.0	62.0	26	14	6	9	3	34.0	3	7	1	4698	married	bachelor	3	right	1	1	0	1	0	0	0	1	0	0	0	7	1.4	11	2.2	19	3.8	16
72.0	1	1	1	0	1	1	1	0	0	27.0	27.0	729.0	277.0	3.077777777777778	48.0	63.0	62.0	26	14	6	9	3	34.0	3	7	1	4698	married	bachelor	3	right	1	2	1	1	0	0	0	0	1	0	0	7	1.4	11	2.2	19	3.8	16
72.0	1	1	1	0	1	1	1	0	0	27.0	27.0	729.0	277.0	3.077777777777778	48.0	63.0	62.0	26	14	6	9	3	34.0	3	7	1	4698	married	bachelor	3	right	1	3	0	1	1	0	1	0	0	0	0	7	1.4	11	2.2	19	3.8	16
73.0	1	1	1	0	1	0	0	1	0	18.0	20.0	360.0	183.0	2.033333333333333	46.0	61.0	61.0	14	2	8	2	1	11.0	1	1	0	-3099	married	bachelor	3	right	1	1	1	0	0	0	0	0	0	1	0	7	1.4	11	2.2	19	3.8	16
73.0	1	1	1	0	1	0	0	1	0	18.0	20.0	360.0	183.0	2.033333333333333	46.0	61.0	61.0	14	2	8	2	1	11.0	1	1	0	-3099	married	bachelor	3	right	1	2	0	1	0	0	1	0	0	0	0	7	1.4	11	2.2	19	3.8	16
73.0	1	1	1	0	1	0	0	1	0	18.0	20.0	360.0	183.0	2.033333333333333	46.0	61.0	61.0	14	2	8	2	1	11.0	1	1	0	-3099	married	bachelor	3	right	1	3	0	0	1	0	0	0	0	1	0	7	1.4	11	2.2	19	3.8	16
74.0	1	1	1	0	1	1	0	1	1	31.0	28.0	868.0	234.0	2.6	37.0	56.0	56.0	16	14	16	7	2	24.0	3	4	0	5006	de-facto	master	4	right	1	1	1	1	0	0	0	1	0	0	0	9	1.8	7	1.4	16	3.2	13
74.0	1	1	1	0	1	1	0	1	1	31.0	28.0	868.0	234.0	2.6	37.0	56.0	56.0	16	14	16	7	2	24.0	3	4	0	5006	de-facto	master	4	right	1	2	1	1	0	0	0	0	0	1	0	9	1.8	7	1.4	16	3.2	13
74.0	1	1	1	0	1	1	0	1	1	31.0	28.0	868.0	234.0	2.6	37.0	56.0	56.0	16	14	16	7	2	24.0	3	4	0	5006	de-facto	master	4	right	1	3	0	0	1	0	1	0	0	1	1	9	1.8	7	1.4	16	3.2	13
75.0	1	0	1	1	1	1	0	0	0	47.0	23.0	1081.0	351.0	3.9	49.0	63.0	63.0	18	0	6	14	9	57.0	11	12	0	5718	de-facto	vocational	3	ambidextrous	1	1	1	0	0	0	0	1	0	0	0	9	1.8	7	1.4	16	3.2	13
75.0	1	0	1	1	1	1	0	0	0	47.0	23.0	1081.0	351.0	3.9	49.0	63.0	63.0	18	0	6	14	9	57.0	11	12	0	5718	de-facto	vocational	3	ambidextrous	1	2	0	0	0	0	1	0	0	0	0	9	1.8	7	1.4	16	3.2	13
75.0	1	0	1	1	1	1	0	0	0	47.0	23.0	1081.0	351.0	3.9	49.0	63.0	63.0	18	0	6	14	9	57.0	11	12	0	5718	de-facto	vocational	3	ambidextrous	1	3	0	0	1	1	0	0	0	0	0	9	1.8	7	1.4	16	3.2	13
76.0	1	1	0	0	0	1	0	0	0	21.0	14.0	294.0	174.0	1.9333333333333333	19.0	46.0	46.0	14	4	4	0	0	8.0	0	0	1	4471	de-facto	vocational	3	left	1	1	1	0	0	0	0	1	0	0	0	9	1.8	7	1.4	16	3.2	13
76.0	1	1	0	0	0	1	0	0	0	21.0	14.0	294.0	174.0	1.9333333333333333	19.0	46.0	46.0	14	4	4	0	0	8.0	0	0	1	4471	de-facto	vocational	3	left	1	2	1	1	0	0	0	0	0	0	0	9	1.8	7	1.4	16	3.2	13
76.0	1	1	0	0	0	1	0	0	0	21.0	14.0	294.0	174.0	1.9333333333333333	19.0	46.0	46.0	14	4	4	0	0	8.0	0	0	1	4471	de-facto	vocational	3	left	1	3	0	1	0	0	0	1	0	0	0	9	1.8	7	1.4	16	3.2	13
79.0	1	1	1	1	1	0	0	1	0	26.0	21.0	546.0	249.0	2.7666666666666666	37.0	56.0	56.0	18	12	20	7	5	31.0	5	4	1	4100	de-facto	year 12	2	right	1	1	1	0	0	0	0	0	0	1	0	5	1.0	5	1.0	5	1.0	8
79.0	1	1	1	1	1	0	0	1	0	26.0	21.0	546.0	249.0	2.7666666666666666	37.0	56.0	56.0	18	12	20	7	5	31.0	5	4	1	4100	de-facto	year 12	2	right	1	2	1	1	1	1	1	0	0	0	0	5	1.0	5	1.0	5	1.0	8
79.0	1	1	1	1	1	0	0	1	0	26.0	21.0	546.0	249.0	2.7666666666666666	37.0	56.0	56.0	18	12	20	7	5	31.0	5	4	1	4100	de-facto	year 12	2	right	1	3	0	1	0	1	1	0	0	1	0	5	1.0	5	1.0	5	1.0	8
80.0	1	1	1	0	1	0	0	0	0	32.0	24.0	768.0	288.0	3.2	34.0	54.0	54.0	14	14	12	9	4	35.0	4	6	1	10334	single	bachelor	3	0	1	1	1	0	0	0	0	0	0	0	0	5	1.0	5	1.0	5	1.0	8
80.0	1	1	1	0	1	0	0	0	0	32.0	24.0	768.0	288.0	3.2	34.0	54.0	54.0	14	14	12	9	4	35.0	4	6	1	10334	single	bachelor	3	0	1	2	0	1	0	0	1	0	0	0	0	5	1.0	5	1.0	5	1.0	8
80.0	1	1	1	0	1	0	0	0	0	32.0	24.0	768.0	288.0	3.2	34.0	54.0	54.0	14	14	12	9	4	35.0	4	6	1	10334	single	bachelor	3	0	1	3	1	0	1	0	1	0	0	0	0	5	1.0	5	1.0	5	1.0	8
81.0	1	1	0	0	1	0	0	1	0	36.0	29.0	1044.0	246.0	2.7333333333333334	55.0	66.0	66.0	6	14	14	8	1	21.0	2	4	1	6829	married	bachelor	3	right	1	1	0	0	0	0	0	0	0	0	0	5	1.0	5	1.0	5	1.0	8
81.0	1	1	0	0	1	0	0	1	0	36.0	29.0	1044.0	246.0	2.7333333333333334	55.0	66.0	66.0	6	14	14	8	1	21.0	2	4	1	6829	married	bachelor	3	right	1	2	1	0	0	0	1	0	0	1	0	5	1.0	5	1.0	5	1.0	8
81.0	1	1	0	0	1	0	0	1	0	36.0	29.0	1044.0	246.0	2.7333333333333334	55.0	66.0	66.0	6	14	14	8	1	21.0	2	4	1	6829	married	bachelor	3	right	1	3	0	1	0	0	0	0	0	1	0	5	1.0	5	1.0	5	1.0	8
82.0	1	1	1	0	0	1	1	1	0	13.0	12.0	156.0	143.0	1.5888888888888888	16.0	44.0	45.0	0	0	0	2	1	9.0	1	2	1	5178	de-facto	vocational	3	right	1	1	1	0	0	0	0	0	0	0	0	5	1.0	13	2.6	15	3.0	7
82.0	1	1	1	0	0	1	1	1	0	13.0	12.0	156.0	143.0	1.5888888888888888	16.0	44.0	45.0	0	0	0	2	1	9.0	1	2	1	5178	de-facto	vocational	3	right	1	2	0	1	1	0	0	0	1	0	0	5	1.0	13	2.6	15	3.0	7
82.0	1	1	1	0	0	1	1	1	0	13.0	12.0	156.0	143.0	1.5888888888888888	16.0	44.0	45.0	0	0	0	2	1	9.0	1	2	1	5178	de-facto	vocational	3	right	1	3	1	0	0	0	0	1	0	1	0	5	1.0	13	2.6	15	3.0	7
83.0	1	1	0	0	1	0	1	0	0	23.0	22.0	506.0	197.0	2.188888888888889	17.0	45.0	45.0	8	0	4	4	1	14.0	1	3	1	7438	de-facto	vocational	3	right	1	1	1	0	0	0	0	0	0	0	0	5	1.0	13	2.6	15	3.0	7
83.0	1	1	0	0	1	0	1	0	0	23.0	22.0	506.0	197.0	2.188888888888889	17.0	45.0	45.0	8	0	4	4	1	14.0	1	3	1	7438	de-facto	vocational	3	right	1	2	0	1	0	0	1	0	1	0	0	5	1.0	13	2.6	15	3.0	7
83.0	1	1	0	0	1	0	1	0	0	23.0	22.0	506.0	197.0	2.188888888888889	17.0	45.0	45.0	8	0	4	4	1	14.0	1	3	1	7438	de-facto	vocational	3	right	1	3	0	1	0	0	0	0	0	0	0	5	1.0	13	2.6	15	3.0	7
84.0	0	1	1	1	1	0	1	1	0	20.0	21.0	420.0	215.0	2.388888888888889	43.0	60.0	59.0	14	2	2	4	2	20.0	2	2	1	1372	married	vocational	3	right	1	1	0	1	1	0	0	0	0	0	0	5	1.0	13	2.6	15	3.0	7
84.0	0	1	1	1	1	0	1	1	0	20.0	21.0	420.0	215.0	2.388888888888889	43.0	60.0	59.0	14	2	2	4	2	20.0	2	2	1	1372	married	vocational	3	right	1	2	0	1	0	0	0	0	1	1	0	5	1.0	13	2.6	15	3.0	7
84.0	0	1	1	1	1	0	1	1	0	20.0	21.0	420.0	215.0	2.388888888888889	43.0	60.0	59.0	14	2	2	4	2	20.0	2	2	1	1372	married	vocational	3	right	1	3	0	0	0	1	1	0	0	0	0	5	1.0	13	2.6	15	3.0	7
85.0	1	1	0	1	0	1	0	0	0	18.0	16.0	288.0	139.0	1.5444444444444445	20.0	47.0	47.0	14	2	8	0	0	1.0	0	0	1	4574	married	master	4	right	1	1	1	0	0	0	0	1	0	0	0	5	1.0	6	1.2	6	1.2	8
85.0	1	1	0	1	0	1	0	0	0	18.0	16.0	288.0	139.0	1.5444444444444445	20.0	47.0	47.0	14	2	8	0	0	1.0	0	0	1	4574	married	master	4	right	1	2	1	1	0	0	0	0	0	0	0	5	1.0	6	1.2	6	1.2	8
85.0	1	1	0	1	0	1	0	0	0	18.0	16.0	288.0	139.0	1.5444444444444445	20.0	47.0	47.0	14	2	8	0	0	1.0	0	0	1	4574	married	master	4	right	1	3	0	1	0	1	0	0	0	0	0	5	1.0	6	1.2	6	1.2	8
86.0	1	1	1	0	1	0	0	1	0	36.0	11.0	396.0	161.0	1.788888888888889	52.0	65.0	64.0	8	0	0	2	1	11.0	0	0	1	6675	married	bachelor	3	right	1	1	1	0	1	0	0	0	0	0	0	5	1.0	6	1.2	6	1.2	8
86.0	1	1	1	0	1	0	0	1	0	36.0	11.0	396.0	161.0	1.788888888888889	52.0	65.0	64.0	8	0	0	2	1	11.0	0	0	1	6675	married	bachelor	3	right	1	2	1	0	0	0	0	0	0	1	0	5	1.0	6	1.2	6	1.2	8
86.0	1	1	1	0	1	0	0	1	0	36.0	11.0	396.0	161.0	1.788888888888889	52.0	65.0	64.0	8	0	0	2	1	11.0	0	0	1	6675	married	bachelor	3	right	1	3	0	1	1	0	1	0	0	1	0	5	1.0	6	1.2	6	1.2	8
87.0	1	1	0	1	0	1	0	1	0	38.0	27.0	1026.0	256.0	2.8444444444444446	58.0	68.0	68.0	20	22	14	9	1	28.0	0	0	0	7609	single	year 10	1	right	1	1	1	0	0	0	0	1	0	0	0	5	1.0	6	1.2	6	1.2	8
87.0	1	1	0	1	0	1	0	1	0	38.0	27.0	1026.0	256.0	2.8444444444444446	58.0	68.0	68.0	20	22	14	9	1	28.0	0	0	0	7609	single	year 10	1	right	1	2	1	1	0	0	0	1	0	0	0	5	1.0	6	1.2	6	1.2	8
87.0	1	1	0	1	0	1	0	1	0	38.0	27.0	1026.0	256.0	2.8444444444444446	58.0	68.0	68.0	20	22	14	9	1	28.0	0	0	0	7609	single	year 10	1	right	1	3	0	1	0	1	0	0	0	1	0	5	1.0	6	1.2	6	1.2	8
88.0	1	1	0	1	1	0	0	1	0	43.0	32.0	1376.0	261.0	2.9	31.0	53.0	53.0	28	12	12	7	3	29.0	3	3	1	451	married	bachelor	3	right	1	1	1	0	0	0	0	0	0	0	0	9	1.8	8	1.6	14	2.8	8
88.0	1	1	0	1	1	0	0	1	0	43.0	32.0	1376.0	261.0	2.9	31.0	53.0	53.0	28	12	12	7	3	29.0	3	3	1	451	married	bachelor	3	right	1	2	1	1	0	0	1	0	0	1	0	9	1.8	8	1.6	14	2.8	8
88.0	1	1	0	1	1	0	0	1	0	43.0	32.0	1376.0	261.0	2.9	31.0	53.0	53.0	28	12	12	7	3	29.0	3	3	1	451	married	bachelor	3	right	1	3	0	0	0	1	1	0	0	0	0	9	1.8	8	1.6	14	2.8	8
89.0	1	1	1	1	1	0	1	1	1	40.0	31.0	1240.0	157.0	1.7444444444444445	41.0	58.0	58.0	12	6	8	0	0	2.0	0	0	1		divorced	bachelor	3	right	1	1	1	1	0	0	0	0	0	0	0	9	1.8	8	1.6	14	2.8	8
89.0	1	1	1	1	1	0	1	1	1	40.0	31.0	1240.0	157.0	1.7444444444444445	41.0	58.0	58.0	12	6	8	0	0	2.0	0	0	1		divorced	bachelor	3	right	1	2	0	1	1	1	1	0	0	0	0	9	1.8	8	1.6	14	2.8	8
89.0	1	1	1	1	1	0	1	1	1	40.0	31.0	1240.0	157.0	1.7444444444444445	41.0	58.0	58.0	12	6	8	0	0	2.0	0	0	1		divorced	bachelor	3	right	1	3	0	1	0	0	1	0	1	1	1	9	1.8	8	1.6	14	2.8	8
91.0	0	0	1	0	1	0	0	1	0	13.0	19.0	247.0	233.0	2.588888888888889	48.0	63.0	62.0	4	2	0	7	5	28.0	5	5	0	2881	single	vocational	3	right	1	1	0	0	0	0	0	0	0	0	0	9	1.8	8	1.6	14	2.8	8
91.0	0	0	1	0	1	0	0	1	0	13.0	19.0	247.0	233.0	2.588888888888889	48.0	63.0	62.0	4	2	0	7	5	28.0	5	5	0	2881	single	vocational	3	right	1	2	0	0	0	0	1	0	0	0	0	9	1.8	8	1.6	14	2.8	8
91.0	0	0	1	0	1	0	0	1	0	13.0	19.0	247.0	233.0	2.588888888888889	48.0	63.0	62.0	4	2	0	7	5	28.0	5	5	0	2881	single	vocational	3	right	1	3	0	0	1	0	1	0	0	1	0	9	1.8	8	1.6	14	2.8	8
92.0	1	1	1	0	1	0	0	1	0	22.0	29.0	638.0	321.0	3.566666666666667	68.0	74.0	73.0	30	10	20	13	7	49.0	8	10	0	4982	married	vocational	3	right	1	1	1	0	0	0	0	0	0	0	0	6	1.2	19	3.8	18	3.6	17
92.0	1	1	1	0	1	0	0	1	0	22.0	29.0	638.0	321.0	3.566666666666667	68.0	74.0	73.0	30	10	20	13	7	49.0	8	10	0	4982	married	vocational	3	right	1	2	1	0	0	0	1	0	0	0	0	6	1.2	19	3.8	18	3.6	17
92.0	1	1	1	0	1	0	0	1	0	22.0	29.0	638.0	321.0	3.566666666666667	68.0	74.0	73.0	30	10	20	13	7	49.0	8	10	0	4982	married	vocational	3	right	1	3	0	1	1	0	0	0	0	1	0	6	1.2	19	3.8	18	3.6	17
93.0	1	1	0	0	1	1	0	0	0	29.0	13.0	377.0	175.0	1.9444444444444444	39.0	57.0	57.0	12	14	2	3	0	12.0	0	1	0	9624	de-facto	year 12	2	right	1	1	0	0	0	0	0	1	0	0	0	6	1.2	19	3.8	18	3.6	17
93.0	1	1	0	0	1	1	0	0	0	29.0	13.0	377.0	175.0	1.9444444444444444	39.0	57.0	57.0	12	14	2	3	0	12.0	0	1	0	9624	de-facto	year 12	2	right	1	2	1	1	0	0	0	0	0	0	0	6	1.2	19	3.8	18	3.6	17
93.0	1	1	0	0	1	1	0	0	0	29.0	13.0	377.0	175.0	1.9444444444444444	39.0	57.0	57.0	12	14	2	3	0	12.0	0	1	0	9624	de-facto	year 12	2	right	1	3	0	1	0	0	1	0	0	0	0	6	1.2	19	3.8	18	3.6	17
94.0	1	1	1	0	0	1	0	1	0	31.0	15.0	465.0	133.0	1.4777777777777779	3.0	37.0	37.0	4	2	0	2	0	8.0	0	1	1	3554	divorced	bachelor	3	right	1	1	1	0	0	0	0	1	0	1	0	6	1.2	19	3.8	18	3.6	17
94.0	1	1	1	0	0	1	0	1	0	31.0	15.0	465.0	133.0	1.4777777777777779	3.0	37.0	37.0	4	2	0	2	0	8.0	0	1	1	3554	divorced	bachelor	3	right	1	2	0	1	0	0	0	0	0	0	0	6	1.2	19	3.8	18	3.6	17
94.0	1	1	1	0	0	1	0	1	0	31.0	15.0	465.0	133.0	1.4777777777777779	3.0	37.0	37.0	4	2	0	2	0	8.0	0	1	1	3554	divorced	bachelor	3	right	1	3	0	1	1	0	0	0	0	0	0	6	1.2	19	3.8	18	3.6	17
95.0	1	1	0	0	1	0	0	1	0	11.0	12.0	132.0	166.0	1.8444444444444446	13.0	43.0	43.0	8	8	4	4	2	18.0	2	3	0	6409	married	vocational	3	right	1	1	1	0	0	0	0	0	0	0	0	5	1.0	7	1.4	5	1.0	7
95.0	1	1	0	0	1	0	0	1	0	11.0	12.0	132.0	166.0	1.8444444444444446	13.0	43.0	43.0	8	8	4	4	2	18.0	2	3	0	6409	married	vocational	3	right	1	2	0	1	0	0	1	0	0	1	0	5	1.0	7	1.4	5	1.0	7
95.0	1	1	0	0	1	0	0	1	0	11.0	12.0	132.0	166.0	1.8444444444444446	13.0	43.0	43.0	8	8	4	4	2	18.0	2	3	0	6409	married	vocational	3	right	1	3	1	1	0	0	0	0	0	0	0	5	1.0	7	1.4	5	1.0	7
96.0	1	1	0	1	1	1	1	0	0	48.0	32.0	1536.0	343.0	3.811111111111111	66.0	73.0	72.0	24	24	20	14	10	57.0	10	9	1	10398	de-facto	year 12	2	right	1	1	1	1	0	0	0	1	0	0	0	5	1.0	7	1.4	5	1.0	7
96.0	1	1	0	1	1	1	1	0	0	48.0	32.0	1536.0	343.0	3.811111111111111	66.0	73.0	72.0	24	24	20	14	10	57.0	10	9	1	10398	de-facto	year 12	2	right	1	2	1	0	0	0	0	0	0	0	0	5	1.0	7	1.4	5	1.0	7
96.0	1	1	0	1	1	1	1	0	0	48.0	32.0	1536.0	343.0	3.811111111111111	66.0	73.0	72.0	24	24	20	14	10	57.0	10	9	1	10398	de-facto	year 12	2	right	1	3	0	0	0	1	1	0	1	0	0	5	1.0	7	1.4	5	1.0	7
99.0	1	1	0	1	1	0	1	0	0	17.0	16.0	272.0	140.0	1.5555555555555556	21.0	47.0	47.0	6	8	4	0	0	1.0	0	0	1	5636	married	bachelor	3	right	1	1	1	0	0	0	0	0	0	0	0	5	1.0	7	1.4	5	1.0	7
99.0	1	1	0	1	1	0	1	0	0	17.0	16.0	272.0	140.0	1.5555555555555556	21.0	47.0	47.0	6	8	4	0	0	1.0	0	0	1	5636	married	bachelor	3	right	1	2	0	0	0	1	1	0	1	0	0	5	1.0	7	1.4	5	1.0	7
99.0	1	1	0	1	1	0	1	0	0	17.0	16.0	272.0	140.0	1.5555555555555556	21.0	47.0	47.0	6	8	4	0	0	1.0	0	0	1	5636	married	bachelor	3	right	1	3	0	1	0	1	1	0	0	0	0	5	1.0	7	1.4	5	1.0	7
100.0	0	1	1	1	1	1	0	0	0	31.0	24.0	744.0	269.0	2.988888888888889	41.0	58.0	58.0	18	10	22	11	4	36.0	4	5	0	3103	married	bachelor	3	right	1	1	0	1	0	0	0	1	0	0	0	5	1.0	5	1.0	13	2.6	11
100.0	0	1	1	1	1	1	0	0	0	31.0	24.0	744.0	269.0	2.988888888888889	41.0	58.0	58.0	18	10	22	11	4	36.0	4	5	0	3103	married	bachelor	3	right	1	2	0	1	1	1	0	0	0	0	0	5	1.0	5	1.0	13	2.6	11
100.0	0	1	1	1	1	1	0	0	0	31.0	24.0	744.0	269.0	2.988888888888889	41.0	58.0	58.0	18	10	22	11	4	36.0	4	5	0	3103	married	bachelor	3	right	1	3	0	1	1	1	1	0	0	0	0	5	1.0	5	1.0	13	2.6	11
101.0	1	1	1	0	0	0	0	1	0	11.0	10.0	110.0	124.0	1.3777777777777778	13.0	43.0	43.0	2	0	6	2	0	8.0	0	0	0	4360	married	year 12	2	right	1	1	0	0	1	0	0	0	0	0	0	5	1.0	5	1.0	13	2.6	11
101.0	1	1	1	0	0	0	0	1	0	11.0	10.0	110.0	124.0	1.3777777777777778	13.0	43.0	43.0	2	0	6	2	0	8.0	0	0	0	4360	married	year 12	2	right	1	2	1	1	0	0	0	0	0	0	0	5	1.0	5	1.0	13	2.6	11
101.0	1	1	1	0	0	0	0	1	0	11.0	10.0	110.0	124.0	1.3777777777777778	13.0	43.0	43.0	2	0	6	2	0	8.0	0	0	0	4360	married	year 12	2	right	1	3	0	0	0	0	0	0	0	1	0	5	1.0	5	1.0	13	2.6	11
102.0	1	0	1	0	1	1	1	1	0	38.0	25.0	950.0	218.0	2.422222222222222	42.0	59.0	59.0	14	4	10	6	0	21.0	2	3	1	8157	de-facto	year 12	2	left	1	1	1	0	1	0	0	1	0	1	0	5	1.0	5	1.0	13	2.6	11
102.0	1	0	1	0	1	1	1	1	0	38.0	25.0	950.0	218.0	2.422222222222222	42.0	59.0	59.0	14	4	10	6	0	21.0	2	3	1	8157	de-facto	year 12	2	left	1	2	1	0	0	0	0	0	0	1	0	5	1.0	5	1.0	13	2.6	11
102.0	1	0	1	0	1	1	1	1	0	38.0	25.0	950.0	218.0	2.422222222222222	42.0	59.0	59.0	14	4	10	6	0	21.0	2	3	1	8157	de-facto	year 12	2	left	1	3	0	0	0	0	1	0	1	0	0	5	1.0	5	1.0	13	2.6	11
104.0	1	1	1	0	1	1	0	1	0	28.0	21.0	588.0	201.0	2.2333333333333334	20.0	47.0	47.0	2	2	6	4	1	17.0	1	2	1	11157	single	year 12	2	right	1	1	1	0	0	0	0	1	0	1	0	7	1.4	12	2.4	12	2.4	10
104.0	1	1	1	0	1	1	0	1	0	28.0	21.0	588.0	201.0	2.2333333333333334	20.0	47.0	47.0	2	2	6	4	1	17.0	1	2	1	11157	single	year 12	2	right	1	2	1	1	0	0	0	0	0	1	0	7	1.4	12	2.4	12	2.4	10
104.0	1	1	1	0	1	1	0	1	0	28.0	21.0	588.0	201.0	2.2333333333333334	20.0	47.0	47.0	2	2	6	4	1	17.0	1	2	1	11157	single	year 12	2	right	1	3	1	0	1	0	1	0	0	1	0	7	1.4	12	2.4	12	2.4	10
105.0	1	1	0	0	1	1	1	1	1	19.0	23.0	437.0	162.0	1.8	37.0	56.0	56.0	0	0	0	3	0	13.0	0	0	1	4485	married	bachelor	3	right	1	1	1	1	0	0	1	1	0	1	0	7	1.4	12	2.4	12	2.4	10
105.0	1	1	0	0	1	1	1	1	1	19.0	23.0	437.0	162.0	1.8	37.0	56.0	56.0	0	0	0	3	0	13.0	0	0	1	4485	married	bachelor	3	right	1	2	1	1	0	0	0	0	1	0	0	7	1.4	12	2.4	12	2.4	10
105.0	1	1	0	0	1	1	1	1	1	19.0	23.0	437.0	162.0	1.8	37.0	56.0	56.0	0	0	0	3	0	13.0	0	0	1	4485	married	bachelor	3	right	1	3	0	1	0	0	0	0	0	0	1	7	1.4	12	2.4	12	2.4	10
106.0	1	1	0	0	1	0	0	1	0	30.0	26.0	780.0	206.0	2.2888888888888888	42.0	59.0	59.0	12	4	2	6	2	20.0	2	5	1	-2565	widowed	vocational	3	right	1	1	0	0	0	0	0	0	0	0	0	7	1.4	12	2.4	12	2.4	10
106.0	1	1	0	0	1	0	0	1	0	30.0	26.0	780.0	206.0	2.2888888888888888	42.0	59.0	59.0	12	4	2	6	2	20.0	2	5	1	-2565	widowed	vocational	3	right	1	2	1	0	0	0	1	0	0	0	0	7	1.4	12	2.4	12	2.4	10
106.0	1	1	0	0	1	0	0	1	0	30.0	26.0	780.0	206.0	2.2888888888888888	42.0	59.0	59.0	12	4	2	6	2	20.0	2	5	1	-2565	widowed	vocational	3	right	1	3	1	1	0	0	0	0	0	1	0	7	1.4	12	2.4	12	2.4	10
107.0	1	1	0	0	1	0	0	0	0	19.0	12.0	228.0	172.0	1.9111111111111112	35.0	55.0	55.0	20	14	8	4	0	13.0	2	4	1	4900	de-facto	bachelor	3	right	1	1	1	0	0	0	1	0	0	0	0	5	1.0	9	1.8	6	1.2	12
107.0	1	1	0	0	1	0	0	0	0	19.0	12.0	228.0	172.0	1.9111111111111112	35.0	55.0	55.0	20	14	8	4	0	13.0	2	4	1	4900	de-facto	bachelor	3	right	1	2	1	1	0	0	0	0	0	0	0	5	1.0	9	1.8	6	1.2	12
107.0	1	1	0	0	1	0	0	0	0	19.0	12.0	228.0	172.0	1.9111111111111112	35.0	55.0	55.0	20	14	8	4	0	13.0	2	4	1	4900	de-facto	bachelor	3	right	1	3	0	1	0	0	0	0	0	0	0	5	1.0	9	1.8	6	1.2	12
108.0	1	1	1	0	0	1	1	0	0	27.0	13.0	351.0	279.0	3.1	72.0	76.0	76.0	34	18	18	11	4	40.0	4	7	0	4303	de-facto	bachelor	3	right	1	1	1	0	0	0	0	1	0	0	0	5	1.0	9	1.8	6	1.2	12
108.0	1	1	1	0	0	1	1	0	0	27.0	13.0	351.0	279.0	3.1	72.0	76.0	76.0	34	18	18	11	4	40.0	4	7	0	4303	de-facto	bachelor	3	right	1	2	1	0	0	0	0	1	1	0	0	5	1.0	9	1.8	6	1.2	12
108.0	1	1	1	0	0	1	1	0	0	27.0	13.0	351.0	279.0	3.1	72.0	76.0	76.0	34	18	18	11	4	40.0	4	7	0	4303	de-facto	bachelor	3	right	1	3	1	1	1	0	0	0	0	0	0	5	1.0	9	1.8	6	1.2	12
109.0	1	1	0	0	0	0	0	1	0	27.0	19.0	513.0	147.0	1.6333333333333333	15.0	44.0	44.0	8	2	0	1	0	3.0	0	1	1	-1577	married	bachelor	3	right	1	1	1	1	0	0	0	0	0	1	0	5	1.0	9	1.8	6	1.2	12
109.0	1	1	0	0	0	0	0	1	0	27.0	19.0	513.0	147.0	1.6333333333333333	15.0	44.0	44.0	8	2	0	1	0	3.0	0	1	1	-1577	married	bachelor	3	right	1	2	0	1	0	0	0	0	0	0	0	5	1.0	9	1.8	6	1.2	12
109.0	1	1	0	0	0	0	0	1	0	27.0	19.0	513.0	147.0	1.6333333333333333	15.0	44.0	44.0	8	2	0	1	0	3.0	0	1	1	-1577	married	bachelor	3	right	1	3	1	1	0	0	0	0	0	0	0	5	1.0	9	1.8	6	1.2	12
110.0	1	1	0	1	1	0	0	1	0	38.0	31.0	1178.0	228.0	2.533333333333333	43.0	60.0	59.0	18	4	8	3	1	16.0	2	3	1	3871	married	bachelor	3	right	1	1	0	0	0	0	0	0	0	0	0	10	2.0	16	3.2	17	3.4	22
110.0	1	1	0	1	1	0	0	1	0	38.0	31.0	1178.0	228.0	2.533333333333333	43.0	60.0	59.0	18	4	8	3	1	16.0	2	3	1	3871	married	bachelor	3	right	1	2	1	1	0	0	0	0	0	1	0	10	2.0	16	3.2	17	3.4	22
110.0	1	1	0	1	1	0	0	1	0	38.0	31.0	1178.0	228.0	2.533333333333333	43.0	60.0	59.0	18	4	8	3	1	16.0	2	3	1	3871	married	bachelor	3	right	1	3	0	1	0	1	1	0	0	0	0	10	2.0	16	3.2	17	3.4	22
112.0	1	1	0	1	0	1	1	0	0	24.0	18.0	432.0	166.0	1.8444444444444446	50.0	64.0	63.0	18	10	18	1	0	6.0	0	0	1	7125	married	bachelor	3	right	1	1	1	0	0	0	0	1	0	0	0	10	2.0	16	3.2	17	3.4	22
112.0	1	1	0	1	0	1	1	0	0	24.0	18.0	432.0	166.0	1.8444444444444446	50.0	64.0	63.0	18	10	18	1	0	6.0	0	0	1	7125	married	bachelor	3	right	1	2	1	1	0	0	0	0	1	0	0	10	2.0	16	3.2	17	3.4	22
112.0	1	1	0	1	0	1	1	0	0	24.0	18.0	432.0	166.0	1.8444444444444446	50.0	64.0	63.0	18	10	18	1	0	6.0	0	0	1	7125	married	bachelor	3	right	1	3	0	0	0	1	0	0	0	0	0	10	2.0	16	3.2	17	3.4	22
113.0	1	1	1	0	0	0	0	1	1	31.0	21.0	651.0	287.0	3.188888888888889	64.0	72.0	71.0	18	20	22	12	4	43.0	5	9	0	4143	married	bachelor	3	right	1	1	1	0	0	0	0	0	0	1	0	10	2.0	16	3.2	17	3.4	22
113.0	1	1	1	0	0	0	0	1	1	31.0	21.0	651.0	287.0	3.188888888888889	64.0	72.0	71.0	18	20	22	12	4	43.0	5	9	0	4143	married	bachelor	3	right	1	2	1	1	0	0	0	0	0	0	0	10	2.0	16	3.2	17	3.4	22
113.0	1	1	1	0	0	0	0	1	1	31.0	21.0	651.0	287.0	3.188888888888889	64.0	72.0	71.0	18	20	22	12	4	43.0	5	9	0	4143	married	bachelor	3	right	1	3	1	1	1	0	0	0	0	0	1	10	2.0	16	3.2	17	3.4	22
114.0	1	0	0	0	0	0	0	1	1	32.0	28.0	896.0	188.0	2.088888888888889	23.0	48.0	48.0	16	18	16	4	2	15.0	2	3	1	-1542	divorced	bachelor	3	right	1	1	1	0	0	0	0	0	0	1	0	10	2.0	10	2.0	16	3.2	20
114.0	1	0	0	0	0	0	0	1	1	32.0	28.0	896.0	188.0	2.088888888888889	23.0	48.0	48.0	16	18	16	4	2	15.0	2	3	1	-1542	divorced	bachelor	3	right	1	2	0	0	0	0	0	0	0	0	1	10	2.0	10	2.0	16	3.2	20
114.0	1	0	0	0	0	0	0	1	1	32.0	28.0	896.0	188.0	2.088888888888889	23.0	48.0	48.0	16	18	16	4	2	15.0	2	3	1	-1542	divorced	bachelor	3	right	1	3	1	0	0	0	0	0	0	0	1	10	2.0	10	2.0	16	3.2	20
115.0	1	1	0	0	1	0	1	1	0	38.0	20.0	760.0	369.0	4.1	85.0	83.0	82.0	32	24	30	16	12	67.0	12	12	1	5112	single	year 12	2	right	1	1	1	0	0	0	0	0	0	1	0	10	2.0	10	2.0	16	3.2	20
115.0	1	1	0	0	1	0	1	1	0	38.0	20.0	760.0	369.0	4.1	85.0	83.0	82.0	32	24	30	16	12	67.0	12	12	1	5112	single	year 12	2	right	1	2	1	1	0	0	0	0	1	0	0	10	2.0	10	2.0	16	3.2	20
115.0	1	1	0	0	1	0	1	1	0	38.0	20.0	760.0	369.0	4.1	85.0	83.0	82.0	32	24	30	16	12	67.0	12	12	1	5112	single	year 12	2	right	1	3	0	0	0	0	1	0	0	1	0	10	2.0	10	2.0	16	3.2	20
117.0	1	0	0	0	0	1	0	0	0	43.0	25.0	1075.0	230.0	2.5555555555555554	36.0	56.0	56.0	16	0	16	8	1	23.0	1	4	1	2751	married	vocational	3	right	1	1	1	0	0	0	0	1	0	0	0	10	2.0	10	2.0	16	3.2	20
117.0	1	0	0	0	0	1	0	0	0	43.0	25.0	1075.0	230.0	2.5555555555555554	36.0	56.0	56.0	16	0	16	8	1	23.0	1	4	1	2751	married	vocational	3	right	1	2	0	0	0	0	0	0	0	0	0	10	2.0	10	2.0	16	3.2	20
117.0	1	0	0	0	0	1	0	0	0	43.0	25.0	1075.0	230.0	2.5555555555555554	36.0	56.0	56.0	16	0	16	8	1	23.0	1	4	1	2751	married	vocational	3	right	1	3	0	0	0	0	0	0	0	0	0	10	2.0	10	2.0	16	3.2	20
119.0	1	1	1	0	1	0	0	0	0	34.0	31.0	1054.0	136.0	1.511111111111111	63.0	71.0	70.0	10	2	2	0	0	2.0	0	0	1	2325	de-facto	master	4	right	1	1	1	1	0	0	0	0	0	0	0	6	1.2	5	1.0	5	1.0	8
119.0	1	1	1	0	1	0	0	0	0	34.0	31.0	1054.0	136.0	1.511111111111111	63.0	71.0	70.0	10	2	2	0	0	2.0	0	0	1	2325	de-facto	master	4	right	1	2	1	1	0	0	0	0	0	0	0	6	1.2	5	1.0	5	1.0	8
119.0	1	1	1	0	1	0	0	0	0	34.0	31.0	1054.0	136.0	1.511111111111111	63.0	71.0	70.0	10	2	2	0	0	2.0	0	0	1	2325	de-facto	master	4	right	1	3	0	0	1	0	1	0	0	0	0	6	1.2	5	1.0	5	1.0	8
120.0	1	1	1	1	1	1	0	1	0	17.0	17.0	289.0	192.0	2.1333333333333333	51.0	64.0	64.0	12	6	2	3	1	15.0	1	1	1	5885	separated	vocational	3	right	1	1	0	0	1	0	0	1	0	0	0	6	1.2	5	1.0	5	1.0	8
120.0	1	1	1	1	1	1	0	1	0	17.0	17.0	289.0	192.0	2.1333333333333333	51.0	64.0	64.0	12	6	2	3	1	15.0	1	1	1	5885	separated	vocational	3	right	1	2	1	0	0	1	1	0	0	0	0	6	1.2	5	1.0	5	1.0	8
120.0	1	1	1	1	1	1	0	1	0	17.0	17.0	289.0	192.0	2.1333333333333333	51.0	64.0	64.0	12	6	2	3	1	15.0	1	1	1	5885	separated	vocational	3	right	1	3	1	1	1	0	1	0	0	1	0	6	1.2	5	1.0	5	1.0	8
121.0	1	1	0	0	1	1	0	1	0	33.0	25.0	825.0	308.0	3.422222222222222	47.0	62.0	62.0	14	8	10	10	6	39.0	6	6	1	2094	de-facto	bachelor	3	right	1	1	1	0	0	0	0	1	0	0	0	6	1.2	5	1.0	5	1.0	8
121.0	1	1	0	0	1	1	0	1	0	33.0	25.0	825.0	308.0	3.422222222222222	47.0	62.0	62.0	14	8	10	10	6	39.0	6	6	1	2094	de-facto	bachelor	3	right	1	2	1	1	0	0	1	0	0	0	0	6	1.2	5	1.0	5	1.0	8
121.0	1	1	0	0	1	1	0	1	0	33.0	25.0	825.0	308.0	3.422222222222222	47.0	62.0	62.0	14	8	10	10	6	39.0	6	6	1	2094	de-facto	bachelor	3	right	1	3	0	0	0	0	1	0	0	1	0	6	1.2	5	1.0	5	1.0	8
122.0	1	1	0	1	1	1	0	1	1	36.0	20.0	720.0	171.0	1.9	38.0	57.0	57.0	12	16	8	2	0	8.0	1	1	0	5112	divorced	bachelor	3	right	1	1	1	1	0	0	0	1	0	1	1	19	3.8	14	2.8	23	4.6	19
122.0	1	1	0	1	1	1	0	1	1	36.0	20.0	720.0	171.0	1.9	38.0	57.0	57.0	12	16	8	2	0	8.0	1	1	0	5112	divorced	bachelor	3	right	1	2	1	1	0	1	1	0	0	0	0	19	3.8	14	2.8	23	4.6	19
122.0	1	1	0	1	1	1	0	1	1	36.0	20.0	720.0	171.0	1.9	38.0	57.0	57.0	12	16	8	2	0	8.0	1	1	0	5112	divorced	bachelor	3	right	1	3	0	1	0	0	0	0	0	1	1	19	3.8	14	2.8	23	4.6	19
126.0	0	1	0	0	0	0	0	0	1	28.0	23.0	644.0	215.0	2.388888888888889	38.0	57.0	57.0	8	6	2	5	0	17.0	1	1	1	10278	single	year 12	2	right	1	1	0	0	0	0	0	0	0	0	0	19	3.8	14	2.8	23	4.6	19
126.0	0	1	0	0	0	0	0	0	1	28.0	23.0	644.0	215.0	2.388888888888889	38.0	57.0	57.0	8	6	2	5	0	17.0	1	1	1	10278	single	year 12	2	right	1	2	0	1	0	0	0	0	0	0	0	19	3.8	14	2.8	23	4.6	19
126.0	0	1	0	0	0	0	0	0	1	28.0	23.0	644.0	215.0	2.388888888888889	38.0	57.0	57.0	8	6	2	5	0	17.0	1	1	1	10278	single	year 12	2	right	1	3	0	1	0	0	0	0	0	0	1	19	3.8	14	2.8	23	4.6	19
127.0	1	1	1	1	0	1	1	1	0	38.0	16.0	608.0	293.0	3.2555555555555555	45.0	61.0	61.0	10	2	8	12	6	42.0	6	6	1	11279	single	year 12	2	right	1	1	1	0	0	0	0	1	0	1	0	19	3.8	14	2.8	23	4.6	19
127.0	1	1	1	1	0	1	1	1	0	38.0	16.0	608.0	293.0	3.2555555555555555	45.0	61.0	61.0	10	2	8	12	6	42.0	6	6	1	11279	single	year 12	2	right	1	2	0	1	0	1	0	0	0	0	0	19	3.8	14	2.8	23	4.6	19
127.0	1	1	1	1	0	1	1	1	0	38.0	16.0	608.0	293.0	3.2555555555555555	45.0	61.0	61.0	10	2	8	12	6	42.0	6	6	1	11279	single	year 12	2	right	1	3	0	1	1	1	0	0	1	0	0	19	3.8	14	2.8	23	4.6	19
128.0	1	1	1	0	0	1	1	0	0	35.0	28.0	980.0	219.0	2.433333333333333	51.0	64.0	64.0	6	8	2	8	1	22.0	2	4	2	-5020	widowed	bachelor	3	right	1	1	1	0	0	0	0	1	0	0	0	17	3.4	12	2.4	20	4.0	14
128.0	1	1	1	0	0	1	1	0	0	35.0	28.0	980.0	219.0	2.433333333333333	51.0	64.0	64.0	6	8	2	8	1	22.0	2	4	2	-5020	widowed	bachelor	3	right	1	2	1	1	0	0	0	0	1	0	0	17	3.4	12	2.4	20	4.0	14
128.0	1	1	1	0	0	1	1	0	0	35.0	28.0	980.0	219.0	2.433333333333333	51.0	64.0	64.0	6	8	2	8	1	22.0	2	4	2	-5020	widowed	bachelor	3	right	1	3	0	0	1	0	0	1	0	0	0	17	3.4	12	2.4	20	4.0	14
129.0	1	1	1	0	1	1	0	0	0	21.0	25.0	525.0	126.0	1.4	27.0	51.0	51.0	14	0	0	2	0	5.0	0	0	1	4633	married	bachelor	3	right	1	1	1	0	0	0	0	1	0	0	0	17	3.4	12	2.4	20	4.0	14
129.0	1	1	1	0	1	1	0	0	0	21.0	25.0	525.0	126.0	1.4	27.0	51.0	51.0	14	0	0	2	0	5.0	0	0	1	4633	married	bachelor	3	right	1	2	1	1	0	0	1	0	0	0	0	17	3.4	12	2.4	20	4.0	14
129.0	1	1	1	0	1	1	0	0	0	21.0	25.0	525.0	126.0	1.4	27.0	51.0	51.0	14	0	0	2	0	5.0	0	0	1	4633	married	bachelor	3	right	1	3	0	1	1	0	0	0	0	0	0	17	3.4	12	2.4	20	4.0	14
130.0	0	1	1	1	1	0	0	0	0	41.0	31.0	1271.0	198.0	2.2	44.0	60.0	60.0	24	4	6	2	0	6.0	0	0	0	3760	single	year 10	1	right	1	1	0	0	0	0	0	0	0	0	0	17	3.4	12	2.4	20	4.0	14
130.0	0	1	1	1	1	0	0	0	0	41.0	31.0	1271.0	198.0	2.2	44.0	60.0	60.0	24	4	6	2	0	6.0	0	0	0	3760	single	year 10	1	right	1	2	0	1	1	0	1	0	0	0	0	17	3.4	12	2.4	20	4.0	14
130.0	0	1	1	1	1	0	0	0	0	41.0	31.0	1271.0	198.0	2.2	44.0	60.0	60.0	24	4	6	2	0	6.0	0	0	0	3760	single	year 10	1	right	1	3	0	1	0	1	0	0	0	0	0	17	3.4	12	2.4	20	4.0	14
131.0	1	1	0	1	1	0	0	1	1	39.0	31.0	1209.0	214.0	2.3777777777777778	57.0	68.0	67.0	16	8	2	6	2	22.0	2	4	1	5331	married	bachelor	3	right	1	1	1	0	0	0	1	0	0	0	1	12	2.4	16	3.2	12	2.4	23
131.0	1	1	0	1	1	0	0	1	1	39.0	31.0	1209.0	214.0	2.3777777777777778	57.0	68.0	67.0	16	8	2	6	2	22.0	2	4	1	5331	married	bachelor	3	right	1	2	0	1	0	0	0	0	0	1	0	12	2.4	16	3.2	12	2.4	23
131.0	1	1	0	1	1	0	0	1	1	39.0	31.0	1209.0	214.0	2.3777777777777778	57.0	68.0	67.0	16	8	2	6	2	22.0	2	4	1	5331	married	bachelor	3	right	1	3	0	0	0	1	0	0	0	1	1	12	2.4	16	3.2	12	2.4	23
132.0	1	0	1	0	1	0	0	1	0	44.0	32.0	1408.0	288.0	3.2	55.0	66.0	66.0	14	26	30	9	5	37.0	5	7	0	10449	single	year 12	2	right	1	1	1	0	0	0	0	0	0	1	0	12	2.4	16	3.2	12	2.4	23
132.0	1	0	1	0	1	0	0	1	0	44.0	32.0	1408.0	288.0	3.2	55.0	66.0	66.0	14	26	30	9	5	37.0	5	7	0	10449	single	year 12	2	right	1	2	1	0	0	0	1	0	0	1	0	12	2.4	16	3.2	12	2.4	23
132.0	1	0	1	0	1	0	0	1	0	44.0	32.0	1408.0	288.0	3.2	55.0	66.0	66.0	14	26	30	9	5	37.0	5	7	0	10449	single	year 12	2	right	1	3	1	0	1	0	1	0	0	0	0	12	2.4	16	3.2	12	2.4	23
133.0	1	1	1	0	1	1	1	1	0	37.0	26.0	962.0	203.0	2.2555555555555555	28.0	51.0	51.0	10	8	4	5	1	14.0	0	0	1	10150	single	year 12	2	right	1	1	1	0	0	0	0	1	0	0	0	12	2.4	16	3.2	12	2.4	23
133.0	1	1	1	0	1	1	1	1	0	37.0	26.0	962.0	203.0	2.2555555555555555	28.0	51.0	51.0	10	8	4	5	1	14.0	0	0	1	10150	single	year 12	2	right	1	2	0	0	0	0	1	0	1	1	0	12	2.4	16	3.2	12	2.4	23
133.0	1	1	1	0	1	1	1	1	0	37.0	26.0	962.0	203.0	2.2555555555555555	28.0	51.0	51.0	10	8	4	5	1	14.0	0	0	1	10150	single	year 12	2	right	1	3	0	1	1	0	1	0	0	1	0	12	2.4	16	3.2	12	2.4	23
134.0	1	1	1	0	0	1	0	1	0	32.0	21.0	672.0	177.0	1.9666666666666666	33.0	54.0	54.0	8	2	8	1	0	6.0	0	0	1		de-facto	year 12	2	right	1	1	1	0	0	0	0	1	0	0	0	5	1.0	5	1.0	9	1.8	5
134.0	1	1	1	0	0	1	0	1	0	32.0	21.0	672.0	177.0	1.9666666666666666	33.0	54.0	54.0	8	2	8	1	0	6.0	0	0	1		de-facto	year 12	2	right	1	2	1	1	1	0	0	0	0	0	0	5	1.0	5	1.0	9	1.8	5
134.0	1	1	1	0	0	1	0	1	0	32.0	21.0	672.0	177.0	1.9666666666666666	33.0	54.0	54.0	8	2	8	1	0	6.0	0	0	1		de-facto	year 12	2	right	1	3	0	0	0	0	0	0	0	1	0	5	1.0	5	1.0	9	1.8	5
135.0	1	1	1	1	0	1	1	1	0	44.0	27.0	1188.0	222.0	2.466666666666667	79.0	80.0	79.0	24	12	14	7	2	24.0	3	1	1	-971	divorced	vocational	3	right	1	1	0	1	1	0	0	1	0	0	0	5	1.0	5	1.0	9	1.8	5
135.0	1	1	1	1	0	1	1	1	0	44.0	27.0	1188.0	222.0	2.466666666666667	79.0	80.0	79.0	24	12	14	7	2	24.0	3	1	1	-971	divorced	vocational	3	right	1	2	1	1	1	0	0	0	1	1	0	5	1.0	5	1.0	9	1.8	5
135.0	1	1	1	1	0	1	1	1	0	44.0	27.0	1188.0	222.0	2.466666666666667	79.0	80.0	79.0	24	12	14	7	2	24.0	3	1	1	-971	divorced	vocational	3	right	1	3	1	1	0	1	0	0	0	0	0	5	1.0	5	1.0	9	1.8	5
137.0	1	1	1	0	1	1	0	1	0	23.0	26.0	598.0	101.0	1.1222222222222222	49.0	63.0	63.0	0	0	0	0	0	2.0	0	0	0		single	year 12	2	right	1	1	1	0	0	0	0	1	0	0	0	5	1.0	5	1.0	9	1.8	5
137.0	1	1	1	0	1	1	0	1	0	23.0	26.0	598.0	101.0	1.1222222222222222	49.0	63.0	63.0	0	0	0	0	0	2.0	0	0	0		single	year 12	2	right	1	2	0	1	0	0	1	0	0	0	0	5	1.0	5	1.0	9	1.8	5
137.0	1	1	1	0	1	1	0	1	0	23.0	26.0	598.0	101.0	1.1222222222222222	49.0	63.0	63.0	0	0	0	0	0	2.0	0	0	0		single	year 12	2	right	1	3	0	1	1	0	1	0	0	1	0	5	1.0	5	1.0	9	1.8	5
138.0	1	1	1	1	1	0	1	1	0	29.0	28.0	812.0	245.0	2.7222222222222223	68.0	74.0	73.0	24	14	8	7	4	31.0	4	6	1	3838	married	master	4	right	1	1	0	0	1	1	1	0	0	0	0	9	1.8	7	1.4	13	2.6	9
138.0	1	1	1	1	1	0	1	1	0	29.0	28.0	812.0	245.0	2.7222222222222223	68.0	74.0	73.0	24	14	8	7	4	31.0	4	6	1	3838	married	master	4	right	1	2	1	1	0	0	1	0	0	1	0	9	1.8	7	1.4	13	2.6	9
138.0	1	1	1	1	1	0	1	1	0	29.0	28.0	812.0	245.0	2.7222222222222223	68.0	74.0	73.0	24	14	8	7	4	31.0	4	6	1	3838	married	master	4	right	1	3	0	1	0	1	1	0	1	0	0	9	1.8	7	1.4	13	2.6	9
139.0	1	0	1	0	1	0	1	0	0	42.0	31.0	1302.0	363.0	4.033333333333333	61.0	70.0	69.0	30	34	14	14	10	60.0	12	10	0	3716	single	doctorate	5	right	1	1	1	0	1	0	0	0	0	0	0	9	1.8	7	1.4	13	2.6	9
139.0	1	0	1	0	1	0	1	0	0	42.0	31.0	1302.0	363.0	4.033333333333333	61.0	70.0	69.0	30	34	14	14	10	60.0	12	10	0	3716	single	doctorate	5	right	1	2	1	0	0	0	1	0	1	0	0	9	1.8	7	1.4	13	2.6	9
139.0	1	0	1	0	1	0	1	0	0	42.0	31.0	1302.0	363.0	4.033333333333333	61.0	70.0	69.0	30	34	14	14	10	60.0	12	10	0	3716	single	doctorate	5	right	1	3	1	0	1	0	1	0	0	0	0	9	1.8	7	1.4	13	2.6	9
141.0	1	1	0	0	1	1	0	0	1	35.0	26.0	910.0	186.0	2.066666666666667	33.0	54.0	54.0	14	16	2	2	1	12.0	1	1	1	6323	de-facto	bachelor	3	right	1	1	1	0	0	0	0	1	0	0	0	9	1.8	7	1.4	13	2.6	9
141.0	1	1	0	0	1	1	0	0	1	35.0	26.0	910.0	186.0	2.066666666666667	33.0	54.0	54.0	14	16	2	2	1	12.0	1	1	1	6323	de-facto	bachelor	3	right	1	2	1	1	0	0	0	0	0	0	1	9	1.8	7	1.4	13	2.6	9
141.0	1	1	0	0	1	1	0	0	1	35.0	26.0	910.0	186.0	2.066666666666667	33.0	54.0	54.0	14	16	2	2	1	12.0	1	1	1	6323	de-facto	bachelor	3	right	1	3	0	1	0	0	1	0	0	0	1	9	1.8	7	1.4	13	2.6	9
142.0	1	1	0	0	0	1	0	0	0	30.0	16.0	480.0	212.0	2.3555555555555556	23.0	48.0	48.0	16	6	2	4	2	17.0	3	4	1	5585	de-facto	vocational	3	right	1	1	1	0	0	0	0	1	0	0	0	21	4.2	9	1.8	17	3.4	20
142.0	1	1	0	0	0	1	0	0	0	30.0	16.0	480.0	212.0	2.3555555555555556	23.0	48.0	48.0	16	6	2	4	2	17.0	3	4	1	5585	de-facto	vocational	3	right	1	2	0	1	0	0	0	0	0	0	0	21	4.2	9	1.8	17	3.4	20
142.0	1	1	0	0	0	1	0	0	0	30.0	16.0	480.0	212.0	2.3555555555555556	23.0	48.0	48.0	16	6	2	4	2	17.0	3	4	1	5585	de-facto	vocational	3	right	1	3	0	1	0	0	0	0	0	0	0	21	4.2	9	1.8	17	3.4	20
143.0	1	1	1	1	0	0	0	0	0	36.0	21.0	756.0	289.0	3.2111111111111112	46.0	61.0	61.0	26	0	6	10	2	35.0	4	7	1	6573	de-facto	bachelor	3	right	1	1	1	1	0	0	0	0	0	0	0	21	4.2	9	1.8	17	3.4	20
143.0	1	1	1	1	0	0	0	0	0	36.0	21.0	756.0	289.0	3.2111111111111112	46.0	61.0	61.0	26	0	6	10	2	35.0	4	7	1	6573	de-facto	bachelor	3	right	1	2	1	1	0	1	0	0	0	0	0	21	4.2	9	1.8	17	3.4	20
143.0	1	1	1	1	0	0	0	0	0	36.0	21.0	756.0	289.0	3.2111111111111112	46.0	61.0	61.0	26	0	6	10	2	35.0	4	7	1	6573	de-facto	bachelor	3	right	1	3	0	0	1	1	0	0	0	0	0	21	4.2	9	1.8	17	3.4	20
144.0	1	1	0	1	0	1	1	0	0	32.0	28.0	896.0	200.0	2.2222222222222223	20.0	47.0	47.0	16	6	0	2	1	12.0	1	1	1	3673	married	bachelor	3	right	1	1	1	0	0	0	0	1	0	0	0	21	4.2	9	1.8	17	3.4	20
144.0	1	1	0	1	0	1	1	0	0	32.0	28.0	896.0	200.0	2.2222222222222223	20.0	47.0	47.0	16	6	0	2	1	12.0	1	1	1	3673	married	bachelor	3	right	1	2	1	1	0	0	0	0	1	0	0	21	4.2	9	1.8	17	3.4	20
144.0	1	1	0	1	0	1	1	0	0	32.0	28.0	896.0	200.0	2.2222222222222223	20.0	47.0	47.0	16	6	0	2	1	12.0	1	1	1	3673	married	bachelor	3	right	1	3	1	1	0	1	0	0	0	0	0	21	4.2	9	1.8	17	3.4	20
145.0	1	1	0	0	1	0	1	0	0	47.0	21.0	987.0	156.0	1.7333333333333334	43.0	60.0	59.0	0	2	4	1	1	8.0	1	1	1	6634	married	bachelor	3	right	1	1	1	0	0	0	0	0	0	0	0	5	1.0	9	1.8	8	1.6	5
145.0	1	1	0	0	1	0	1	0	0	47.0	21.0	987.0	156.0	1.7333333333333334	43.0	60.0	59.0	0	2	4	1	1	8.0	1	1	1	6634	married	bachelor	3	right	1	2	0	1	0	0	1	0	0	0	0	5	1.0	9	1.8	8	1.6	5
145.0	1	1	0	0	1	0	1	0	0	47.0	21.0	987.0	156.0	1.7333333333333334	43.0	60.0	59.0	0	2	4	1	1	8.0	1	1	1	6634	married	bachelor	3	right	1	3	0	1	0	0	1	0	1	0	0	5	1.0	9	1.8	8	1.6	5
146.0	1	1	0	0	1	1	1	1	1	24.0	21.0	504.0	205.0	2.2777777777777777	25.0	49.0	50.0	2	0	0	6	4	22.0	4	5	1	1024	de-facto	bachelor	3	right	1	1	1	0	0	0	0	1	0	1	0	5	1.0	9	1.8	8	1.6	5
146.0	1	1	0	0	1	1	1	1	1	24.0	21.0	504.0	205.0	2.2777777777777777	25.0	49.0	50.0	2	0	0	6	4	22.0	4	5	1	1024	de-facto	bachelor	3	right	1	2	1	1	0	0	1	0	1	0	0	5	1.0	9	1.8	8	1.6	5
146.0	1	1	0	0	1	1	1	1	1	24.0	21.0	504.0	205.0	2.2777777777777777	25.0	49.0	50.0	2	0	0	6	4	22.0	4	5	1	1024	de-facto	bachelor	3	right	1	3	0	0	0	0	1	0	0	1	1	5	1.0	9	1.8	8	1.6	5
147.0	1	0	1	0	1	0	0	1	0	32.0	39.0	1248.0	216.0	2.4	43.0	60.0	59.0	10	10	0	4	2	16.0	2	2	0	-4884	divorced	year 12	2	right	1	1	1	0	0	0	0	0	0	0	0	5	1.0	9	1.8	8	1.6	5
147.0	1	0	1	0	1	0	0	1	0	32.0	39.0	1248.0	216.0	2.4	43.0	60.0	59.0	10	10	0	4	2	16.0	2	2	0	-4884	divorced	year 12	2	right	1	2	0	0	0	0	0	0	0	0	0	5	1.0	9	1.8	8	1.6	5
147.0	1	0	1	0	1	0	0	1	0	32.0	39.0	1248.0	216.0	2.4	43.0	60.0	59.0	10	10	0	4	2	16.0	2	2	0	-4884	divorced	year 12	2	right	1	3	0	0	1	0	1	0	0	1	0	5	1.0	9	1.8	8	1.6	5
148.0	1	1	1	1	1	0	0	1	0	28.0	18.0	504.0	191.0	2.1222222222222222	47.0	62.0	62.0	26	32	14	5	0	12.0	0	0	1	4126	married	vocational	3	left	1	1	1	1	0	0	1	0	0	1	0	10	2.0	8	1.6	5	1.0	5
148.0	1	1	1	1	1	0	0	1	0	28.0	18.0	504.0	191.0	2.1222222222222222	47.0	62.0	62.0	26	32	14	5	0	12.0	0	0	1	4126	married	vocational	3	left	1	2	1	0	0	0	0	0	0	0	0	10	2.0	8	1.6	5	1.0	5
148.0	1	1	1	1	1	0	0	1	0	28.0	18.0	504.0	191.0	2.1222222222222222	47.0	62.0	62.0	26	32	14	5	0	12.0	0	0	1	4126	married	vocational	3	left	1	3	0	1	1	1	1	0	0	0	0	10	2.0	8	1.6	5	1.0	5
149.0	1	1	0	1	1	1	1	0	0	29.0	22.0	638.0	204.0	2.2666666666666666	38.0	57.0	57.0	6	2	2	4	0	14.0	0	1	1	9047	de-facto	bachelor	3	right	1	1	1	1	0	0	0	1	0	0	0	10	2.0	8	1.6	5	1.0	5
149.0	1	1	0	1	1	1	1	0	0	29.0	22.0	638.0	204.0	2.2666666666666666	38.0	57.0	57.0	6	2	2	4	0	14.0	0	1	1	9047	de-facto	bachelor	3	right	1	2	1	1	0	0	1	0	1	0	0	10	2.0	8	1.6	5	1.0	5
149.0	1	1	0	1	1	1	1	0	0	29.0	22.0	638.0	204.0	2.2666666666666666	38.0	57.0	57.0	6	2	2	4	0	14.0	0	1	1	9047	de-facto	bachelor	3	right	1	3	1	1	0	1	0	0	0	0	0	10	2.0	8	1.6	5	1.0	5
150.0	1	1	1	0	0	0	0	1	0	41.0	32.0	1312.0	289.0	3.2111111111111112	61.0	70.0	69.0	26	22	28	13	4	41.0	4	0	1	6940	single	bachelor	3	left	1	1	1	0	0	0	0	0	0	0	0	10	2.0	8	1.6	5	1.0	5
150.0	1	1	1	0	0	0	0	1	0	41.0	32.0	1312.0	289.0	3.2111111111111112	61.0	70.0	69.0	26	22	28	13	4	41.0	4	0	1	6940	single	bachelor	3	left	1	2	0	1	1	0	0	0	0	1	0	10	2.0	8	1.6	5	1.0	5
150.0	1	1	1	0	0	0	0	1	0	41.0	32.0	1312.0	289.0	3.2111111111111112	61.0	70.0	69.0	26	22	28	13	4	41.0	4	0	1	6940	single	bachelor	3	left	1	3	0	0	0	0	0	0	0	0	0	10	2.0	8	1.6	5	1.0	5
151.0	1	1	1	0	0	0	0	1	0	21.0	17.0	357.0	182.0	2.022222222222222	31.0	53.0	53.0	10	2	0	5	2	19.0	2	2	1	4933	married	bachelor	3	0	1	1	1	0	0	0	0	0	0	0	0	17	3.4	13	2.6	10	2.0	18
151.0	1	1	1	0	0	0	0	1	0	21.0	17.0	357.0	182.0	2.022222222222222	31.0	53.0	53.0	10	2	0	5	2	19.0	2	2	1	4933	married	bachelor	3	0	1	2	1	0	1	0	0	0	0	0	0	17	3.4	13	2.6	10	2.0	18
151.0	1	1	1	0	0	0	0	1	0	21.0	17.0	357.0	182.0	2.022222222222222	31.0	53.0	53.0	10	2	0	5	2	19.0	2	2	1	4933	married	bachelor	3	0	1	3	0	1	0	0	0	0	0	1	0	17	3.4	13	2.6	10	2.0	18
152.0	1	0	1	0	1	0	0	1	0	30.0	32.0	960.0	283.0	3.1444444444444444	40.0	58.0	58.0	26	14	32	11	6	39.0	5	6	0	2716	single	bachelor	3	right	1	1	1	0	1	0	0	0	0	1	0	17	3.4	13	2.6	10	2.0	18
152.0	1	0	1	0	1	0	0	1	0	30.0	32.0	960.0	283.0	3.1444444444444444	40.0	58.0	58.0	26	14	32	11	6	39.0	5	6	0	2716	single	bachelor	3	right	1	2	0	0	0	0	1	0	0	1	0	17	3.4	13	2.6	10	2.0	18
152.0	1	0	1	0	1	0	0	1	0	30.0	32.0	960.0	283.0	3.1444444444444444	40.0	58.0	58.0	26	14	32	11	6	39.0	5	6	0	2716	single	bachelor	3	right	1	3	1	0	1	0	1	0	0	1	0	17	3.4	13	2.6	10	2.0	18
153.0	1	0	0	1	1	0	0	1	0	28.0	16.0	448.0	199.0	2.2111111111111112	50.0	64.0	63.0	12	0	8	3	0	9.0	0	2	1	3493	married	bachelor	3	right	1	1	1	0	0	0	0	0	0	1	0	17	3.4	13	2.6	10	2.0	18
153.0	1	0	0	1	1	0	0	1	0	28.0	16.0	448.0	199.0	2.2111111111111112	50.0	64.0	63.0	12	0	8	3	0	9.0	0	2	1	3493	married	bachelor	3	right	1	2	1	0	0	0	0	0	0	0	0	17	3.4	13	2.6	10	2.0	18
153.0	1	0	0	1	1	0	0	1	0	28.0	16.0	448.0	199.0	2.2111111111111112	50.0	64.0	63.0	12	0	8	3	0	9.0	0	2	1	3493	married	bachelor	3	right	1	3	0	0	0	1	1	0	0	1	0	17	3.4	13	2.6	10	2.0	18
154.0	1	1	1	0	1	0	0	1	0	27.0	21.0	567.0	150.0	1.6666666666666667	33.0	54.0	54.0	2	0	2	0	0	4.0	0	0	1	5110	de-facto	vocational	3	right	1	1	0	0	0	0	0	0	0	0	0	5	1.0	7	1.4	10	2.0	7
154.0	1	1	1	0	1	0	0	1	0	27.0	21.0	567.0	150.0	1.6666666666666667	33.0	54.0	54.0	2	0	2	0	0	4.0	0	0	1	5110	de-facto	vocational	3	right	1	2	1	1	0	0	1	0	0	0	0	5	1.0	7	1.4	10	2.0	7
154.0	1	1	1	0	1	0	0	1	0	27.0	21.0	567.0	150.0	1.6666666666666667	33.0	54.0	54.0	2	0	2	0	0	4.0	0	0	1	5110	de-facto	vocational	3	right	1	3	1	1	1	0	0	0	0	1	0	5	1.0	7	1.4	10	2.0	7
155.0	1	1	1	0	0	0	0	0	0	37.0	27.0	999.0	165.0	1.8333333333333333	18.0	46.0	46.0	12	2	0	0	0	1.0	0	0	1	1899	single	master	4	right	1	1	1	0	0	0	0	0	0	0	0	5	1.0	7	1.4	10	2.0	7
155.0	1	1	1	0	0	0	0	0	0	37.0	27.0	999.0	165.0	1.8333333333333333	18.0	46.0	46.0	12	2	0	0	0	1.0	0	0	1	1899	single	master	4	right	1	2	1	1	0	0	0	0	0	0	0	5	1.0	7	1.4	10	2.0	7
155.0	1	1	1	0	0	0	0	0	0	37.0	27.0	999.0	165.0	1.8333333333333333	18.0	46.0	46.0	12	2	0	0	0	1.0	0	0	1	1899	single	master	4	right	1	3	0	1	1	0	0	0	0	0	0	5	1.0	7	1.4	10	2.0	7
156.0	1	1	1	0	0	0	0	1	0	9.0	16.0	144.0	135.0	1.5	7.0	39.0	40.0	0	0	0	1	0	4.0	0	1	0	1169	de-facto	vocational	3	right	1	1	1	0	0	0	0	0	0	0	0	5	1.0	7	1.4	10	2.0	7
156.0	1	1	1	0	0	0	0	1	0	9.0	16.0	144.0	135.0	1.5	7.0	39.0	40.0	0	0	0	1	0	4.0	0	1	0	1169	de-facto	vocational	3	right	1	2	0	1	0	0	0	0	0	0	0	5	1.0	7	1.4	10	2.0	7
156.0	1	1	1	0	0	0	0	1	0	9.0	16.0	144.0	135.0	1.5	7.0	39.0	40.0	0	0	0	1	0	4.0	0	1	0	1169	de-facto	vocational	3	right	1	3	1	1	1	0	0	0	0	1	0	5	1.0	7	1.4	10	2.0	7
157.0	1	1	1	1	0	0	1	1	1	22.0	20.0	440.0	211.0	2.3444444444444446	35.0	55.0	55.0	22	10	6	5	0	20.0	1	4	0	9226	married	vocational	3	right	1	1	1	0	0	0	0	0	0	1	0	9	1.8	8	1.6	8	1.6	10
157.0	1	1	1	1	0	0	1	1	1	22.0	20.0	440.0	211.0	2.3444444444444446	35.0	55.0	55.0	22	10	6	5	0	20.0	1	4	0	9226	married	vocational	3	right	1	2	1	0	0	0	0	0	1	1	0	9	1.8	8	1.6	8	1.6	10
157.0	1	1	1	1	0	0	1	1	1	22.0	20.0	440.0	211.0	2.3444444444444446	35.0	55.0	55.0	22	10	6	5	0	20.0	1	4	0	9226	married	vocational	3	right	1	3	0	1	1	1	0	0	0	0	1	9	1.8	8	1.6	8	1.6	10
158.0	1	1	0	0	1	1	1	0	0	47.0	32.0	1504.0	239.0	2.6555555555555554	11.0	42.0	42.0	12	4	6	7	3	28.0	5	5	0		separated	master	4	right	1	1	0	0	0	0	0	1	1	0	0	9	1.8	8	1.6	8	1.6	10
158.0	1	1	0	0	1	1	1	0	0	47.0	32.0	1504.0	239.0	2.6555555555555554	11.0	42.0	42.0	12	4	6	7	3	28.0	5	5	0		separated	master	4	right	1	2	1	1	0	0	0	0	0	0	0	9	1.8	8	1.6	8	1.6	10
158.0	1	1	0	0	1	1	1	0	0	47.0	32.0	1504.0	239.0	2.6555555555555554	11.0	42.0	42.0	12	4	6	7	3	28.0	5	5	0		separated	master	4	right	1	3	1	1	0	0	1	0	0	0	0	9	1.8	8	1.6	8	1.6	10
159.0	1	1	1	0	1	1	0	1	0	24.0	19.0	456.0	167.0	1.8555555555555556	17.0	45.0	45.0	16	0	0	0	0	5.0	0	0	1	3882	single	bachelor	3	right	1	1	1	1	1	0	0	1	0	1	0	9	1.8	8	1.6	8	1.6	10
159.0	1	1	1	0	1	1	0	1	0	24.0	19.0	456.0	167.0	1.8555555555555556	17.0	45.0	45.0	16	0	0	0	0	5.0	0	0	1	3882	single	bachelor	3	right	1	2	1	0	0	0	0	0	0	1	0	9	1.8	8	1.6	8	1.6	10
159.0	1	1	1	0	1	1	0	1	0	24.0	19.0	456.0	167.0	1.8555555555555556	17.0	45.0	45.0	16	0	0	0	0	5.0	0	0	1	3882	single	bachelor	3	right	1	3	0	0	0	0	1	0	0	1	0	9	1.8	8	1.6	8	1.6	10
160.0	1	1	0	0	1	0	1	1	0	20.0	14.0	280.0	185.0	2.0555555555555554	49.0	63.0	63.0	18	12	2	2	1	14.0	1	1	1	8358	de-facto	vocational	3	right	1	1	1	0	0	0	0	0	0	1	0	5	1.0	7	1.4	7	1.4	5
160.0	1	1	0	0	1	0	1	1	0	20.0	14.0	280.0	185.0	2.0555555555555554	49.0	63.0	63.0	18	12	2	2	1	14.0	1	1	1	8358	de-facto	vocational	3	right	1	2	0	0	0	0	0	0	1	1	0	5	1.0	7	1.4	7	1.4	5
160.0	1	1	0	0	1	0	1	1	0	20.0	14.0	280.0	185.0	2.0555555555555554	49.0	63.0	63.0	18	12	2	2	1	14.0	1	1	1	8358	de-facto	vocational	3	right	1	3	0	1	0	0	1	0	0	0	0	5	1.0	7	1.4	7	1.4	5
161.0	1	1	0	0	0	0	0	1	0	33.0	21.0	693.0	213.0	2.3666666666666667	43.0	60.0	59.0	6	2	2	7	1	20.0	2	5	0	-1320	single	vocational	3	left	1	1	1	0	0	0	0	0	0	1	0	5	1.0	7	1.4	7	1.4	5
161.0	1	1	0	0	0	0	0	1	0	33.0	21.0	693.0	213.0	2.3666666666666667	43.0	60.0	59.0	6	2	2	7	1	20.0	2	5	0	-1320	single	vocational	3	left	1	2	0	1	0	0	0	0	0	0	0	5	1.0	7	1.4	7	1.4	5
161.0	1	1	0	0	0	0	0	1	0	33.0	21.0	693.0	213.0	2.3666666666666667	43.0	60.0	59.0	6	2	2	7	1	20.0	2	5	0	-1320	single	vocational	3	left	1	3	0	0	0	0	0	0	0	1	0	5	1.0	7	1.4	7	1.4	5
162.0	1	0	0	0	1	0	1	0	1	49.0	39.0	1911.0	318.0	3.533333333333333	59.0	69.0	68.0	28	20	26	12	6	44.0	6	7	1	-5109	separated	bachelor	3	right	1	1	1	0	0	0	0	0	0	0	0	5	1.0	7	1.4	7	1.4	5
162.0	1	0	0	0	1	0	1	0	1	49.0	39.0	1911.0	318.0	3.533333333333333	59.0	69.0	68.0	28	20	26	12	6	44.0	6	7	1	-5109	separated	bachelor	3	right	1	2	0	0	0	0	1	0	1	0	1	5	1.0	7	1.4	7	1.4	5
162.0	1	0	0	0	1	0	1	0	1	49.0	39.0	1911.0	318.0	3.533333333333333	59.0	69.0	68.0	28	20	26	12	6	44.0	6	7	1	-5109	separated	bachelor	3	right	1	3	0	0	0	0	1	0	1	0	0	5	1.0	7	1.4	7	1.4	5
163.0	0	1	1	0	1	1	0	1	0	39.0	31.0	1209.0	247.0	2.7444444444444445	44.0	60.0	60.0	18	14	10	5	0	18.0	0	0	1		married	vocational	3	right	1	1	0	0	0	0	0	1	0	1	0	30	6.0	14	2.8	25	5.0	21
163.0	0	1	1	0	1	1	0	1	0	39.0	31.0	1209.0	247.0	2.7444444444444445	44.0	60.0	60.0	18	14	10	5	0	18.0	0	0	1		married	vocational	3	right	1	2	0	1	1	0	1	0	0	0	0	30	6.0	14	2.8	25	5.0	21
163.0	0	1	1	0	1	1	0	1	0	39.0	31.0	1209.0	247.0	2.7444444444444445	44.0	60.0	60.0	18	14	10	5	0	18.0	0	0	1		married	vocational	3	right	1	3	0	1	1	0	0	0	0	0	0	30	6.0	14	2.8	25	5.0	21
164.0	1	1	1	0	0	1	0	1	0	14.0	14.0	196.0	137.0	1.5222222222222221	17.0	45.0	45.0	0	2	0	1	0	8.0	0	1	0	2526	single	year 12	2	right	1	1	1	1	0	0	0	0	0	1	0	30	6.0	14	2.8	25	5.0	21
164.0	1	1	1	0	0	1	0	1	0	14.0	14.0	196.0	137.0	1.5222222222222221	17.0	45.0	45.0	0	2	0	1	0	8.0	0	1	0	2526	single	year 12	2	right	1	2	1	1	0	0	0	0	0	0	0	30	6.0	14	2.8	25	5.0	21
164.0	1	1	1	0	0	1	0	1	0	14.0	14.0	196.0	137.0	1.5222222222222221	17.0	45.0	45.0	0	2	0	1	0	8.0	0	1	0	2526	single	year 12	2	right	1	3	1	1	1	0	0	1	0	0	0	30	6.0	14	2.8	25	5.0	21
165.0	1	1	0	1	1	1	1	1	0	37.0	24.0	888.0	323.0	3.588888888888889	62.0	70.0	70.0	30	32	30	14	4	45.0	7	9	1	5639	de-facto	year 10	1	left	1	1	1	0	0	0	0	1	0	0	0	30	6.0	14	2.8	25	5.0	21
165.0	1	1	0	1	1	1	1	1	0	37.0	24.0	888.0	323.0	3.588888888888889	62.0	70.0	70.0	30	32	30	14	4	45.0	7	9	1	5639	de-facto	year 10	1	left	1	2	0	1	0	1	1	1	0	0	0	30	6.0	14	2.8	25	5.0	21
165.0	1	1	0	1	1	1	1	1	0	37.0	24.0	888.0	323.0	3.588888888888889	62.0	70.0	70.0	30	32	30	14	4	45.0	7	9	1	5639	de-facto	year 10	1	left	1	3	0	0	0	0	1	0	1	1	0	30	6.0	14	2.8	25	5.0	21
166.0	1	1	1	1	1	1	0	1	0	42.0	19.0	798.0	380.0	4.222222222222222	61.0	70.0	69.0	36	4	38	16	11	62.0	11	16	0	3522	de-facto	bachelor	3	right	1	1	1	0	0	0	0	1	0	0	0	6	1.2	6	1.2	9	1.8	10
166.0	1	1	1	1	1	1	0	1	0	42.0	19.0	798.0	380.0	4.222222222222222	61.0	70.0	69.0	36	4	38	16	11	62.0	11	16	0	3522	de-facto	bachelor	3	right	1	2	1	1	0	0	1	0	0	1	0	6	1.2	6	1.2	9	1.8	10
166.0	1	1	1	1	1	1	0	1	0	42.0	19.0	798.0	380.0	4.222222222222222	61.0	70.0	69.0	36	4	38	16	11	62.0	11	16	0	3522	de-facto	bachelor	3	right	1	3	1	1	1	1	0	0	0	1	0	6	1.2	6	1.2	9	1.8	10
167.0	1	1	0	0	1	0	0	1	0	31.0	18.0	558.0	199.0	2.2111111111111112	46.0	61.0	61.0	8	4	4	5	1	18.0	1	0	1	9241	married	bachelor	3	right	1	1	1	0	0	0	0	0	0	0	0	6	1.2	6	1.2	9	1.8	10
167.0	1	1	0	0	1	0	0	1	0	31.0	18.0	558.0	199.0	2.2111111111111112	46.0	61.0	61.0	8	4	4	5	1	18.0	1	0	1	9241	married	bachelor	3	right	1	2	1	1	0	0	0	0	0	0	0	6	1.2	6	1.2	9	1.8	10
167.0	1	1	0	0	1	0	0	1	0	31.0	18.0	558.0	199.0	2.2111111111111112	46.0	61.0	61.0	8	4	4	5	1	18.0	1	0	1	9241	married	bachelor	3	right	1	3	0	1	0	0	1	0	0	1	0	6	1.2	6	1.2	9	1.8	10
168.0	1	1	0	1	1	0	0	0	0	45.0	18.0	810.0	149.0	1.6555555555555554	42.0	59.0	59.0	2	2	0	3	0	9.0	0	0	1	7367	married	bachelor	3	right	1	1	1	0	0	0	0	0	0	0	0	6	1.2	6	1.2	9	1.8	10
168.0	1	1	0	1	1	0	0	0	0	45.0	18.0	810.0	149.0	1.6555555555555554	42.0	59.0	59.0	2	2	0	3	0	9.0	0	0	1	7367	married	bachelor	3	right	1	2	1	1	0	0	0	0	0	0	0	6	1.2	6	1.2	9	1.8	10
168.0	1	1	0	1	1	0	0	0	0	45.0	18.0	810.0	149.0	1.6555555555555554	42.0	59.0	59.0	2	2	0	3	0	9.0	0	0	1	7367	married	bachelor	3	right	1	3	0	1	0	1	1	0	0	0	0	6	1.2	6	1.2	9	1.8	10
169.0	1	1	0	0	1	0	0	1	0	39.0	24.0	936.0	162.0	1.8	19.0	46.0	46.0	18	0	2	3	0	7.0	0	0	1	2517	married	bachelor	3	right	1	1	1	0	0	0	0	0	0	0	0	6	1.2	7	1.4	7	1.4	7
169.0	1	1	0	0	1	0	0	1	0	39.0	24.0	936.0	162.0	1.8	19.0	46.0	46.0	18	0	2	3	0	7.0	0	0	1	2517	married	bachelor	3	right	1	2	0	1	0	0	1	0	0	1	0	6	1.2	7	1.4	7	1.4	7
169.0	1	1	0	0	1	0	0	1	0	39.0	24.0	936.0	162.0	1.8	19.0	46.0	46.0	18	0	2	3	0	7.0	0	0	1	2517	married	bachelor	3	right	1	3	0	0	0	0	1	0	0	0	0	6	1.2	7	1.4	7	1.4	7
170.0	1	1	1	0	0	1	0	1	0	32.0	23.0	736.0	207.0	2.3	37.0	56.0	56.0	8	10	6	4	2	16.0	2	1	1	4348	married	bachelor	3	left	1	1	1	0	0	0	0	1	0	0	0	6	1.2	7	1.4	7	1.4	7
170.0	1	1	1	0	0	1	0	1	0	32.0	23.0	736.0	207.0	2.3	37.0	56.0	56.0	8	10	6	4	2	16.0	2	1	1	4348	married	bachelor	3	left	1	2	0	1	1	0	0	0	0	1	0	6	1.2	7	1.4	7	1.4	7
170.0	1	1	1	0	0	1	0	1	0	32.0	23.0	736.0	207.0	2.3	37.0	56.0	56.0	8	10	6	4	2	16.0	2	1	1	4348	married	bachelor	3	left	1	3	1	1	0	0	0	0	0	0	0	6	1.2	7	1.4	7	1.4	7
171.0	1	1	0	0	1	1	1	0	0	38.0	25.0	950.0	296.0	3.2888888888888888	59.0	69.0	68.0	26	20	28	13	5	46.0	5	4	1	899	married	master	4	right	1	1	1	0	0	0	0	1	0	0	0	6	1.2	7	1.4	7	1.4	7
171.0	1	1	0	0	1	1	1	0	0	38.0	25.0	950.0	296.0	3.2888888888888888	59.0	69.0	68.0	26	20	28	13	5	46.0	5	4	1	899	married	master	4	right	1	2	1	1	0	0	1	0	1	0	0	6	1.2	7	1.4	7	1.4	7
171.0	1	1	0	0	1	1	1	0	0	38.0	25.0	950.0	296.0	3.2888888888888888	59.0	69.0	68.0	26	20	28	13	5	46.0	5	4	1	899	married	master	4	right	1	3	0	0	0	0	0	0	0	0	0	6	1.2	7	1.4	7	1.4	7
172.0	1	0	0	0	1	0	0	1	0	49.0	15.0	735.0	283.0	3.1444444444444444	51.0	64.0	64.0	26	16	26	11	1	34.0	4	4	1	6574	married	master	4	right	1	1	1	0	0	0	0	0	0	1	0	8	1.6	8	1.6	12	2.4	23
172.0	1	0	0	0	1	0	0	1	0	49.0	15.0	735.0	283.0	3.1444444444444444	51.0	64.0	64.0	26	16	26	11	1	34.0	4	4	1	6574	married	master	4	right	1	2	0	0	0	0	1	0	0	1	0	8	1.6	8	1.6	12	2.4	23
172.0	1	0	0	0	1	0	0	1	0	49.0	15.0	735.0	283.0	3.1444444444444444	51.0	64.0	64.0	26	16	26	11	1	34.0	4	4	1	6574	married	master	4	right	1	3	1	0	0	0	1	0	0	0	0	8	1.6	8	1.6	12	2.4	23
173.0	1	1	0	1	1	1	0	1	1	38.0	22.0	836.0	138.0	1.5333333333333334	36.0	56.0	56.0	12	6	10	0	0	0.0	0	0	1	4773	separated	master	4	left	1	1	1	0	0	0	0	1	0	0	0	8	1.6	8	1.6	12	2.4	23
173.0	1	1	0	1	1	1	0	1	1	38.0	22.0	836.0	138.0	1.5333333333333334	36.0	56.0	56.0	12	6	10	0	0	0.0	0	0	1	4773	separated	master	4	left	1	2	1	1	0	0	1	0	0	0	0	8	1.6	8	1.6	12	2.4	23
173.0	1	1	0	1	1	1	0	1	1	38.0	22.0	836.0	138.0	1.5333333333333334	36.0	56.0	56.0	12	6	10	0	0	0.0	0	0	1	4773	separated	master	4	left	1	3	0	0	0	1	1	0	0	1	1	8	1.6	8	1.6	12	2.4	23
174.0	0	0	0	1	1	0	0	1	0	44.0	22.0	968.0	253.0	2.811111111111111	38.0	57.0	57.0	0	4	4	9	1	29.0	2	4	1	6580	single	master	4	right	1	1	0	0	0	0	1	0	0	0	0	8	1.6	8	1.6	12	2.4	23
174.0	0	0	0	1	1	0	0	1	0	44.0	22.0	968.0	253.0	2.811111111111111	38.0	57.0	57.0	0	4	4	9	1	29.0	2	4	1	6580	single	master	4	right	1	2	0	0	0	0	1	0	0	1	0	8	1.6	8	1.6	12	2.4	23
174.0	0	0	0	1	1	0	0	1	0	44.0	22.0	968.0	253.0	2.811111111111111	38.0	57.0	57.0	0	4	4	9	1	29.0	2	4	1	6580	single	master	4	right	1	3	0	0	0	1	1	0	0	1	0	8	1.6	8	1.6	12	2.4	23
175.0	1	1	0	1	1	1	0	0	0	39.0	19.0	741.0	287.0	3.188888888888889	47.0	62.0	62.0	16	4	0	11	4	42.0	4	8	1	9622	single	bachelor	3	right	1	1	1	0	0	0	0	0	0	0	0	6	1.2	5	1.0	8	1.6	11
175.0	1	1	0	1	1	1	0	0	0	39.0	19.0	741.0	287.0	3.188888888888889	47.0	62.0	62.0	16	4	0	11	4	42.0	4	8	1	9622	single	bachelor	3	right	1	2	0	1	0	0	1	1	0	0	0	6	1.2	5	1.0	8	1.6	11
175.0	1	1	0	1	1	1	0	0	0	39.0	19.0	741.0	287.0	3.188888888888889	47.0	62.0	62.0	16	4	0	11	4	42.0	4	8	1	9622	single	bachelor	3	right	1	3	0	0	0	1	0	0	0	0	0	6	1.2	5	1.0	8	1.6	11
176.0	1	1	1	0	1	1	1	0	1	33.0	20.0	660.0	232.0	2.577777777777778	50.0	64.0	63.0	10	8	22	8	1	25.0	2	4	1	6371	de-facto	bachelor	3	right	1	1	1	0	1	0	0	1	0	0	0	6	1.2	5	1.0	8	1.6	11
176.0	1	1	1	0	1	1	1	0	1	33.0	20.0	660.0	232.0	2.577777777777778	50.0	64.0	63.0	10	8	22	8	1	25.0	2	4	1	6371	de-facto	bachelor	3	right	1	2	1	0	0	0	1	0	1	0	0	6	1.2	5	1.0	8	1.6	11
176.0	1	1	1	0	1	1	1	0	1	33.0	20.0	660.0	232.0	2.577777777777778	50.0	64.0	63.0	10	8	22	8	1	25.0	2	4	1	6371	de-facto	bachelor	3	right	1	3	1	1	0	0	1	1	0	0	1	6	1.2	5	1.0	8	1.6	11
																																											6	1.2	5	1.0	8	1.6	11
																																											6	1.2	5	1.0	8	1.6	11
																																											6	1.2	5	1.0	8	1.6	11
																																											21	4.2	15	3.0	26	5.2	30
																																											21	4.2	15	3.0	26	5.2	30
																																											21	4.2	15	3.0	26	5.2	30
																																											21	4.2	15	3.0	26	5.2	30
																																											21	4.2	15	3.0	26	5.2	30
																																											21	4.2	15	3.0	26	5.2	30
																																											21	4.2	15	3.0	26	5.2	30
																																											21	4.2	15	3.0	26	5.2	30
																																											21	4.2	15	3.0	26	5.2	30
																																											16	3.2	16	3.2	20	4.0	22
																																											16	3.2	16	3.2	20	4.0	22
																																											16	3.2	16	3.2	20	4.0	22
																																											16	3.2	16	3.2	20	4.0	22
																																											16	3.2	16	3.2	20	4.0	22
																																											16	3.2	16	3.2	20	4.0	22
																																											16	3.2	16	3.2	20	4.0	22
																																											16	3.2	16	3.2	20	4.0	22
																																											16	3.2	16	3.2	20	4.0	22
																																											22	4.4	13	2.6	20	4.0	8
																																											22	4.4	13	2.6	20	4.0	8
																																											22	4.4	13	2.6	20	4.0	8
																																											22	4.4	13	2.6	20	4.0	8
																																											22	4.4	13	2.6	20	4.0	8
																																											22	4.4	13	2.6	20	4.0	8
																																											22	4.4	13	2.6	20	4.0	8
																																											22	4.4	13	2.6	20	4.0	8
																																											22	4.4	13	2.6	20	4.0	8
																																											5	1.0	5	1.0	8	1.6	5
																																											5	1.0	5	1.0	8	1.6	5
																																											5	1.0	5	1.0	8	1.6	5
																																											5	1.0	5	1.0	8	1.6	5
																																											5	1.0	5	1.0	8	1.6	5
																																											5	1.0	5	1.0	8	1.6	5
																																											5	1.0	5	1.0	8	1.6	5
																																											5	1.0	5	1.0	8	1.6	5
																																											5	1.0	5	1.0	8	1.6	5
																																											7	1.4	5	1.0	9	1.8	6
																																											7	1.4	5	1.0	9	1.8	6
																																											7	1.4	5	1.0	9	1.8	6
																																											7	1.4	5	1.0	9	1.8	6
																																											7	1.4	5	1.0	9	1.8	6
																																											7	1.4	5	1.0	9	1.8	6
																																											7	1.4	5	1.0	9	1.8	6
																																											7	1.4	5	1.0	9	1.8	6
																																											7	1.4	5	1.0	9	1.8	6
																																											5	1.0	5	1.0	5	1.0	8
																																											5	1.0	5	1.0	5	1.0	8
																																											5	1.0	5	1.0	5	1.0	8
																																											5	1.0	5	1.0	5	1.0	8
																																											5	1.0	5	1.0	5	1.0	8
																																											5	1.0	5	1.0	5	1.0	8
																																											5	1.0	5	1.0	5	1.0	8
																																											5	1.0	5	1.0	5	1.0	8
																																											5	1.0	5	1.0	5	1.0	8
																																											19	3.8	5	1.0	5	1.0	15
																																											19	3.8	5	1.0	5	1.0	15
																																											19	3.8	5	1.0	5	1.0	15
																																											19	3.8	5	1.0	5	1.0	15
																																											19	3.8	5	1.0	5	1.0	15
																																											19	3.8	5	1.0	5	1.0	15
																																											19	3.8	5	1.0	5	1.0	15
																																											19	3.8	5	1.0	5	1.0	15
																																											19	3.8	5	1.0	5	1.0	15
																																											14	2.8	15	3.0	14	2.8	14
																																											14	2.8	15	3.0	14	2.8	14
																																											14	2.8	15	3.0	14	2.8	14
																																											14	2.8	15	3.0	14	2.8	14
																																											14	2.8	15	3.0	14	2.8	14
																																											14	2.8	15	3.0	14	2.8	14
																																											14	2.8	15	3.0	14	2.8	14
																																											14	2.8	15	3.0	14	2.8	14
																																											14	2.8	15	3.0	14	2.8	14
																																											8	1.6	6	1.2	11	2.2	11
																																											8	1.6	6	1.2	11	2.2	11
																																											8	1.6	6	1.2	11	2.2	11
																																											8	1.6	6	1.2	11	2.2	11
																																											8	1.6	6	1.2	11	2.2	11
																																											8	1.6	6	1.2	11	2.2	11
																																											8	1.6	6	1.2	11	2.2	11
																																											8	1.6	6	1.2	11	2.2	11
																																											8	1.6	6	1.2	11	2.2	11
																																											5	1.0	5	1.0	9	1.8	9
																																											5	1.0	5	1.0	9	1.8	9
																																											5	1.0	5	1.0	9	1.8	9
																																											5	1.0	5	1.0	9	1.8	9
																																											5	1.0	5	1.0	9	1.8	9
																																											5	1.0	5	1.0	9	1.8	9
																																											5	1.0	5	1.0	9	1.8	9
																																											5	1.0	5	1.0	9	1.8	9
																																											5	1.0	5	1.0	9	1.8	9
																																											5	1.0	5	1.0	13	2.6	6
																																											5	1.0	5	1.0	13	2.6	6
																																											5	1.0	5	1.0	13	2.6	6
																																											5	1.0	5	1.0	13	2.6	6
																																											5	1.0	5	1.0	13	2.6	6
																																											5	1.0	5	1.0	13	2.6	6
																																											5	1.0	5	1.0	13	2.6	6
																																											5	1.0	5	1.0	13	2.6	6
																																											5	1.0	5	1.0	13	2.6	6
																																											15	3.0	8	1.6	8	1.6	9
																																											15	3.0	8	1.6	8	1.6	9
																																											15	3.0	8	1.6	8	1.6	9
																																											15	3.0	8	1.6	8	1.6	9
																																											15	3.0	8	1.6	8	1.6	9
																																											15	3.0	8	1.6	8	1.6	9
																																											15	3.0	8	1.6	8	1.6	9
																																											15	3.0	8	1.6	8	1.6	9
																																											15	3.0	8	1.6	8	1.6	9
																																											10	2.0	5	1.0	10	2.0	6
																																											10	2.0	5	1.0	10	2.0	6
																																											10	2.0	5	1.0	10	2.0	6
																																											10	2.0	5	1.0	10	2.0	6
																																											10	2.0	5	1.0	10	2.0	6
																																											10	2.0	5	1.0	10	2.0	6
																																											10	2.0	5	1.0	10	2.0	6
																																											10	2.0	5	1.0	10	2.0	6
																																											10	2.0	5	1.0	10	2.0	6
																																											5	1.0	5	1.0	6	1.2	10
																																											5	1.0	5	1.0	6	1.2	10
																																											5	1.0	5	1.0	6	1.2	10
																																											5	1.0	5	1.0	6	1.2	10
																																											5	1.0	5	1.0	6	1.2	10
																																											5	1.0	5	1.0	6	1.2	10
																																											5	1.0	5	1.0	6	1.2	10
																																											5	1.0	5	1.0	6	1.2	10
																																											5	1.0	5	1.0	6	1.2	10
																																											6	1.2	16	3.2	23	4.6	14
																																											6	1.2	16	3.2	23	4.6	14
																																											6	1.2	16	3.2	23	4.6	14
																																											6	1.2	16	3.2	23	4.6	14
																																											6	1.2	16	3.2	23	4.6	14
																																											6	1.2	16	3.2	23	4.6	14
																																											6	1.2	16	3.2	23	4.6	14
																																											6	1.2	16	3.2	23	4.6	14
																																											6	1.2	16	3.2	23	4.6	14
																																											11	2.2	5	1.0	12	2.4	8
																																											11	2.2	5	1.0	12	2.4	8
																																											11	2.2	5	1.0	12	2.4	8
																																											11	2.2	5	1.0	12	2.4	8
																																											11	2.2	5	1.0	12	2.4	8
																																											11	2.2	5	1.0	12	2.4	8
																																											11	2.2	5	1.0	12	2.4	8
																																											11	2.2	5	1.0	12	2.4	8
																																											11	2.2	5	1.0	12	2.4	8
																																											7	1.4	7	1.4	17	3.4	21
																																											7	1.4	7	1.4	17	3.4	21
																																											7	1.4	7	1.4	17	3.4	21
																																											7	1.4	7	1.4	17	3.4	21
																																											7	1.4	7	1.4	17	3.4	21
																																											7	1.4	7	1.4	17	3.4	21
																																											7	1.4	7	1.4	17	3.4	21
																																											7	1.4	7	1.4	17	3.4	21
																																											7	1.4	7	1.4	17	3.4	21
																																											5	1.0	28	5.6	27	5.4	27
																																											5	1.0	28	5.6	27	5.4	27
																																											5	1.0	28	5.6	27	5.4	27
																																											5	1.0	28	5.6	27	5.4	27
																																											5	1.0	28	5.6	27	5.4	27
																																											5	1.0	28	5.6	27	5.4	27
																																											5	1.0	28	5.6	27	5.4	27
																																											5	1.0	28	5.6	27	5.4	27
																																											5	1.0	28	5.6	27	5.4	27
																																											5	1.0	11	2.2	9	1.8	5
																																											5	1.0	11	2.2	9	1.8	5
																																											5	1.0	11	2.2	9	1.8	5
																																											5	1.0	11	2.2	9	1.8	5
																																											5	1.0	11	2.2	9	1.8	5
																																											5	1.0	11	2.2	9	1.8	5
																																											5	1.0	11	2.2	9	1.8	5
																																											5	1.0	11	2.2	9	1.8	5
																																											5	1.0	11	2.2	9	1.8	5
																																											21	4.2	10	2.0	26	5.2	10
																																											21	4.2	10	2.0	26	5.2	10
																																											21	4.2	10	2.0	26	5.2	10
																																											21	4.2	10	2.0	26	5.2	10
																																											21	4.2	10	2.0	26	5.2	10
																																											21	4.2	10	2.0	26	5.2	10
																																											21	4.2	10	2.0	26	5.2	10
																																											21	4.2	10	2.0	26	5.2	10
																																											21	4.2	10	2.0	26	5.2	10
																																											15	3.0	8	1.6	9	1.8	19
																																											15	3.0	8	1.6	9	1.8	19
																																											15	3.0	8	1.6	9	1.8	19
																																											15	3.0	8	1.6	9	1.8	19
																																											15	3.0	8	1.6	9	1.8	19
																																											15	3.0	8	1.6	9	1.8	19
																																											15	3.0	8	1.6	9	1.8	19
																																											15	3.0	8	1.6	9	1.8	19
																																											15	3.0	8	1.6	9	1.8	19
																																											14	2.8	9	1.8	17	3.4	22
																																											14	2.8	9	1.8	17	3.4	22
																																											14	2.8	9	1.8	17	3.4	22
																																											14	2.8	9	1.8	17	3.4	22
																																											14	2.8	9	1.8	17	3.4	22
																																											14	2.8	9	1.8	17	3.4	22
																																											14	2.8	9	1.8	17	3.4	22
																																											14	2.8	9	1.8	17	3.4	22
																																											14	2.8	9	1.8	17	3.4	22
																																											5	1.0	5	1.0	8	1.6	8
																																											5	1.0	5	1.0	8	1.6	8
																																											5	1.0	5	1.0	8	1.6	8
																																											5	1.0	5	1.0	8	1.6	8
																																											5	1.0	5	1.0	8	1.6	8
																																											5	1.0	5	1.0	8	1.6	8
																																											5	1.0	5	1.0	8	1.6	8
																																											5	1.0	5	1.0	8	1.6	8
																																											5	1.0	5	1.0	8	1.6	8
																																											8	1.6	10	2.0	9	1.8	6
																																											8	1.6	10	2.0	9	1.8	6
																																											8	1.6	10	2.0	9	1.8	6
																																											8	1.6	10	2.0	9	1.8	6
																																											8	1.6	10	2.0	9	1.8	6
																																											8	1.6	10	2.0	9	1.8	6
																																											8	1.6	10	2.0	9	1.8	6
																																											8	1.6	10	2.0	9	1.8	6
																																											8	1.6	10	2.0	9	1.8	6
																																											6	1.2	6	1.2	19	3.8	11
																																											6	1.2	6	1.2	19	3.8	11
																																											6	1.2	6	1.2	19	3.8	11
																																											6	1.2	6	1.2	19	3.8	11
																																											6	1.2	6	1.2	19	3.8	11
																																											6	1.2	6	1.2	19	3.8	11
																																											6	1.2	6	1.2	19	3.8	11
																																											6	1.2	6	1.2	19	3.8	11
																																											6	1.2	6	1.2	19	3.8	11
																																											5	1.0	6	1.2	12	2.4	10
																																											5	1.0	6	1.2	12	2.4	10
																																											5	1.0	6	1.2	12	2.4	10
																																											5	1.0	6	1.2	12	2.4	10
																																											5	1.0	6	1.2	12	2.4	10
																																											5	1.0	6	1.2	12	2.4	10
																																											5	1.0	6	1.2	12	2.4	10
																																											5	1.0	6	1.2	12	2.4	10
																																											5	1.0	6	1.2	12	2.4	10
																																											5	1.0	5	1.0	5	1.0	10
																																											5	1.0	5	1.0	5	1.0	10
																																											5	1.0	5	1.0	5	1.0	10
																																											5	1.0	5	1.0	5	1.0	10
																																											5	1.0	5	1.0	5	1.0	10
																																											5	1.0	5	1.0	5	1.0	10
																																											5	1.0	5	1.0	5	1.0	10
																																											5	1.0	5	1.0	5	1.0	10
																																											5	1.0	5	1.0	5	1.0	10
																																											17	3.4	12	2.4	15	3.0	18
																																											17	3.4	12	2.4	15	3.0	18
																																											17	3.4	12	2.4	15	3.0	18
																																											17	3.4	12	2.4	15	3.0	18
																																											17	3.4	12	2.4	15	3.0	18
																																											17	3.4	12	2.4	15	3.0	18
																																											17	3.4	12	2.4	15	3.0	18
																																											17	3.4	12	2.4	15	3.0	18
																																											17	3.4	12	2.4	15	3.0	18
																																											18	3.6	15	3.0	14	2.8	16
																																											18	3.6	15	3.0	14	2.8	16
																																											18	3.6	15	3.0	14	2.8	16
																																											18	3.6	15	3.0	14	2.8	16
																																											18	3.6	15	3.0	14	2.8	16
																																											18	3.6	15	3.0	14	2.8	16
																																											18	3.6	15	3.0	14	2.8	16
																																											18	3.6	15	3.0	14	2.8	16
																																											18	3.6	15	3.0	14	2.8	16
																																											14	2.8	9	1.8	11	2.2	11
																																											14	2.8	9	1.8	11	2.2	11
																																											14	2.8	9	1.8	11	2.2	11
																																											14	2.8	9	1.8	11	2.2	11
																																											14	2.8	9	1.8	11	2.2	11
																																											14	2.8	9	1.8	11	2.2	11
																																											14	2.8	9	1.8	11	2.2	11
																																											14	2.8	9	1.8	11	2.2	11
																																											14	2.8	9	1.8	11	2.2	11
																																											23	4.6	11	2.2	10	2.0	24
																																											23	4.6	11	2.2	10	2.0	24
																																											23	4.6	11	2.2	10	2.0	24
																																											23	4.6	11	2.2	10	2.0	24
																																											23	4.6	11	2.2	10	2.0	24
																																											23	4.6	11	2.2	10	2.0	24
																																											23	4.6	11	2.2	10	2.0	24
																																											23	4.6	11	2.2	10	2.0	24
																																											23	4.6	11	2.2	10	2.0	24
																																											15	3.0	9	1.8	27	5.4	27
																																											15	3.0	9	1.8	27	5.4	27
																																											15	3.0	9	1.8	27	5.4	27
																																											15	3.0	9	1.8	27	5.4	27
																																											15	3.0	9	1.8	27	5.4	27
																																											15	3.0	9	1.8	27	5.4	27
																																											15	3.0	9	1.8	27	5.4	27
																																											15	3.0	9	1.8	27	5.4	27
																																											15	3.0	9	1.8	27	5.4	27
																																											6	1.2	13	2.6	6	1.2	6
																																											6	1.2	13	2.6	6	1.2	6
																																											6	1.2	13	2.6	6	1.2	6
																																											6	1.2	13	2.6	6	1.2	6
																																											6	1.2	13	2.6	6	1.2	6
																																											6	1.2	13	2.6	6	1.2	6
																																											6	1.2	13	2.6	6	1.2	6
																																											6	1.2	13	2.6	6	1.2	6
																																											6	1.2	13	2.6	6	1.2	6
																																											16	3.2	5	1.0	6	1.2	8
																																											16	3.2	5	1.0	6	1.2	8
																																											16	3.2	5	1.0	6	1.2	8
																																											16	3.2	5	1.0	6	1.2	8
																																											16	3.2	5	1.0	6	1.2	8
																																											16	3.2	5	1.0	6	1.2	8
																																											16	3.2	5	1.0	6	1.2	8
																																											16	3.2	5	1.0	6	1.2	8
																																											16	3.2	5	1.0	6	1.2	8
																																											5	1.0	5	1.0	17	3.4	9
																																											5	1.0	5	1.0	17	3.4	9
																																											5	1.0	5	1.0	17	3.4	9
																																											5	1.0	5	1.0	17	3.4	9
																																											5	1.0	5	1.0	17	3.4	9
																																											5	1.0	5	1.0	17	3.4	9
																																											5	1.0	5	1.0	17	3.4	9
																																											5	1.0	5	1.0	17	3.4	9
																																											5	1.0	5	1.0	17	3.4	9
																																											14	2.8	20	4.0	27	5.4	24
																																											14	2.8	20	4.0	27	5.4	24
																																											14	2.8	20	4.0	27	5.4	24
																																											14	2.8	20	4.0	27	5.4	24
																																											14	2.8	20	4.0	27	5.4	24
																																											14	2.8	20	4.0	27	5.4	24
																																											14	2.8	20	4.0	27	5.4	24
																																											14	2.8	20	4.0	27	5.4	24
																																											14	2.8	20	4.0	27	5.4	24
																																											6	1.2	5	1.0	10	2.0	6
																																											6	1.2	5	1.0	10	2.0	6
																																											6	1.2	5	1.0	10	2.0	6
																																											6	1.2	5	1.0	10	2.0	6
																																											6	1.2	5	1.0	10	2.0	6
																																											6	1.2	5	1.0	10	2.0	6
																																											6	1.2	5	1.0	10	2.0	6
																																											6	1.2	5	1.0	10	2.0	6
																																											6	1.2	5	1.0	10	2.0	6
																																											6	1.2	15	3.0	17	3.4	14
																																											6	1.2	15	3.0	17	3.4	14
																																											6	1.2	15	3.0	17	3.4	14
																																											6	1.2	15	3.0	17	3.4	14
																																											6	1.2	15	3.0	17	3.4	14
																																											6	1.2	15	3.0	17	3.4	14
																																											6	1.2	15	3.0	17	3.4	14
																																											6	1.2	15	3.0	17	3.4	14
																																											6	1.2	15	3.0	17	3.4	14
																																											6	1.2	5	1.0	5	1.0	10
																																											6	1.2	5	1.0	5	1.0	10
																																											6	1.2	5	1.0	5	1.0	10
																																											6	1.2	5	1.0	5	1.0	10
																																											6	1.2	5	1.0	5	1.0	10
																																											6	1.2	5	1.0	5	1.0	10
																																											6	1.2	5	1.0	5	1.0	10
																																											6	1.2	5	1.0	5	1.0	10
																																											6	1.2	5	1.0	5	1.0	10
																																											8	1.6	18	3.6	11	2.2	8
																																											8	1.6	18	3.6	11	2.2	8
																																											8	1.6	18	3.6	11	2.2	8
																																											8	1.6	18	3.6	11	2.2	8
																																											8	1.6	18	3.6	11	2.2	8
																																											8	1.6	18	3.6	11	2.2	8
																																											8	1.6	18	3.6	11	2.2	8
																																											8	1.6	18	3.6	11	2.2	8
																																											8	1.6	18	3.6	11	2.2	8
																																											8	1.6	14	2.8	23	4.6	12
																																											8	1.6	14	2.8	23	4.6	12
																																											8	1.6	14	2.8	23	4.6	12
																																											8	1.6	14	2.8	23	4.6	12
																																											8	1.6	14	2.8	23	4.6	12
																																											8	1.6	14	2.8	23	4.6	12
																																											8	1.6	14	2.8	23	4.6	12
																																											8	1.6	14	2.8	23	4.6	12
																																											8	1.6	14	2.8	23	4.6	12
																																											5	1.0	10	2.0	10	2.0	7
																																											5	1.0	10	2.0	10	2.0	7
																																											5	1.0	10	2.0	10	2.0	7
																																											5	1.0	10	2.0	10	2.0	7
																																											5	1.0	10	2.0	10	2.0	7
																																											5	1.0	10	2.0	10	2.0	7
																																											5	1.0	10	2.0	10	2.0	7
																																											5	1.0	10	2.0	10	2.0	7
																																											5	1.0	10	2.0	10	2.0	7
																																											15	3.0	8	1.6	16	3.2	24
																																											15	3.0	8	1.6	16	3.2	24
																																											15	3.0	8	1.6	16	3.2	24
																																											15	3.0	8	1.6	16	3.2	24
																																											15	3.0	8	1.6	16	3.2	24
																																											15	3.0	8	1.6	16	3.2	24
																																											15	3.0	8	1.6	16	3.2	24
																																											15	3.0	8	1.6	16	3.2	24
																																											15	3.0	8	1.6	16	3.2	24
																																											7	1.4	5	1.0	7	1.4	13
																																											7	1.4	5	1.0	7	1.4	13
																																											7	1.4	5	1.0	7	1.4	13
																																											7	1.4	5	1.0	7	1.4	13
																																											7	1.4	5	1.0	7	1.4	13
																																											7	1.4	5	1.0	7	1.4	13
																																											7	1.4	5	1.0	7	1.4	13
																																											7	1.4	5	1.0	7	1.4	13
																																											7	1.4	5	1.0	7	1.4	13
																																											6	1.2	17	3.4	21	4.2	27
																																											6	1.2	17	3.4	21	4.2	27
																																											6	1.2	17	3.4	21	4.2	27
																																											6	1.2	17	3.4	21	4.2	27
																																											6	1.2	17	3.4	21	4.2	27
																																											6	1.2	17	3.4	21	4.2	27
																																											6	1.2	17	3.4	21	4.2	27
																																											6	1.2	17	3.4	21	4.2	27
																																											6	1.2	17	3.4	21	4.2	27
																																											5	1.0	7	1.4	7	1.4	6
																																											5	1.0	7	1.4	7	1.4	6
																																											5	1.0	7	1.4	7	1.4	6
																																											5	1.0	7	1.4	7	1.4	6
																																											5	1.0	7	1.4	7	1.4	6
																																											5	1.0	7	1.4	7	1.4	6
																																											5	1.0	7	1.4	7	1.4	6
																																											5	1.0	7	1.4	7	1.4	6
																																											5	1.0	7	1.4	7	1.4	6
																																											9	1.8	10	2.0	14	2.8	13
																																											9	1.8	10	2.0	14	2.8	13
																																											9	1.8	10	2.0	14	2.8	13
																																											9	1.8	10	2.0	14	2.8	13
																																											9	1.8	10	2.0	14	2.8	13
																																											9	1.8	10	2.0	14	2.8	13
																																											9	1.8	10	2.0	14	2.8	13
																																											9	1.8	10	2.0	14	2.8	13
																																											9	1.8	10	2.0	14	2.8	13
																																											5	1.0	6	1.2	10	2.0	12
																																											5	1.0	6	1.2	10	2.0	12
																																											5	1.0	6	1.2	10	2.0	12
																																											5	1.0	6	1.2	10	2.0	12
																																											5	1.0	6	1.2	10	2.0	12
																																											5	1.0	6	1.2	10	2.0	12
																																											5	1.0	6	1.2	10	2.0	12
																																											5	1.0	6	1.2	10	2.0	12
																																											5	1.0	6	1.2	10	2.0	12
																																											12	2.4	11	2.2	7	1.4	22
																																											12	2.4	11	2.2	7	1.4	22
																																											12	2.4	11	2.2	7	1.4	22
																																											12	2.4	11	2.2	7	1.4	22
																																											12	2.4	11	2.2	7	1.4	22
																																											12	2.4	11	2.2	7	1.4	22
																																											12	2.4	11	2.2	7	1.4	22
																																											12	2.4	11	2.2	7	1.4	22
																																											12	2.4	11	2.2	7	1.4	22
																																											20	4.0	8	1.6	5	1.0	13
																																											20	4.0	8	1.6	5	1.0	13
																																											20	4.0	8	1.6	5	1.0	13
																																											20	4.0	8	1.6	5	1.0	13
																																											20	4.0	8	1.6	5	1.0	13
																																											20	4.0	8	1.6	5	1.0	13
																																											20	4.0	8	1.6	5	1.0	13
																																											20	4.0	8	1.6	5	1.0	13
																																											20	4.0	8	1.6	5	1.0	13
																																											16	3.2	26	5.2	25	5.0	22
																																											16	3.2	26	5.2	25	5.0	22
																																											16	3.2	26	5.2	25	5.0	22
																																											16	3.2	26	5.2	25	5.0	22
																																											16	3.2	26	5.2	25	5.0	22
																																											16	3.2	26	5.2	25	5.0	22
																																											16	3.2	26	5.2	25	5.0	22
																																											16	3.2	26	5.2	25	5.0	22
																																											16	3.2	26	5.2	25	5.0	22
																																											5	1.0	11	2.2	14	2.8	19
																																											5	1.0	11	2.2	14	2.8	19
																																											5	1.0	11	2.2	14	2.8	19
																																											5	1.0	11	2.2	14	2.8	19
																																											5	1.0	11	2.2	14	2.8	19
																																											5	1.0	11	2.2	14	2.8	19
																																											5	1.0	11	2.2	14	2.8	19
																																											5	1.0	11	2.2	14	2.8	19
																																											5	1.0	11	2.2	14	2.8	19
																																											5	1.0	5	1.0	6	1.2	8
																																											5	1.0	5	1.0	6	1.2	8
																																											5	1.0	5	1.0	6	1.2	8
																																											5	1.0	5	1.0	6	1.2	8
																																											5	1.0	5	1.0	6	1.2	8
																																											5	1.0	5	1.0	6	1.2	8
																																											5	1.0	5	1.0	6	1.2	8
																																											5	1.0	5	1.0	6	1.2	8
																																											5	1.0	5	1.0	6	1.2	8
																																											8	1.6	6	1.2	16	3.2	12
																																											8	1.6	6	1.2	16	3.2	12
																																											8	1.6	6	1.2	16	3.2	12
																																											8	1.6	6	1.2	16	3.2	12
																																											8	1.6	6	1.2	16	3.2	12
																																											8	1.6	6	1.2	16	3.2	12
																																											8	1.6	6	1.2	16	3.2	12
																																											8	1.6	6	1.2	16	3.2	12
																																											8	1.6	6	1.2	16	3.2	12
																																											11	2.2	18	3.6	14	2.8	15
																																											11	2.2	18	3.6	14	2.8	15
																																											11	2.2	18	3.6	14	2.8	15
																																											11	2.2	18	3.6	14	2.8	15
																																											11	2.2	18	3.6	14	2.8	15
																																											11	2.2	18	3.6	14	2.8	15
																																											11	2.2	18	3.6	14	2.8	15
																																											11	2.2	18	3.6	14	2.8	15
																																											11	2.2	18	3.6	14	2.8	15
																																											8	1.6	8	1.6	8	1.6	14
																																											8	1.6	8	1.6	8	1.6	14
																																											8	1.6	8	1.6	8	1.6	14
																																											8	1.6	8	1.6	8	1.6	14
																																											8	1.6	8	1.6	8	1.6	14
																																											8	1.6	8	1.6	8	1.6	14
																																											8	1.6	8	1.6	8	1.6	14
																																											8	1.6	8	1.6	8	1.6	14
																																											8	1.6	8	1.6	8	1.6	14
																																											6	1.2	12	2.4	12	2.4	11
																																											6	1.2	12	2.4	12	2.4	11
																																											6	1.2	12	2.4	12	2.4	11
																																											6	1.2	12	2.4	12	2.4	11
																																											6	1.2	12	2.4	12	2.4	11
																																											6	1.2	12	2.4	12	2.4	11
																																											6	1.2	12	2.4	12	2.4	11
																																											6	1.2	12	2.4	12	2.4	11
																																											6	1.2	12	2.4	12	2.4	11
																																											11	2.2	20	4.0	16	3.2	9
																																											11	2.2	20	4.0	16	3.2	9
																																											11	2.2	20	4.0	16	3.2	9
																																											11	2.2	20	4.0	16	3.2	9
																																											11	2.2	20	4.0	16	3.2	9
																																											11	2.2	20	4.0	16	3.2	9
																																											11	2.2	20	4.0	16	3.2	9
																																											11	2.2	20	4.0	16	3.2	9
																																											11	2.2	20	4.0	16	3.2	9
																																											7	1.4	8	1.6	15	3.0	20
																																											7	1.4	8	1.6	15	3.0	20
																																											7	1.4	8	1.6	15	3.0	20
																																											7	1.4	8	1.6	15	3.0	20
																																											7	1.4	8	1.6	15	3.0	20
																																											7	1.4	8	1.6	15	3.0	20
																																											7	1.4	8	1.6	15	3.0	20
																																											7	1.4	8	1.6	15	3.0	20
																																											7	1.4	8	1.6	15	3.0	20
																																											6	1.2	5	1.0	6	1.2	6
																																											6	1.2	5	1.0	6	1.2	6
																																											6	1.2	5	1.0	6	1.2	6
																																											6	1.2	5	1.0	6	1.2	6
																																											6	1.2	5	1.0	6	1.2	6
																																											6	1.2	5	1.0	6	1.2	6
																																											6	1.2	5	1.0	6	1.2	6
																																											6	1.2	5	1.0	6	1.2	6
																																											6	1.2	5	1.0	6	1.2	6
																																											7	1.4	11	2.2	10	2.0	11
																																											7	1.4	11	2.2	10	2.0	11
																																											7	1.4	11	2.2	10	2.0	11
																																											7	1.4	11	2.2	10	2.0	11
																																											7	1.4	11	2.2	10	2.0	11
																																											7	1.4	11	2.2	10	2.0	11
																																											7	1.4	11	2.2	10	2.0	11
																																											7	1.4	11	2.2	10	2.0	11
																																											7	1.4	11	2.2	10	2.0	11
																																											16	3.2	8	1.6	5	1.0	19
																																											16	3.2	8	1.6	5	1.0	19
																																											16	3.2	8	1.6	5	1.0	19
																																											16	3.2	8	1.6	5	1.0	19
																																											16	3.2	8	1.6	5	1.0	19
																																											16	3.2	8	1.6	5	1.0	19
																																											16	3.2	8	1.6	5	1.0	19
																																											16	3.2	8	1.6	5	1.0	19
																																											16	3.2	8	1.6	5	1.0	19
																																											9	1.8	14	2.8	15	3.0	24
																																											9	1.8	14	2.8	15	3.0	24
																																											9	1.8	14	2.8	15	3.0	24
																																											9	1.8	14	2.8	15	3.0	24
																																											9	1.8	14	2.8	15	3.0	24
																																											9	1.8	14	2.8	15	3.0	24
																																											9	1.8	14	2.8	15	3.0	24
																																											9	1.8	14	2.8	15	3.0	24
																																											9	1.8	14	2.8	15	3.0	24
																																											12	2.4	19	3.8	11	2.2	7
																																											12	2.4	19	3.8	11	2.2	7
																																											12	2.4	19	3.8	11	2.2	7
																																											12	2.4	19	3.8	11	2.2	7
																																											12	2.4	19	3.8	11	2.2	7
																																											12	2.4	19	3.8	11	2.2	7
																																											12	2.4	19	3.8	11	2.2	7
																																											12	2.4	19	3.8	11	2.2	7
																																											12	2.4	19	3.8	11	2.2	7
																																											5	1.0	9	1.8	7	1.4	7
																																											5	1.0	9	1.8	7	1.4	7
																																											5	1.0	9	1.8	7	1.4	7
																																											5	1.0	9	1.8	7	1.4	7
																																											5	1.0	9	1.8	7	1.4	7
																																											5	1.0	9	1.8	7	1.4	7
																																											5	1.0	9	1.8	7	1.4	7
																																											5	1.0	9	1.8	7	1.4	7
																																											5	1.0	9	1.8	7	1.4	7
																																											16	3.2	15	3.0	19	3.8	10
																																											16	3.2	15	3.0	19	3.8	10
																																											16	3.2	15	3.0	19	3.8	10
																																											16	3.2	15	3.0	19	3.8	10
																																											16	3.2	15	3.0	19	3.8	10
																																											16	3.2	15	3.0	19	3.8	10
																																											16	3.2	15	3.0	19	3.8	10
																																											16	3.2	15	3.0	19	3.8	10
																																											16	3.2	15	3.0	19	3.8	10
																																											5	1.0	5	1.0	5	1.0	5
																																											5	1.0	5	1.0	5	1.0	5
																																											5	1.0	5	1.0	5	1.0	5
																																											5	1.0	5	1.0	5	1.0	5
																																											5	1.0	5	1.0	5	1.0	5
																																											5	1.0	5	1.0	5	1.0	5
																																											5	1.0	5	1.0	5	1.0	5
																																											5	1.0	5	1.0	5	1.0	5
																																											5	1.0	5	1.0	5	1.0	5
																																											19	3.8	19	3.8	16	3.2	23
																																											19	3.8	19	3.8	16	3.2	23
																																											19	3.8	19	3.8	16	3.2	23
																																											19	3.8	19	3.8	16	3.2	23
																																											19	3.8	19	3.8	16	3.2	23
																																											19	3.8	19	3.8	16	3.2	23
																																											19	3.8	19	3.8	16	3.2	23
																																											19	3.8	19	3.8	16	3.2	23
																																											19	3.8	19	3.8	16	3.2	23
																																											16	3.2	20	4.0	20	4.0	20
																																											16	3.2	20	4.0	20	4.0	20
																																											16	3.2	20	4.0	20	4.0	20
																																											16	3.2	20	4.0	20	4.0	20
																																											16	3.2	20	4.0	20	4.0	20
																																											16	3.2	20	4.0	20	4.0	20
																																											16	3.2	20	4.0	20	4.0	20
																																											16	3.2	20	4.0	20	4.0	20
																																											16	3.2	20	4.0	20	4.0	20
																																											8	1.6	9	1.8	8	1.6	12
																																											8	1.6	9	1.8	8	1.6	12
																																											8	1.6	9	1.8	8	1.6	12
																																											8	1.6	9	1.8	8	1.6	12
																																											8	1.6	9	1.8	8	1.6	12
																																											8	1.6	9	1.8	8	1.6	12
																																											8	1.6	9	1.8	8	1.6	12
																																											8	1.6	9	1.8	8	1.6	12
																																											8	1.6	9	1.8	8	1.6	12
																																											9	1.8	10	2.0	24	4.8	7
																																											9	1.8	10	2.0	24	4.8	7
																																											9	1.8	10	2.0	24	4.8	7
																																											9	1.8	10	2.0	24	4.8	7
																																											9	1.8	10	2.0	24	4.8	7
																																											9	1.8	10	2.0	24	4.8	7
																																											9	1.8	10	2.0	24	4.8	7
																																											9	1.8	10	2.0	24	4.8	7
																																											9	1.8	10	2.0	24	4.8	7
																																											15	3.0	22	4.4	16	3.2	12
																																											15	3.0	22	4.4	16	3.2	12
																																											15	3.0	22	4.4	16	3.2	12
																																											15	3.0	22	4.4	16	3.2	12
																																											15	3.0	22	4.4	16	3.2	12
																																											15	3.0	22	4.4	16	3.2	12
																																											15	3.0	22	4.4	16	3.2	12
																																											15	3.0	22	4.4	16	3.2	12
																																											15	3.0	22	4.4	16	3.2	12
																																											9	1.8	8	1.6	7	1.4	21
																																											9	1.8	8	1.6	7	1.4	21
																																											9	1.8	8	1.6	7	1.4	21
																																											9	1.8	8	1.6	7	1.4	21
																																											9	1.8	8	1.6	7	1.4	21
																																											9	1.8	8	1.6	7	1.4	21
																																											9	1.8	8	1.6	7	1.4	21
																																											9	1.8	8	1.6	7	1.4	21
																																											9	1.8	8	1.6	7	1.4	21
																																											5	1.0	8	1.6	7	1.4	5
																																											5	1.0	8	1.6	7	1.4	5
																																											5	1.0	8	1.6	7	1.4	5
																																											5	1.0	8	1.6	7	1.4	5
																																											5	1.0	8	1.6	7	1.4	5
																																											5	1.0	8	1.6	7	1.4	5
																																											5	1.0	8	1.6	7	1.4	5
																																											5	1.0	8	1.6	7	1.4	5
																																											5	1.0	8	1.6	7	1.4	5
																																											22	4.4	5	1.0	16	3.2	22
																																											22	4.4	5	1.0	16	3.2	22
																																											22	4.4	5	1.0	16	3.2	22
																																											22	4.4	5	1.0	16	3.2	22
																																											22	4.4	5	1.0	16	3.2	22
																																											22	4.4	5	1.0	16	3.2	22
																																											22	4.4	5	1.0	16	3.2	22
																																											22	4.4	5	1.0	16	3.2	22
																																											22	4.4	5	1.0	16	3.2	22
																																											21	4.2	7	1.4	13	2.6	21
																																											21	4.2	7	1.4	13	2.6	21
																																											21	4.2	7	1.4	13	2.6	21
																																											21	4.2	7	1.4	13	2.6	21
																																											21	4.2	7	1.4	13	2.6	21
																																											21	4.2	7	1.4	13	2.6	21
																																											21	4.2	7	1.4	13	2.6	21
																																											21	4.2	7	1.4	13	2.6	21
																																											21	4.2	7	1.4	13	2.6	21
																																											7	1.4	6	1.2	8	1.6	15
																																											7	1.4	6	1.2	8	1.6	15
																																											7	1.4	6	1.2	8	1.6	15
																																											7	1.4	6	1.2	8	1.6	15
																																											7	1.4	6	1.2	8	1.6	15
																																											7	1.4	6	1.2	8	1.6	15
																																											7	1.4	6	1.2	8	1.6	15
																																											7	1.4	6	1.2	8	1.6	15
																																											7	1.4	6	1.2	8	1.6	15
																																											5	1.0	11	2.2	10	2.0	15
																																											5	1.0	11	2.2	10	2.0	15
																																											5	1.0	11	2.2	10	2.0	15
																																											5	1.0	11	2.2	10	2.0	15
																																											5	1.0	11	2.2	10	2.0	15
																																											5	1.0	11	2.2	10	2.0	15
																																											5	1.0	11	2.2	10	2.0	15
																																											5	1.0	11	2.2	10	2.0	15
																																											5	1.0	11	2.2	10	2.0	15
																																											21	4.2	16	3.2	20	4.0	17
																																											21	4.2	16	3.2	20	4.0	17
																																											21	4.2	16	3.2	20	4.0	17
																																											21	4.2	16	3.2	20	4.0	17
																																											21	4.2	16	3.2	20	4.0	17
																																											21	4.2	16	3.2	20	4.0	17
																																											21	4.2	16	3.2	20	4.0	17
																																											21	4.2	16	3.2	20	4.0	17
																																											21	4.2	16	3.2	20	4.0	17
																																											6	1.2	5	1.0	15	3.0	17
																																											6	1.2	5	1.0	15	3.0	17
																																											6	1.2	5	1.0	15	3.0	17
																																											6	1.2	5	1.0	15	3.0	17
																																											6	1.2	5	1.0	15	3.0	17
																																											6	1.2	5	1.0	15	3.0	17
																																											6	1.2	5	1.0	15	3.0	17
																																											6	1.2	5	1.0	15	3.0	17
																																											6	1.2	5	1.0	15	3.0	17
																																											20	4.0	10	2.0	19	3.8	23
																																											20	4.0	10	2.0	19	3.8	23
																																											20	4.0	10	2.0	19	3.8	23
																																											20	4.0	10	2.0	19	3.8	23
																																											20	4.0	10	2.0	19	3.8	23
																																											20	4.0	10	2.0	19	3.8	23
																																											20	4.0	10	2.0	19	3.8	23
																																											20	4.0	10	2.0	19	3.8	23
																																											20	4.0	10	2.0	19	3.8	23
																																											5	1.0	14	2.8	11	2.2	16
																																											5	1.0	14	2.8	11	2.2	16
																																											5	1.0	14	2.8	11	2.2	16
																																											5	1.0	14	2.8	11	2.2	16
																																											5	1.0	14	2.8	11	2.2	16
																																											5	1.0	14	2.8	11	2.2	16
																																											5	1.0	14	2.8	11	2.2	16
																																											5	1.0	14	2.8	11	2.2	16
																																											5	1.0	14	2.8	11	2.2	16
																																											5	1.0	6	1.2	10	2.0	14
																																											5	1.0	6	1.2	10	2.0	14
																																											5	1.0	6	1.2	10	2.0	14
																																											5	1.0	6	1.2	10	2.0	14
																																											5	1.0	6	1.2	10	2.0	14
																																											5	1.0	6	1.2	10	2.0	14
																																											5	1.0	6	1.2	10	2.0	14
																																											5	1.0	6	1.2	10	2.0	14
																																											5	1.0	6	1.2	10	2.0	14
																																											8	1.6	13	2.6	9	1.8	7
																																											8	1.6	13	2.6	9	1.8	7
																																											8	1.6	13	2.6	9	1.8	7
																																											8	1.6	13	2.6	9	1.8	7
																																											8	1.6	13	2.6	9	1.8	7
																																											8	1.6	13	2.6	9	1.8	7
																																											8	1.6	13	2.6	9	1.8	7
																																											8	1.6	13	2.6	9	1.8	7
																																											8	1.6	13	2.6	9	1.8	7
																																											8	1.6	5	1.0	5	1.0	6
																																											8	1.6	5	1.0	5	1.0	6
																																											8	1.6	5	1.0	5	1.0	6
																																											8	1.6	5	1.0	5	1.0	6
																																											8	1.6	5	1.0	5	1.0	6
																																											8	1.6	5	1.0	5	1.0	6
																																											8	1.6	5	1.0	5	1.0	6
																																											8	1.6	5	1.0	5	1.0	6
																																											8	1.6	5	1.0	5	1.0	6
																																											7	1.4	11	2.2	13	2.6	12
																																											7	1.4	11	2.2	13	2.6	12
																																											7	1.4	11	2.2	13	2.6	12
																																											7	1.4	11	2.2	13	2.6	12
																																											7	1.4	11	2.2	13	2.6	12
																																											7	1.4	11	2.2	13	2.6	12
																																											7	1.4	11	2.2	13	2.6	12
																																											7	1.4	11	2.2	13	2.6	12
																																											7	1.4	11	2.2	13	2.6	12
																																											21	4.2	9	1.8	16	3.2	12
																																											21	4.2	9	1.8	16	3.2	12
																																											21	4.2	9	1.8	16	3.2	12
																																											21	4.2	9	1.8	16	3.2	12
																																											21	4.2	9	1.8	16	3.2	12
																																											21	4.2	9	1.8	16	3.2	12
																																											21	4.2	9	1.8	16	3.2	12
																																											21	4.2	9	1.8	16	3.2	12
																																											21	4.2	9	1.8	16	3.2	12
																																											9	1.8	8	1.6	7	1.4	10
																																											9	1.8	8	1.6	7	1.4	10
																																											9	1.8	8	1.6	7	1.4	10
																																											9	1.8	8	1.6	7	1.4	10
																																											9	1.8	8	1.6	7	1.4	10
																																											9	1.8	8	1.6	7	1.4	10
																																											9	1.8	8	1.6	7	1.4	10
																																											9	1.8	8	1.6	7	1.4	10
																																											9	1.8	8	1.6	7	1.4	10
																																											6	1.2	13	2.6	11	2.2	8
																																											6	1.2	13	2.6	11	2.2	8
																																											6	1.2	13	2.6	11	2.2	8
																																											6	1.2	13	2.6	11	2.2	8
																																											6	1.2	13	2.6	11	2.2	8
																																											6	1.2	13	2.6	11	2.2	8
																																											6	1.2	13	2.6	11	2.2	8
																																											6	1.2	13	2.6	11	2.2	8
																																											6	1.2	13	2.6	11	2.2	8
																																											6	1.2	6	1.2	17	3.4	20
																																											6	1.2	6	1.2	17	3.4	20
																																											6	1.2	6	1.2	17	3.4	20
																																											6	1.2	6	1.2	17	3.4	20
																																											6	1.2	6	1.2	17	3.4	20
																																											6	1.2	6	1.2	17	3.4	20
																																											6	1.2	6	1.2	17	3.4	20
																																											6	1.2	6	1.2	17	3.4	20
																																											6	1.2	6	1.2	17	3.4	20
																																											18	3.6	16	3.2	17	3.4	29
																																											18	3.6	16	3.2	17	3.4	29
																																											18	3.6	16	3.2	17	3.4	29
																																											18	3.6	16	3.2	17	3.4	29
																																											18	3.6	16	3.2	17	3.4	29
																																											18	3.6	16	3.2	17	3.4	29
																																											18	3.6	16	3.2	17	3.4	29
																																											18	3.6	16	3.2	17	3.4	29
																																											18	3.6	16	3.2	17	3.4	29
																																											13	2.6	14	2.8	12	2.4	14
																																											13	2.6	14	2.8	12	2.4	14
																																											13	2.6	14	2.8	12	2.4	14
																																											13	2.6	14	2.8	12	2.4	14
																																											13	2.6	14	2.8	12	2.4	14
																																											13	2.6	14	2.8	12	2.4	14
																																											13	2.6	14	2.8	12	2.4	14
																																											13	2.6	14	2.8	12	2.4	14
																																											13	2.6	14	2.8	12	2.4	14
																																											16	3.2	5	1.0	6	1.2	5
																																											16	3.2	5	1.0	6	1.2	5
																																											16	3.2	5	1.0	6	1.2	5
																																											16	3.2	5	1.0	6	1.2	5
																																											16	3.2	5	1.0	6	1.2	5
																																											16	3.2	5	1.0	6	1.2	5
																																											16	3.2	5	1.0	6	1.2	5
																																											16	3.2	5	1.0	6	1.2	5
																																											16	3.2	5	1.0	6	1.2	5
																																											20	4.0	19	3.8	20	4.0	29
																																											20	4.0	19	3.8	20	4.0	29
																																											20	4.0	19	3.8	20	4.0	29
																																											20	4.0	19	3.8	20	4.0	29
																																											20	4.0	19	3.8	20	4.0	29
																																											20	4.0	19	3.8	20	4.0	29
																																											20	4.0	19	3.8	20	4.0	29
																																											20	4.0	19	3.8	20	4.0	29
																																											20	4.0	19	3.8	20	4.0	29
																																											24	4.8	7	1.4	21	4.2	30
																																											24	4.8	7	1.4	21	4.2	30
																																											24	4.8	7	1.4	21	4.2	30
																																											24	4.8	7	1.4	21	4.2	30
																																											24	4.8	7	1.4	21	4.2	30
																																											24	4.8	7	1.4	21	4.2	30
																																											24	4.8	7	1.4	21	4.2	30
																																											24	4.8	7	1.4	21	4.2	30
																																											24	4.8	7	1.4	21	4.2	30
																																											5	1.0	7	1.4	8	1.6	19
																																											5	1.0	7	1.4	8	1.6	19
																																											5	1.0	7	1.4	8	1.6	19
																																											5	1.0	7	1.4	8	1.6	19
																																											5	1.0	7	1.4	8	1.6	19
																																											5	1.0	7	1.4	8	1.6	19
																																											5	1.0	7	1.4	8	1.6	19
																																											5	1.0	7	1.4	8	1.6	19
																																											5	1.0	7	1.4	8	1.6	19
																																											5	1.0	6	1.2	8	1.6	15
																																											5	1.0	6	1.2	8	1.6	15
																																											5	1.0	6	1.2	8	1.6	15
																																											5	1.0	6	1.2	8	1.6	15
																																											5	1.0	6	1.2	8	1.6	15
																																											5	1.0	6	1.2	8	1.6	15
																																											5	1.0	6	1.2	8	1.6	15
																																											5	1.0	6	1.2	8	1.6	15
																																											5	1.0	6	1.2	8	1.6	15
																																											6	1.2	7	1.4	9	1.8	5
																																											6	1.2	7	1.4	9	1.8	5
																																											6	1.2	7	1.4	9	1.8	5
																																											6	1.2	7	1.4	9	1.8	5
																																											6	1.2	7	1.4	9	1.8	5
																																											6	1.2	7	1.4	9	1.8	5
																																											6	1.2	7	1.4	9	1.8	5
																																											6	1.2	7	1.4	9	1.8	5
																																											6	1.2	7	1.4	9	1.8	5
																																											8	1.6	8	1.6	10	2.0	7
																																											8	1.6	8	1.6	10	2.0	7
																																											8	1.6	8	1.6	10	2.0	7
																																											8	1.6	8	1.6	10	2.0	7
																																											8	1.6	8	1.6	10	2.0	7
																																											8	1.6	8	1.6	10	2.0	7
																																											8	1.6	8	1.6	10	2.0	7
																																											8	1.6	8	1.6	10	2.0	7
																																											8	1.6	8	1.6	10	2.0	7
																																											14	2.8	17	3.4	17	3.4	24
																																											14	2.8	17	3.4	17	3.4	24
																																											14	2.8	17	3.4	17	3.4	24
																																											14	2.8	17	3.4	17	3.4	24
																																											14	2.8	17	3.4	17	3.4	24
																																											14	2.8	17	3.4	17	3.4	24
																																											14	2.8	17	3.4	17	3.4	24
																																											14	2.8	17	3.4	17	3.4	24
																																											14	2.8	17	3.4	17	3.4	24
																																											5	1.0	15	3.0	21	4.2	18
																																											5	1.0	15	3.0	21	4.2	18
																																											5	1.0	15	3.0	21	4.2	18
																																											5	1.0	15	3.0	21	4.2	18
																																											5	1.0	15	3.0	21	4.2	18
																																											5	1.0	15	3.0	21	4.2	18
																																											5	1.0	15	3.0	21	4.2	18
																																											5	1.0	15	3.0	21	4.2	18
																																											5	1.0	15	3.0	21	4.2	18
																																											7	1.4	5	1.0	5	1.0	9
																																											7	1.4	5	1.0	5	1.0	9
																																											7	1.4	5	1.0	5	1.0	9
																																											7	1.4	5	1.0	5	1.0	9
																																											7	1.4	5	1.0	5	1.0	9
																																											7	1.4	5	1.0	5	1.0	9
																																											7	1.4	5	1.0	5	1.0	9
																																											7	1.4	5	1.0	5	1.0	9
																																											7	1.4	5	1.0	5	1.0	9
																																											28	5.6	19	3.8	20	4.0	17
																																											28	5.6	19	3.8	20	4.0	17
																																											28	5.6	19	3.8	20	4.0	17
																																											28	5.6	19	3.8	20	4.0	17
																																											28	5.6	19	3.8	20	4.0	17
																																											28	5.6	19	3.8	20	4.0	17
																																											28	5.6	19	3.8	20	4.0	17
																																											28	5.6	19	3.8	20	4.0	17
																																											28	5.6	19	3.8	20	4.0	17
																																											23	4.6	28	5.6	14	2.8	19
																																											23	4.6	28	5.6	14	2.8	19
																																											23	4.6	28	5.6	14	2.8	19
																																											23	4.6	28	5.6	14	2.8	19
																																											23	4.6	28	5.6	14	2.8	19
																																											23	4.6	28	5.6	14	2.8	19
																																											23	4.6	28	5.6	14	2.8	19
																																											23	4.6	28	5.6	14	2.8	19
																																											23	4.6	28	5.6	14	2.8	19
																																											8	1.6	10	2.0	8	1.6	19
																																											8	1.6	10	2.0	8	1.6	19
																																											8	1.6	10	2.0	8	1.6	19
																																											8	1.6	10	2.0	8	1.6	19
																																											8	1.6	10	2.0	8	1.6	19
																																											8	1.6	10	2.0	8	1.6	19
																																											8	1.6	10	2.0	8	1.6	19
																																											8	1.6	10	2.0	8	1.6	19
																																											8	1.6	10	2.0	8	1.6	19
[truncated: 45 more columns]
